# Supplementary material for: A second generation SNP and SSR integrated linkage map and QTL mapping for the Chinese mitten crab Eriocheir sinensis
Source: Sci Rep. 2017 Jan 3;7:39826. doi: 10.1038/srep39826 (PMC5206627; doi:10.1038/srep39826)
Supplement: Supplementary Dataset 1 [file srep39826-s2.xml]

<?xml version="1.0"?>
<?mso-application progid="Excel.Sheet"?>
<Workbook xmlns="urn:schemas-microsoft-com:office:spreadsheet"
 xmlns:o="urn:schemas-microsoft-com:office:office"
 xmlns:x="urn:schemas-microsoft-com:office:excel"
 xmlns:ss="urn:schemas-microsoft-com:office:spreadsheet"
 xmlns:html="http://www.w3.org/TR/REC-html40">
 <DocumentProperties xmlns="urn:schemas-microsoft-com:office:office">
  <Author>201603110916</Author>
  <LastAuthor>Qiu Gao-Feng</LastAuthor>
  <Created>2016-04-07T09:29:30Z</Created>
  <LastSaved>2016-04-07T14:26:46Z</LastSaved>
  <Company>Microsoft</Company>
  <Version>12.00</Version>
 </DocumentProperties>
 <ExcelWorkbook xmlns="urn:schemas-microsoft-com:office:excel">
  <WindowHeight>9408</WindowHeight>
  <WindowWidth>16608</WindowWidth>
  <WindowTopX>96</WindowTopX>
  <WindowTopY>48</WindowTopY>
  <ProtectStructure>False</ProtectStructure>
  <ProtectWindows>False</ProtectWindows>
 </ExcelWorkbook>
 <Styles>
  <Style ss:ID="Default" ss:Name="Normal">
   <Alignment ss:Vertical="Center"/>
   <Borders/>
   <Font ss:FontName="宋体" x:CharSet="134" ss:Size="11" ss:Color="#000000"/>
   <Interior/>
   <NumberFormat/>
   <Protection/>
  </Style>
  <Style ss:ID="s62">
   <NumberFormat/>
  </Style>
  <Style ss:ID="s63">
   <Font ss:FontName="Times New Roman" x:Family="Roman" ss:Size="14"
    ss:Color="#000000" ss:Bold="1"/>
  </Style>
 </Styles>
 <Worksheet ss:Name="Sheet1">
  <Table ss:ExpandedColumnCount="2" ss:ExpandedRowCount="58688" x:FullColumns="1"
   x:FullRows="1" ss:DefaultRowHeight="14.55">
   <Column ss:AutoFitWidth="0" ss:Width="771"/>
   <Row ss:AutoFitHeight="0">
    <Cell ss:StyleID="s63"><Data ss:Type="String">Table S1 Markers sequence and SNP position of the mapped markers.</Data></Cell>
   </Row>
   <Row ss:AutoFitHeight="0">
    <Cell ss:StyleID="s63"/>
   </Row>
   <Row ss:AutoFitHeight="0">
    <Cell><Data ss:Type="String">&gt;Marker02543</Data></Cell>
    <Cell><Data ss:Type="String">nnxnp</Data></Cell>
   </Row>
   <Row ss:AutoFitHeight="0">
    <Cell><Data ss:Type="String">TCATCCGAAATAGGTTTTTAAGATAAAAAAATAAATAAAAXXXXXXXXXXAAAGCAGTCAGCATATTGTTGACAAGTTCTGCGTAGTTCC</Data></Cell>
    <Cell ss:StyleID="s62"><Data ss:Type="String">M,aa,ab,ac,ad,ae,ai,aj,al,am,an,ao,aq,ar,at,av,ay,az,bc,bd,be,bg,bi,bn,bo,bq,bs,bt,bv,by,bz,ca,cb,cc,cd,ce,cf,cg,ch,cj,cl,cn,cp,cq,cr,cs,ct,cu,cw,cx,cy,cz,db,dd,de,df,dj,dk,dl,dm,dn,dp,dq,dr,ds,dt,du,dv,dw,dx,dz,ea,eb,ec,ed,ee,eg,eh,ei,ej,ek,el,em,en,eo,ep,eq,et,ew,ex,ez,fa,fc,fd,fe,ff,fg,fh,fi,fl,fm,fo,fq,fr,fs,ft,fu,fv,fw,fx,fy,ga,gb,gc</Data></Cell>
   </Row>
   <Row ss:AutoFitHeight="0">
    <Cell><Data ss:Type="String">TTTCATCTGAAATAGGCTTTTAAGGTAAAAAAAATAATTTXXXXXXXXXXAAAGCAGTCAGCATATTGGTGACAAGTTCTGCGTAGTTCC</Data></Cell>
    <Cell ss:StyleID="s62"><Data ss:Type="String">M,P,aa,ab,ac,ad,ae,af,ag,ai,aj,ak,al,am,an,ao,ap,aq,ar,at,av,aw,ax,ay,az,ba,bb,bc,bd,be,bf,bg,bh,bi,bj,bk,bl,bm,bn,bo,bp,bq,br,bs,bt,bu,bv,bx,by,bz,ca,cb,cc,cd,ce,cf,cg,ch,cj,ck,cl,cn,cp,cq,cr,cs,ct,cu,cv,cw,cx,cy,cz,da,db,dc,dd,de,df,dg,dh,di,dj,dk,dl,dm,dn,do,dp,dq,dr,ds,dt,du,dv,dw,dx,dy,dz,ea,eb,ec,ed,ee,eg,eh,ei,ej,ek,el,em,en,eo,ep,eq,er,es,et,eu,ev,ew,ex,ey,ez,fa,fc,fd,fe,ff,fg,fh,fi,fl,fm,fn,fo,fq,fr,fs,ft,fu,fv,fw,fx,fy,fz,ga,gb,gc</Data></Cell>
   </Row>
   <Row ss:AutoFitHeight="0">
    <Cell><Data ss:Type="String">&gt;Marker03141</Data></Cell>
    <Cell><Data ss:Type="String">aaxbb</Data></Cell>
   </Row>
   <Row ss:AutoFitHeight="0">
    <Cell><Data ss:Type="String">TGAGTAACTATGAAAGAGTTGATAAAAGCGCTATTAGATTXXXXXXXXXXCAGTGATAGATGAAATAATACTTATTCCATTGCACAGGCA</Data></Cell>
    <Cell><Data ss:Type="String">M,aa,ab,ac,ad,ae,ag,ai,aj,al,am,an,ao,ap,ar,at,av,ay,ba,bg,bi,bk,bl,bo,bp,bs,bt,bu,bv,cd,ch,cj,cl,cr,cs,ct,cw,cx,cy,dc,dd,df,dh,dj,dk,dl,dn,do,dp,dq,dr,dt,du,dy,ea,ed,eg,ei,ej,el,em,en,eo,ep,eu,ev,ew,fa,fc,fh,fi,fl,fm,fo,fq,fr,fs,ft,fu,fw,fy,ga,gb,gc</Data></Cell>
   </Row>
   <Row ss:AutoFitHeight="0">
    <Cell><Data ss:Type="String">TCAGTAACTATGAAAGAGTTGATAAAAGCGCTATTAGATTXXXXXXXXXXCAGTGATAGATGAAATAATACTTATTCCATTGCACAGGCA</Data></Cell>
    <Cell ss:StyleID="s62"><Data ss:Type="String">P,aa,ab,ac,ad,ae,af,ag,ai,aj,ak,al,am,an,ao,ap,aq,ar,at,av,aw,ax,ay,az,ba,bb,be,bk,bl,bo,bp,bq,br,bs,bv,bx,by,bz,ca,cb,cd,ce,cf,cg,ck,cl,cp,cr,cs,cw,cy,cz,da,db,dc,dd,de,df,dg,di,dj,dk,dl,dm,dn,do,dp,dq,dr,dt,du,dv,dw,dy,dz,ea,eb,ec,eg,eh,ei,ej,ek,el,em,en,eq,er,et,eu,ev,ew,ey,fa,fd,fe,ff,fl,fo,fq,fu,fv,fw,fx,fy,fz,ga,gb,gc</Data></Cell>
   </Row>
   <Row ss:AutoFitHeight="0">
    <Cell><Data ss:Type="String">&gt;Marker03459</Data></Cell>
    <Cell><Data ss:Type="String">aaxbb</Data></Cell>
   </Row>
   <Row ss:AutoFitHeight="0">
    <Cell><Data ss:Type="String">CTGCGGGTCCCTTTACTCGCCTTACCGCAAGCATAGGTCAXXXXXXXXXXTTGGTGTGTCTTGGTCCTGCGGGGTATACAGCTTTCTTGC</Data></Cell>
    <Cell ss:StyleID="s62"><Data ss:Type="String">P,aa,ab,ac,ad,ae,af,ag,ai,aj,ak,al,am,an,ao,ap,aq,ar,at,av,aw,ax,ay,az,ba,bb,bc,bd,be,bf,bg,bh,bi,bj,bk,bl,bm,bn,bo,bp,bq,br,bs,bt,bu,bv,bx,by,bz,ca,cb,cc,cd,ce,cf,cg,ch,cj,ck,cl,cn,cp,cq,cr,cs,ct,cu,cv,cw,cx,cy,cz,da,db,dc,dd,de,df,dg,dh,di,dj,dk,dl,dm,dn,do,dp,dq,dr,ds,dt,du,dv,dw,dx,dy,dz,ea,eb,ec,ed,ee,eg,eh,ei,ej,ek,el,em,en,eo,ep,eq,er,es,et,eu,ev,ew,ex,ey,ez,fa,fc,fd,fe,ff,fg,fh,fi,fl,fm,fn,fo,fq,fr,fs,ft,fu,fv,fw,fx,fy,fz,ga,gb,gc</Data></Cell>
   </Row>
   <Row ss:AutoFitHeight="0">
    <Cell><Data ss:Type="String">CTGCGGGTCCCTTTACTCGCCTTACCGCAAGCATAGGTCAXXXXXXXXXXTTGGTGTGTCTTGGTCCTGTGGGGTATACAGCTTTCTTGC</Data></Cell>
    <Cell><Data ss:Type="String">M,ab,ac,ad,ae,af,ag,ai,ak,am,aq,ar,ax,az,ba,bb,bd,bk,bq,br,bv,ca,cd,ch,cj,ck,cn,cq,ct,cw,cz,db,dd,df,dh,di,dl,do,dp,dt,dv,dx,dz,ec,ee,eh,ej,ek,el,en,ep,er,es,ev,ex,ey,ez,fa,fd,fe,ff,fm,fn,fo,fr,fs,ft,fv,fw,fx,fy,fz</Data></Cell>
   </Row>
   <Row ss:AutoFitHeight="0">
    <Cell><Data ss:Type="String">&gt;Marker01358</Data></Cell>
    <Cell><Data ss:Type="String">lmxll</Data></Cell>
   </Row>
   <Row ss:AutoFitHeight="0">
    <Cell><Data ss:Type="String">CTAAGCGTGGCAGAACTACTGTATTTTCAAAAGGAGAGTTXXXXXXXXXXACTTAATATATTTTAGAAGCTAGAAAAAAAATAGAAAATA</Data></Cell>
    <Cell ss:StyleID="s62"><Data ss:Type="String">M,P,aa,ab,ac,ad,ae,af,ag,ai,aj,ak,al,am,an,ao,ap,aq,ar,at,av,aw,ax,ay,az,ba,bb,bc,bd,be,bf,bg,bh,bi,bj,bk,bl,bm,bn,bo,bp,bq,br,bs,bt,bu,bv,bx,by,bz,ca,cb,cc,cd,ce,cf,cg,ch,cj,ck,cl,cn,cp,cq,cr,cs,ct,cu,cv,cw,cx,cy,cz,da,db,dc,dd,de,dg,dh,di,dj,dk,dl,dm,dn,do,dp,dq,dr,ds,dt,du,dv,dw,dx,dy,dz,ea,eb,ec,ed,ee,eg,eh,ei,ej,ek,el,em,en,eo,ep,eq,er,es,et,eu,ev,ew,ex,ey,ez,fa,fc,fd,fe,ff,fg,fh,fi,fl,fm,fn,fo,fq,fr,fs,ft,fu,fv,fw,fx,fy,fz,ga,gb,gc</Data></Cell>
   </Row>
   <Row ss:AutoFitHeight="0">
    <Cell><Data ss:Type="String">CTAAGCGTGGCAGAACTACTGTATTTTCAAAAGGAGAGTTXXXXXXXXXXCTTAATATATTTTAGAAGCTAGAAAAAAAAATAGAAAATA</Data></Cell>
    <Cell ss:StyleID="s62"><Data ss:Type="String">P,aa,ab,ad,af,ai,aj,ak,am,an,aq,ar,at,av,ax,az,ba,bc,bd,bf,bg,bj,bl,bn,bo,bp,bq,bt,bu,bv,bx,bz,ca,cb,cc,cd,ce,cg,ch,cj,ck,cn,cp,cq,cs,ct,cu,cv,cw,cx,cy,cz,da,db,dc,dd,df,dg,dh,di,dj,dk,dl,dm,dn,do,dq,dr,dt,du,dv,dw,dy,ea,eb,ec,ed,ee,eg,eh,ei,ej,el,em,en,eo,ep,eq,er,es,ev,ew,ex,ey,ez,fe,ff,fg,fh,fi,fl,fm,fn,fo,fq,fs,ft,fv,fw,fx,fy,fz,ga,gb,gc</Data></Cell>
   </Row>
   <Row ss:AutoFitHeight="0">
    <Cell><Data ss:Type="String">&gt;Marker0851</Data></Cell>
    <Cell><Data ss:Type="String">nnxnp</Data></Cell>
   </Row>
   <Row ss:AutoFitHeight="0">
    <Cell><Data ss:Type="String">AGAAGCCGGGAGATTTGCTCGCTCGACGAGTGCTGGCGTTXXXXXXXXXXTTAAGGTTTGCGTCTGTGTGTGGTGTGTGTGACCACTGAG</Data></Cell>
    <Cell ss:StyleID="s62"><Data ss:Type="String">M,P,aa,ab,ac,ad,ae,af,ag,ai,aj,ak,al,am,an,ao,ap,aq,ar,at,av,aw,ax,ay,az,ba,bb,bc,bd,be,bf,bg,bh,bi,bj,bk,bl,bm,bn,bo,bp,bq,br,bs,bt,bu,bv,bx,by,bz,ca,cb,cc,cd,ce,cf,cg,ch,cj,ck,cl,cn,cp,cq,cr,cs,ct,cu,cv,cw,cx,cy,cz,da,db,dc,dd,de,df,dg,dh,di,dj,dk,dl,dm,dn,do,dp,dq,dr,ds,dt,du,dv,dw,dx,dy,dz,ea,eb,ec,ed,ee,eg,eh,ei,ej,ek,el,em,en,eo,ep,eq,er,es,et,eu,ev,ew,ex,ey,ez,fa,fc,fd,fe,ff,fg,fh,fi,fl,fm,fn,fo,fq,fr,fs,ft,fu,fv,fw,fx,fy,fz,ga,gb,gc</Data></Cell>
   </Row>
   <Row ss:AutoFitHeight="0">
    <Cell><Data ss:Type="String">AGAAGCCGGGAGATTTGCTCGCTCGACGAGTGCTGGCGTTXXXXXXXXXXTTTTAAGGTTTGCGTCTGTGTGGTGTGTGTGACCACTGAG</Data></Cell>
    <Cell ss:StyleID="s62"><Data ss:Type="String">M,aa,ab,ac,ad,ag,ai,aj,ak,al,am,an,ao,ap,aq,ar,at,ay,ba,bc,be,bl,bn,bp,bq,bs,bt,bv,bx,by,bz,cb,cc,cd,ce,cf,cg,ch,cj,ck,cl,cn,cp,cu,cw,cz,dc,dd,de,df,dg,di,dj,dk,dl,dm,dn,dq,dr,ds,dv,dw,dx,dy,dz,ea,ec,ed,ee,eg,eh,ei,ej,ek,el,em,en,eo,ep,eq,er,et,eu,ev,ex,fa,fc,fe,ff,fg,fh,fi,fl,fm,fo,fq,ft,fu,fv,fw,fx,fy,fz,gb,gc</Data></Cell>
   </Row>
   <Row ss:AutoFitHeight="0">
    <Cell><Data ss:Type="String">&gt;Marker01021</Data></Cell>
    <Cell><Data ss:Type="String">nnxnp</Data></Cell>
   </Row>
   <Row ss:AutoFitHeight="0">
    <Cell><Data ss:Type="String">TACCCTCAAAACAACACTGATTACTCTAGAACTACATGTTXXXXXXXXXXATGGGCGCATGCCAATGTCTCGACTCTCAGGAACTTCCTT</Data></Cell>
    <Cell ss:StyleID="s62"><Data ss:Type="String">M,P,aa,ab,ac,ad,ae,af,ag,ai,aj,ak,al,am,an,ao,ap,aq,ar,at,av,aw,ax,ay,az,ba,bb,bc,bd,be,bf,bg,bh,bi,bj,bk,bl,bm,bn,bo,bp,bq,br,bs,bt,bu,bv,bx,by,bz,ca,cb,cc,cd,ce,cf,cg,ch,cj,ck,cl,cn,cp,cq,cr,cs,ct,cu,cv,cw,cx,cy,cz,da,db,dc,dd,de,df,dg,dh,di,dj,dk,dl,dm,dn,do,dp,dq,dr,ds,dt,du,dv,dw,dx,dy,dz,ea,eb,ec,ed,ee,eg,eh,ei,ej,ek,el,em,en,eo,ep,eq,er,es,et,eu,ev,ew,ex,ey,ez,fa,fc,fd,fe,ff,fg,fh,fi,fl,fm,fn,fo,fq,fr,fs,ft,fu,fv,fw,fx,fy,fz,ga,gb,gc</Data></Cell>
   </Row>
   <Row ss:AutoFitHeight="0">
    <Cell><Data ss:Type="String">TACCCTCAAAACAACACTGACTACTCTAGAACTACATGTTXXXXXXXXXXATGGGCGCATGCCAATGTCTCGACTCTCAGGAACTTCCTT</Data></Cell>
    <Cell><Data ss:Type="String">M,ab,ac,af,ai,ak,al,at,av,aw,az,bb,bc,bd,bf,bi,bj,bq,bs,bv,bx,by,ca,cd,ce,cg,ch,cp,cq,cr,ct,cv,cy,de,di,dj,dl,dm,dn,dp,dq,du,dv,dw,dz,ea,ee,eg,eh,ek,en,ep,eq,er,es,et,ev,ew,ey,fa,fd,fi,fl,fm,fo,fq,fs,ft,fu,fw,fx,ga</Data></Cell>
   </Row>
   <Row ss:AutoFitHeight="0">
    <Cell><Data ss:Type="String">&gt;Marker01262</Data></Cell>
    <Cell><Data ss:Type="String">abxcd</Data></Cell>
   </Row>
   <Row ss:AutoFitHeight="0">
    <Cell><Data ss:Type="String">TTATTTTTTTTAGCAATTGTCCTCTACCATTGTATCTTTAXXXXXXXXXXGAGTGTTATGATGAGTAAAAGGAGTCCCAGAAAGAAAAGA</Data></Cell>
    <Cell><Data ss:Type="String">M,aa,ab,ae,af,am,ao,aq,at,ay,az,ba,bb,bc,bg,bi,bj,bm,bq,bs,bt,bu,by,bz,ca,cb,cc,cf,cg,cj,ck,cl,cn,cp,cr,ct,cu,cy,cz,db,df,dg,dh,di,dk,dl,do,ds,du,dv,dx,dy,dz,ea,eb,ec,ed,eg,ei,ej,ek,ep,eq,er,et,ev,ew,ex,ey,fc,fg,fo,fq,fr,fu,fw,fy,gb</Data></Cell>
   </Row>
   <Row ss:AutoFitHeight="0">
    <Cell><Data ss:Type="String">TTATTTTTTTAGCAATTGTCCCCTACCATTGTATCTTTAGXXXXXXXXXXGAGCGTTATGGTGAGTAAAAGGAGTCCCAGAAAGAAAAGA</Data></Cell>
    <Cell><Data ss:Type="String">P,aa,ad,ae,aj,ak,an,ao,ap,ar,av,aw,ay,bd,bg,bh,bi,bk,bn,bp,bq,br,bt,bx,bz,ce,cj,cl,cn,cp,cq,cr,ct,cw,cx,cz,da,dh,dk,dl,dn,dr,ds,dv,dz,ea,ec,ee,ek,er,es,eu,ev,ey,fd,fg,fh,fi,fl,fm,fo,fr,fw,fx,fy,fz,ga</Data></Cell>
   </Row>
   <Row ss:AutoFitHeight="0">
    <Cell><Data ss:Type="String">TTATTTTTTTAGCAATTGTCCTCTACCATTGTATCTTTAGXXXXXXXXXXGAGCGTTATGATGAGTAAAAGGAGTCCCAGAAAGAAAAGA</Data></Cell>
    <Cell><Data ss:Type="String">M,ac,ad,ag,ai,aj,ak,al,an,ap,aq,ar,av,aw,ax,bd,be,bf,bi,bk,bl,bn,bo,bp,br,bv,bx,cd,ce,ch,cs,cv,cw,cx,da,dc,dd,de,dj,dm,dn,dp,dq,dr,dt,dw,ee,eh,el,em,en,eo,es,eu,ez,fa,fd,fe,ff,fh,fi,fm,fn,fs,ft,fv,fx,fz,ga,gc</Data></Cell>
   </Row>
   <Row ss:AutoFitHeight="0">
    <Cell><Data ss:Type="String">TTATTTTTTTAGCAATTGTCCCCTACCATTGTATCTTTAGXXXXXXXXXXGAGCGTTATGATGAGTAAAAGGAGTCCCAGAAAGAAAAGA</Data></Cell>
    <Cell ss:StyleID="s62"><Data ss:Type="String">P,ab,ac,ad,af,ag,ai,aj,al,am,aq,at,av,ax,az,ba,bb,bc,be,bf,bj,bk,bl,bm,bo,bs,bu,bv,by,ca,cb,cc,cd,cf,cg,ch,cj,ck,cr,cs,cv,cy,da,db,dc,dd,de,df,dg,di,dj,dm,do,dp,dq,ds,dt,du,dw,dx,dy,ea,eb,ed,eg,eh,ei,ej,el,em,en,eo,ep,eq,et,ew,ex,ez,fa,fc,ff,fn,fq,fs,ft,fu,fv,gb,gc</Data></Cell>
   </Row>
   <Row ss:AutoFitHeight="0">
    <Cell><Data ss:Type="String">&gt;Marker01821</Data></Cell>
    <Cell><Data ss:Type="String">nnxnp</Data></Cell>
   </Row>
   <Row ss:AutoFitHeight="0">
    <Cell><Data ss:Type="String">CATAGGCAAGAGTTCAAATGAATTTATAATAGTACCCCCTXXXXXXXXXXACCGCTTCTGCGACATTGGTGAATGTGTGACTTTGTCTGC</Data></Cell>
    <Cell ss:StyleID="s62"><Data ss:Type="String">M,P,aa,ab,ac,ad,ae,af,ag,ai,aj,ak,al,am,an,ao,ap,aq,ar,at,av,aw,ax,ay,az,ba,bb,bc,bd,be,bf,bg,bh,bi,bj,bk,bl,bm,bn,bo,bp,bq,br,bs,bt,bu,bv,bx,by,bz,ca,cb,cc,cd,ce,cf,cg,ch,cj,ck,cl,cn,cp,cq,cr,cs,ct,cu,cv,cw,cx,cy,cz,da,db,dc,dd,de,df,dg,dh,di,dj,dk,dl,dm,dn,do,dp,dq,dr,ds,dt,du,dv,dw,dx,dy,dz,ea,eb,ec,ed,ee,eg,eh,ei,ej,ek,el,em,en,eo,ep,eq,er,es,et,eu,ev,ew,ex,ey,ez,fa,fc,fd,fe,ff,fg,fh,fi,fl,fm,fn,fo,fq,fr,fs,ft,fu,fv,fw,fx,fy,fz,ga,gb,gc</Data></Cell>
   </Row>
   <Row ss:AutoFitHeight="0">
    <Cell><Data ss:Type="String">CATAGGCAAGAGTTTAAATGAATTTATAATAGTACCCCCTXXXXXXXXXXACCGCTTCTGCGACATTGGTGAATGTGTGACTTTGTCTGC</Data></Cell>
    <Cell ss:StyleID="s62"><Data ss:Type="String">M,aa,ab,ac,ad,ae,af,ag,ai,am,an,ao,ap,aq,ar,at,av,az,bb,bc,bd,bf,bh,bi,bj,bl,bn,bq,bs,bv,bx,by,bz,ca,cb,cd,ce,cf,ch,cj,ck,cl,cn,cr,cs,cu,cv,cw,cz,da,de,dg,di,dk,dl,dn,dp,dq,dr,ds,dt,du,dx,dy,dz,ea,eb,ec,ed,ee,eh,ei,ej,ek,em,en,eo,eq,er,es,ey,fa,fc,fg,fh,fi,fl,fm,fn,fq,fs,fu,fv,fx,ga,gb,gc</Data></Cell>
   </Row>
   <Row ss:AutoFitHeight="0">
    <Cell><Data ss:Type="String">&gt;Marker01764</Data></Cell>
    <Cell><Data ss:Type="String">nnxnp</Data></Cell>
   </Row>
   <Row ss:AutoFitHeight="0">
    <Cell><Data ss:Type="String">TCTTTGTGTGTCGTCTCCCGTACCAACTCCATCTCTTGTTXXXXXXXXXXTGTTCTTTCTTGTTGTTGCTGCCCAGCTAGCAAAAAATGT</Data></Cell>
    <Cell ss:StyleID="s62"><Data ss:Type="String">M,P,aa,ab,ac,ad,ae,af,ag,ai,aj,ak,al,am,an,ao,ap,aq,ar,at,av,aw,ax,az,ba,bb,bc,bd,be,bf,bg,bh,bi,bj,bk,bl,bm,bn,bo,bp,bq,br,bs,bt,bu,bv,bx,by,bz,ca,cb,cc,cd,ce,cf,cg,ch,cj,ck,cl,cn,cp,cq,cr,cs,cu,cv,cw,cx,cy,cz,da,db,dc,dd,de,df,dg,dh,di,dj,dk,dl,dm,dn,do,dp,dq,dr,ds,dt,du,dv,dw,dx,dy,dz,ea,eb,ec,ed,ee,eg,eh,ei,ej,ek,el,em,en,eo,ep,eq,er,es,et,eu,ev,ew,ex,ey,ez,fa,fc,ff,fg,fh,fl,fm,fn,fo,fq,fr,fs,ft,fu,fv,fw,fx,fy,fz,ga,gb,gc</Data></Cell>
   </Row>
   <Row ss:AutoFitHeight="0">
    <Cell><Data ss:Type="String">TCTTTGTGTGTCGTCTCCCGTACCAACTCCATTTCTTGTTXXXXXXXXXXTGTTCTTTCTTGTTGTTGCTGCCCAGCTAGCAAAAAATGT</Data></Cell>
    <Cell><Data ss:Type="String">M,aa,ac,ae,af,ag,ai,aj,ak,al,am,ap,at,aw,ax,ay,az,ba,bb,bc,bf,bi,bj,bk,bm,bn,bo,br,bt,bv,cg,ch,cj,cl,cn,cp,cr,cs,ct,cu,cy,cz,da,dd,df,dg,di,dk,dl,dn,do,dp,dt,du,dv,dx,dy,ec,ed,ei,ej,el,en,ep,eq,ev,ew,ex,ey,fd,fg,fh,fl,fo,fs,fu,fz,gb</Data></Cell>
   </Row>
   <Row ss:AutoFitHeight="0">
    <Cell><Data ss:Type="String">&gt;Marker01625</Data></Cell>
    <Cell><Data ss:Type="String">nnxnp</Data></Cell>
   </Row>
   <Row ss:AutoFitHeight="0">
    <Cell><Data ss:Type="String">TATTAATATAGTAGCCTACTGCATAGTGTAAGTGCATAATXXXXXXXXXXAGCTTACTGTCAATGACTAGGATTTCTGTGTTCAAATTAT</Data></Cell>
    <Cell ss:StyleID="s62"><Data ss:Type="String">M,P,aa,ab,ac,ad,ae,af,ag,ai,aj,ak,al,am,an,ao,ap,aq,ar,at,av,aw,ay,az,ba,bb,bc,bd,be,bh,bi,bj,bk,bl,bm,bn,bo,bp,bq,br,bs,bt,bu,bv,bx,by,bz,ca,cb,cc,cd,ce,cg,ch,ck,cl,cn,cp,cq,cr,cs,ct,cu,cv,cw,cx,cy,cz,da,dd,df,dg,di,dj,dk,dl,dm,dn,do,dp,dq,ds,dt,du,dv,dx,dy,dz,ea,eb,ec,ed,ee,eg,ei,ej,ek,el,em,en,eo,ep,eq,er,es,et,eu,ev,ew,ex,ey,ez,fa,fc,fd,fe,ff,fg,fh,fi,fl,fm,fn,fq,fr,fu,fv,fw,fx,fy,fz,ga,gb,gc</Data></Cell>
   </Row>
   <Row ss:AutoFitHeight="0">
    <Cell><Data ss:Type="String">TATTAATATAGTAGCCTACTGCATAGTGTAAGTGCATAATXXXXXXXXXXAGCTTCCTGTCAATGACTAGGATTTCTGTGTTCAAATTAT</Data></Cell>
    <Cell ss:StyleID="s62"><Data ss:Type="String">M,aa,ab,ac,ad,ae,af,ag,ai,aj,ak,al,am,an,ao,ap,aq,ar,at,av,aw,ax,ay,az,ba,bb,bc,bd,be,bg,bh,bi,bk,bl,bm,bn,bo,bp,bs,bt,bv,bx,by,bz,ca,cb,cc,cd,ce,cf,ch,cj,ck,cq,cr,cs,ct,cu,cv,cw,cy,da,dd,de,df,dj,dk,dl,dm,dn,dp,dq,ds,dt,dw,dx,dy,dz,ea,eb,ee,eg,eh,ei,ej,ek,el,em,eo,ep,eq,er,es,et,eu,ev,ew,ex,fd,ff,fg,fh,fm,fn,fo,fq,fr,fs,ft,fu,fv,fw,fx,ga,gb,gc</Data></Cell>
   </Row>
   <Row ss:AutoFitHeight="0">
    <Cell><Data ss:Type="String">&gt;Marker01449</Data></Cell>
    <Cell><Data ss:Type="String">lmxll</Data></Cell>
   </Row>
   <Row ss:AutoFitHeight="0">
    <Cell><Data ss:Type="String">GTATTTTGTATATGCATTTCAATTCAAATTTAGCTTATTTXXXXXXXXXXTTTTAATACAAATTAATTTTTTCATGTGTATTTTAGTATA</Data></Cell>
    <Cell><Data ss:Type="String">P,ab,ad,ag,aj,ak,am,ao,at,av,aw,ax,ay,bb,bd,be,bf,bl,bn,bq,br,bs,bt,bu,bv,by,bz,cb,cd,ce,cl,cp,cr,cv,cw,cz,dc,dd,de,dh,di,dk,dl,dm,do,dp,dr,du,dy,ea,ec,ed,ei,en,eo,es,ey,fa,fc,fd,fe,fi,fm,fq,fr,fu,fv,fy,fz,gb</Data></Cell>
   </Row>
   <Row ss:AutoFitHeight="0">
    <Cell><Data ss:Type="String">GTATTTTGTATATACATTTCAATTCAAATTTAGCTTATTTXXXXXXXXXXTTTTAATACAAATTAATTTTTTCATGTGTATTTTGGTATA</Data></Cell>
    <Cell ss:StyleID="s62"><Data ss:Type="String">M,P,aa,ab,ac,ad,ae,af,ag,ai,aj,ak,al,am,an,ao,ap,aq,ar,at,av,aw,ax,ay,az,ba,bb,bc,bd,be,bf,bg,bi,bj,bk,bl,bm,bn,bo,bp,bq,br,bs,bt,bu,bv,bx,by,bz,ca,cb,cc,cd,ce,cf,cg,ch,cj,ck,cl,cn,cp,cq,cr,cs,ct,cu,cv,cw,cx,cy,cz,da,db,dc,dd,de,df,dg,dh,di,dj,dk,dl,dm,dn,do,dp,dq,dr,ds,dt,du,dv,dw,dx,dy,dz,ea,eb,ec,ed,ee,eg,eh,ei,ej,ek,el,em,en,eo,ep,eq,er,es,et,eu,ev,ew,ex,ey,ez,fa,fc,fd,fe,ff,fg,fh,fi,fl,fm,fn,fo,fq,fr,fs,ft,fu,fv,fw,fx,fy,fz,ga,gb,gc</Data></Cell>
   </Row>
   <Row ss:AutoFitHeight="0">
    <Cell><Data ss:Type="String">&gt;Marker01866</Data></Cell>
    <Cell><Data ss:Type="String">lmxll</Data></Cell>
   </Row>
   <Row ss:AutoFitHeight="0">
    <Cell><Data ss:Type="String">TTTATTTTCTTGTAGTGAATTTAGGGCTATGATATAATGTXXXXXXXXXXAAAGGTTAGTTACACTAAATTCCACTGTTAGGAAAATTTT</Data></Cell>
    <Cell ss:StyleID="s62"><Data ss:Type="String">M,P,aa,ab,ac,ad,ae,af,ag,ai,aj,ak,al,am,an,ao,ap,aq,ar,at,av,aw,ax,ay,az,ba,bb,bc,bd,be,bf,bg,bh,bi,bj,bk,bl,bm,bn,bo,bp,bq,br,bs,bt,bu,bv,bx,by,bz,ca,cb,cc,cd,ce,cf,cg,ch,cj,ck,cl,cn,cp,cq,cr,cs,ct,cu,cv,cw,cx,cy,cz,da,db,dc,dd,de,df,dg,dh,di,dj,dk,dl,dm,dn,do,dp,dq,dr,ds,dt,du,dv,dw,dx,dy,dz,ea,eb,ec,ed,ee,eg,eh,ei,ej,ek,el,em,en,eo,ep,eq,er,es,et,eu,ev,ew,ex,ey,ez,fa,fc,fd,ff,fg,fh,fi,fl,fm,fn,fo,fq,fr,fs,ft,fu,fv,fw,fx,fy,fz,ga,gb,gc</Data></Cell>
   </Row>
   <Row ss:AutoFitHeight="0">
    <Cell><Data ss:Type="String">TTTATTTGCTTGTAGTGAATTTAGGGCTATGGTATAATGCXXXXXXXXXXAAAGGTTAGTTACACTAAATTCCACTGTTCGGAAAATTTT</Data></Cell>
    <Cell><Data ss:Type="String">P,ab,ac,ad,ae,af,ag,am,ap,aq,ar,av,ax,ay,bb,bc,bd,be,bj,bl,bn,bo,bp,bq,bs,bu,bv,bx,by,ca,cd,cg,cj,cn,cq,cr,cs,cu,cv,cw,cx,cz,da,db,dc,dh,dj,dm,dn,do,dp,dt,du,dv,dz,ea,ec,ed,eh,em,en,ep,eq,er,es,et,eu,ev,ew,ez,fd,ff,fg,fi,fm,fo,fu,fv,gb,gc</Data></Cell>
   </Row>
   <Row ss:AutoFitHeight="0">
    <Cell><Data ss:Type="String">&gt;Marker01888</Data></Cell>
    <Cell><Data ss:Type="String">lmxll</Data></Cell>
   </Row>
   <Row ss:AutoFitHeight="0">
    <Cell><Data ss:Type="String">TTTTGCCCCATACGTGAGGTCCGTTTTGCCCCGACCGTTGXXXXXXXXXXTGTGATAAATGTGATAACCCTTGAATGTCATCCTGGAATT</Data></Cell>
    <Cell ss:StyleID="s62"><Data ss:Type="String">M,P,aa,ab,ac,ad,ae,af,ag,ai,aj,ak,al,am,an,ao,ap,aq,ar,at,av,aw,ax,ay,az,ba,bb,bc,bd,be,bf,bg,bh,bi,bj,bk,bl,bm,bn,bo,bp,bq,br,bs,bt,bu,bv,bx,by,bz,ca,cb,cc,cd,ce,cf,cg,ch,cj,ck,cl,cn,cp,cq,cr,cs,ct,cu,cv,cw,cx,cy,cz,da,db,dc,dd,de,df,dg,dh,di,dj,dk,dl,dm,dn,do,dp,dq,dr,ds,dt,du,dv,dw,dx,dy,dz,ea,eb,ec,ed,ee,eg,eh,ei,ej,ek,el,em,en,eo,ep,eq,er,es,et,eu,ev,ew,ex,ey,ez,fa,fc,fd,fe,ff,fg,fh,fi,fl,fm,fn,fo,fq,fr,fs,ft,fu,fv,fw,fx,fy,fz,ga,gb,gc</Data></Cell>
   </Row>
   <Row ss:AutoFitHeight="0">
    <Cell><Data ss:Type="String">TTTTGCCCCATACGTGAGGTCCGTTTTGCCCCGACCGTTGXXXXXXXXXXTGTGATAAATGTGATAACCCGTGAATGTCATCCTGGAATT</Data></Cell>
    <Cell ss:StyleID="s62"><Data ss:Type="String">P,aa,ab,ac,ad,ae,af,ag,ai,al,am,an,ao,ap,aq,ar,at,ax,az,ba,bc,bd,bf,bg,bj,bn,bo,bq,bt,by,bz,cb,cc,cd,cf,ch,ck,cn,cp,cq,cr,cu,cv,cw,cy,cz,da,db,dd,de,dg,dj,dl,dm,dn,dp,dq,dr,ds,dt,dv,dz,ea,eb,ec,ed,ee,eh,ei,ej,el,em,en,eo,ep,eq,er,es,et,eu,ev,ew,ex,ey,ez,fa,fd,fe,ff,fg,fh,fi,fl,fm,fn,fo,fq,ft,fu,fv,fw,fx,fy,fz,ga,gb</Data></Cell>
   </Row>
   <Row ss:AutoFitHeight="0">
    <Cell><Data ss:Type="String">&gt;Marker02180</Data></Cell>
    <Cell><Data ss:Type="String">lmxll</Data></Cell>
   </Row>
   <Row ss:AutoFitHeight="0">
    <Cell><Data ss:Type="String">TATTTTGTTGCACTAGAGCTGCTTTCTTTCCTGTAAAACAXXXXXXXXXXATCGTAGTTTCTGATGTAATAATTTCATAAGTGCTAATTT</Data></Cell>
    <Cell ss:StyleID="s62"><Data ss:Type="String">M,P,aa,ab,ac,ad,ae,af,ag,ai,aj,ak,al,am,an,ao,ap,aq,ar,at,av,aw,ax,ay,az,ba,bb,bc,bd,be,bf,bg,bh,bi,bj,bk,bl,bm,bn,bo,bp,bq,br,bs,bt,bu,bv,bx,by,bz,ca,cb,cc,cd,ce,cf,cg,ch,cj,ck,cl,cn,cp,cq,cr,cs,ct,cu,cv,cw,cx,cy,cz,da,db,dc,dd,de,df,dg,dh,di,dj,dk,dl,dm,dn,do,dp,dq,dr,ds,dt,du,dv,dw,dx,dy,dz,ea,eb,ec,ed,ee,eg,eh,ei,ej,ek,el,em,en,eo,ep,eq,er,es,et,eu,ev,ew,ex,ey,ez,fa,fc,fd,fe,ff,fg,fh,fi,fl,fm,fn,fo,fq,fr,fs,ft,fu,fv,fw,fx,fy,fz,ga,gb,gc</Data></Cell>
   </Row>
   <Row ss:AutoFitHeight="0">
    <Cell><Data ss:Type="String">TATTTTGTTGCACTAGAGCTGCTTTCTTTCCTGTAAAACAXXXXXXXXXXATCGTAGTTTCTGATGTAATAACTTCATAAGTGCTAATTT</Data></Cell>
    <Cell><Data ss:Type="String">P,ac,ad,ai,aj,am,ao,ap,aq,at,ax,bc,bd,bm,bn,bp,bv,cd,cg,cj,ck,cl,cp,cq,cr,ct,cv,cy,da,dc,de,dg,dh,dp,ds,du,dv,dx,dy,ed,eh,ei,ej,ek,em,eq,es,et,eu,ex,fe,ff,fi,fl,fn,fo,fq,fu,fx,gb,gc</Data></Cell>
   </Row>
   <Row ss:AutoFitHeight="0">
    <Cell><Data ss:Type="String">&gt;Marker01593</Data></Cell>
    <Cell><Data ss:Type="String">nnxnp</Data></Cell>
   </Row>
   <Row ss:AutoFitHeight="0">
    <Cell><Data ss:Type="String">CAGCGCTCATCTCCGTCGCATTAGCCCTTGAGTCTCTGATXXXXXXXXXXCTCTCTCTCTCTCTCTCTCTGTTACATACACTGTCACGTT</Data></Cell>
    <Cell><Data ss:Type="String">M,aa,ab,ac,ad,ae,af,ag,ai,al,at,bb,bc,bd,bj,bn,bo,bq,bv,bx,by,bz,ca,cd,ce,cg,ch,cj,cl,cn,cp,cq,cs,ct,cv,cy,da,db,dd,df,di,dj,dq,dr,ds,dt,du,dv,dx,dy,eb,ee,eh,ej,ek,eo,ep,er,ev,ew,ex,ey,ez,fa,fc,fe,ff,fh,fi,fn,fo,fq,fr,fs,ft,fu,fw,fx,fy,fz,ga,gc</Data></Cell>
   </Row>
   <Row ss:AutoFitHeight="0">
    <Cell><Data ss:Type="String">CGGTGCTCATCTCCGTCGCATTAGCCCTTGAGTCTCTGATXXXXXXXXXXCTCTCTCTCTCTCTCTCTCTGTTACATACACTGTCACGTT</Data></Cell>
    <Cell ss:StyleID="s62"><Data ss:Type="String">M,P,aa,ab,ac,ad,ae,af,ag,ai,aj,ak,al,am,an,ao,ap,aq,ar,at,av,ax,ay,az,ba,bb,bc,bd,be,bf,bg,bi,bj,bk,bl,bm,bn,bo,bp,bq,br,bs,bt,bu,bv,bx,by,bz,ca,cb,cc,cd,ce,cf,cg,ch,cj,ck,cl,cn,cp,cq,cr,cs,ct,cu,cv,cw,cx,cy,cz,da,db,dc,dd,de,df,dg,dh,di,dj,dk,dl,dm,dn,do,dp,dq,dr,ds,dt,du,dv,dw,dx,dy,dz,ea,eb,ec,ed,ee,eg,eh,ei,ej,ek,el,em,en,eo,ep,eq,er,es,et,eu,ev,ew,ex,ey,ez,fa,fc,fd,fe,ff,fg,fh,fi,fl,fm,fn,fo,fq,fr,fs,ft,fu,fv,fw,fx,fy,fz,ga,gb,gc</Data></Cell>
   </Row>
   <Row ss:AutoFitHeight="0">
    <Cell><Data ss:Type="String">&gt;Marker01825</Data></Cell>
    <Cell><Data ss:Type="String">ccxab</Data></Cell>
   </Row>
   <Row ss:AutoFitHeight="0">
    <Cell><Data ss:Type="String">ATCATTTTAGTAGGTAAAACTAACTTTAAATCCTGACATTXXXXXXXXXXAACCCTTCTGTTGGTGCAAGCAATTATCAGCGAAAATTTT</Data></Cell>
    <Cell ss:StyleID="s62"><Data ss:Type="String">M,ab,ac,ad,ae,af,ag,ai,aj,al,an,ao,ap,aq,ar,at,aw,ax,ay,az,ba,bb,bc,bd,bi,bj,bl,bo,bq,br,bt,bx,by,bz,cb,ce,cf,cg,ck,cp,cq,cr,ct,cy,db,dc,dd,de,df,dg,dh,di,dj,dk,dl,dm,dn,do,dp,dr,ds,dt,dw,dx,eb,ec,eh,ek,el,em,en,eo,ep,eq,es,et,eu,ev,ex,ey,ez,fc,fd,ff,fg,fh,fi,fl,fn,fo,fq,fr,fs,ft,fu,fv,fw,fx,fy,fz,gb,gc</Data></Cell>
   </Row>
   <Row ss:AutoFitHeight="0">
    <Cell><Data ss:Type="String">ATCATTTTAGTAGGTAAAACTCACTTTAAATCCTGACATTXXXXXXXXXXAACCCTTCTGTTGGTGCAAGCAATTATCAGCAAAAATTTT</Data></Cell>
    <Cell><Data ss:Type="String">P,aa,ad,ae,ag,am,ap,ar,av,ay,ba,bb,bc,bd,be,bf,bg,bk,bl,bm,bp,bs,bv,bx,by,cd,cg,cl,cp,cu,cv,cw,cx,cz,da,dc,df,dh,di,dj,dm,do,dp,dt,du,ea,ec,ed,ee,eh,em,en,es,eu,ev,ez,fi,fm,fo,fr,fs,ft,fu,fy,ga,gb,gc</Data></Cell>
   </Row>
   <Row ss:AutoFitHeight="0">
    <Cell><Data ss:Type="String">ATCATTTTAGTAGGTAAAACTCACTTTAAATCCTGACATTXXXXXXXXXXAACCCTTCTGTTGGTGCAAGCAATTATCAGCGAAAATTTT</Data></Cell>
    <Cell><Data ss:Type="String">M,aa,af,aj,ak,am,ap,ar,av,ax,bb,bc,be,bf,bg,bh,bi,bk,bm,bn,bp,bs,bu,bv,by,ca,cc,cd,cf,cg,ch,cj,ck,cl,cn,cs,cv,cw,cx,cy,cz,da,dd,de,di,dj,dn,dq,dv,dw,dx,dy,dz,ea,eb,ed,ee,eg,ei,ej,em,eq,er,ev,ew,ex,ey,fa,fh,fl,fm,fu,ga,gb</Data></Cell>
   </Row>
   <Row ss:AutoFitHeight="0">
    <Cell><Data ss:Type="String">&gt;Marker02134</Data></Cell>
    <Cell><Data ss:Type="String">lmxll</Data></Cell>
   </Row>
   <Row ss:AutoFitHeight="0">
    <Cell><Data ss:Type="String">CAAACTTTTGGCAAAGTCTCACTAATATGTCAGCTTTAAAXXXXXXXXXXTAAACAAGAGTAATAAAGGTTTATATTTGAGTAAAATGTT</Data></Cell>
    <Cell ss:StyleID="s62"><Data ss:Type="String">M,P,aa,ab,ac,ad,ae,af,ag,ai,aj,ak,al,am,an,ao,ap,aq,ar,at,av,aw,ax,ay,az,ba,bb,bc,be,bf,bg,bh,bi,bj,bk,bl,bm,bn,bo,bp,bq,br,bs,bt,bu,bv,bx,by,bz,ca,cb,cc,cd,ce,cf,cg,ch,cj,ck,cl,cn,cp,cq,cr,cs,ct,cu,cv,cw,cx,cy,cz,da,db,dc,dd,de,df,dg,dh,di,dj,dk,dl,dm,dn,do,dp,dq,dr,ds,dt,du,dv,dw,dx,dy,dz,ea,eb,ec,ed,ee,eg,eh,ei,ej,ek,el,em,en,eo,ep,eq,er,es,et,eu,ev,ew,ex,ey,fa,fc,fd,fe,ff,fg,fh,fl,fm,fo,fr,fs,ft,fu,fv,fw,fx,fy,fz,ga,gb,gc</Data></Cell>
   </Row>
   <Row ss:AutoFitHeight="0">
    <Cell><Data ss:Type="String">CAAACTTTTGGCAAAGTCTCACTAATATGTCAGCTTTAAAXXXXXXXXXXGAGTAATAACTAATAAAGGTTTATATTTGAGTAAAATGTT</Data></Cell>
    <Cell><Data ss:Type="String">P,ac,ae,ai,aj,al,am,ao,ap,aq,ax,az,bc,bd,be,bk,bm,bn,bp,bv,cd,cg,cj,ck,cl,cp,ct,cv,cx,cy,da,db,dc,dd,dg,dh,di,dj,dm,dp,dq,ds,du,dv,dw,ed,eh,ei,ek,em,en,eo,eq,ew,fa,fd,fe,ff,fh,fi,fl,fn,fo,fq,fx,fy,ga,gb</Data></Cell>
   </Row>
   <Row ss:AutoFitHeight="0">
    <Cell><Data ss:Type="String">&gt;Marker02320</Data></Cell>
    <Cell><Data ss:Type="String">nnxnp</Data></Cell>
   </Row>
   <Row ss:AutoFitHeight="0">
    <Cell><Data ss:Type="String">ATTTATTTATGGATGTGGAATAAAGTGCATATAAACAATTXXXXXXXXXXTTTCAAGTTTCCATGTCATTACTTTAGTTAGAGCAATAAA</Data></Cell>
    <Cell ss:StyleID="s62"><Data ss:Type="String">M,P,aa,ab,ac,ad,ae,af,ag,ai,aj,ak,al,am,an,ao,ap,aq,ar,at,av,aw,ax,ay,az,ba,bb,bc,bd,be,bf,bg,bh,bi,bj,bk,bl,bm,bn,bo,bp,bq,br,bs,bt,bu,bv,bx,by,bz,ca,cb,cc,cd,ce,cf,cg,ch,cj,ck,cl,cn,cp,cq,cr,cs,ct,cu,cv,cw,cx,cy,cz,da,db,dc,dd,de,df,dg,dh,di,dj,dk,dl,dm,dn,do,dp,dq,dr,ds,dt,du,dv,dw,dx,dy,dz,ea,eb,ec,ed,ee,eg,eh,ei,ej,ek,el,em,en,eo,ep,eq,er,es,et,eu,ev,ew,ex,ey,ez,fa,fc,fd,fe,ff,fg,fh,fi,fl,fm,fo,fq,fr,fs,ft,fu,fv,fw,fx,fy,fz,ga,gb,gc</Data></Cell>
   </Row>
   <Row ss:AutoFitHeight="0">
    <Cell><Data ss:Type="String">ATTTATTTATGGATGTGGAATAAAGTCCATATAAACAATTXXXXXXXXXXTTTCAAGTTTCCATGTCATTACTTTAGTTAGAGCAATAAA</Data></Cell>
    <Cell><Data ss:Type="String">M,ab,ad,ae,ai,aj,at,av,aw,bb,bc,bf,bg,bi,bj,bl,bm,bo,bq,br,cb,cf,cg,ck,cs,ct,cv,cy,dc,de,df,dh,dk,dl,dm,dn,do,dp,dq,dv,dy,eb,ec,ee,eg,ei,ej,em,en,ew,ex,ey,ez,fa,fd,fe,ff,fh,fi,fn,fo,fs,fu,fv,fx,fz,gc</Data></Cell>
   </Row>
   <Row ss:AutoFitHeight="0">
    <Cell><Data ss:Type="String">&gt;Marker02648</Data></Cell>
    <Cell><Data ss:Type="String">abxcd</Data></Cell>
   </Row>
   <Row ss:AutoFitHeight="0">
    <Cell><Data ss:Type="String">CTTTTTAGTGAGTCCGTTTTAGCTCAGTGGTCAGGGAAAAXXXXXXXXXXGCGTGTGTGTGTTTTATCTCTTCGCTCTCCTCAAAACTTA</Data></Cell>
    <Cell><Data ss:Type="String">M,ac,ad,af,ap,ar,at,aw,ba,bc,be,bg,bi,bl,bm,bn,br,bs,bu,bv,by,bz,cd,cf,cg,ck,cl,cn,cr,cy,cz,dc,dd,de,df,dh,dk,dm,dn,dp,dq,dr,ds,dt,dw,dx,dz,eb,ec,ee,eg,em,ep,er,eu,ev,ff,fg,fr,fv,fw,fz,ga,gb,gc</Data></Cell>
   </Row>
   <Row ss:AutoFitHeight="0">
    <Cell><Data ss:Type="String">CTTTTTAGTGAGTCCGTTTTAGCTCAGTGGTCAGGGAAAAXXXXXXXXXXGTGTGTGTGTGTTTTATCTCTTCGCTCTCCTCAAAACTTA</Data></Cell>
    <Cell><Data ss:Type="String">P,aa,ab,ac,ad,ag,ai,aj,al,an,ap,aq,at,aw,ay,az,be,bf,bg,bh,bj,bl,bn,br,bs,bt,bu,bv,by,ca,cb,cd,cg,cj,ck,cp,cq,cr,cs,ct,cv,cx,dc,dd,dg,dh,dj,dl,dm,dn,do,dq,dr,du,dv,dw,dz,eb,ed,ee,eh,ei,ej,ek,em,eq,es,et,eu,ex,fg,fi,fl,fr,fu,fy,fz,ga,gc</Data></Cell>
   </Row>
   <Row ss:AutoFitHeight="0">
    <Cell><Data ss:Type="String">CTTTTAAGTGAGTCAGTTTTAGCTCGGTGGTCAGGGAAAAXXXXXXXXXXGCGTGTGTGTGTTTTATCTCTTCGCTCTCCTCAAAACTTA</Data></Cell>
    <Cell><Data ss:Type="String">P,ad,ae,af,ak,am,an,ao,ar,av,ax,ba,bb,bc,bd,bg,bi,bm,bp,bq,bx,by,bz,ca,cc,ce,cf,ch,cl,cn,cw,cy,cz,db,dc,de,df,di,dk,dn,dp,ds,dt,du,dw,dx,dy,ea,ec,eg,el,en,eo,ep,er,es,ev,ew,ey,fa,fc,fe,ff,fh,fm,fn,fo,fq,ft,fv,fw,fx,ga,gb</Data></Cell>
   </Row>
   <Row ss:AutoFitHeight="0">
    <Cell><Data ss:Type="String">CTTTTTAGTGAGTCAGTTTTAGCTCAGTGGACAGGGAAAAXXXXXXXXXXGTGTGTGTGTGTTTTATCTCTTCGCTCTCCTCAAAACTTA</Data></Cell>
    <Cell><Data ss:Type="String">M,aa,ab,ae,ag,ai,aj,ak,am,an,ao,aq,av,ax,ay,az,bb,bd,bf,bj,bk,bo,bp,bq,bt,bx,ca,cb,cc,ch,cj,cp,cs,ct,cu,cv,cw,cx,db,dg,di,dj,dl,do,dq,dr,du,dv,dy,ea,ed,ee,eh,ei,ej,ek,el,em,en,eo,eq,es,et,ev,ew,ex,ey,fa,fc,fh,fi,fm,fo,fq,fs,ft,fu,fx,fy</Data></Cell>
   </Row>
   <Row ss:AutoFitHeight="0">
    <Cell><Data ss:Type="String">&gt;Marker02584</Data></Cell>
    <Cell><Data ss:Type="String">abxcd</Data></Cell>
   </Row>
   <Row ss:AutoFitHeight="0">
    <Cell><Data ss:Type="String">CCTTTTTTTTCTCACCTGTGTTCACCTCTCCATTATCATTXXXXXXXXXXGAATTCTGTTGAGCTCGTTTCTATGCCGAGGACCAAGAGA</Data></Cell>
    <Cell><Data ss:Type="String">M,aa,ab,ad,ai,aj,ao,aq,ar,av,bc,bd,be,bg,bl,bp,bq,bs,bu,bx,by,bz,ca,cb,cc,cd,ce,cf,ck,cp,cq,cw,cx,db,dc,de,dj,dm,dq,dr,ds,du,dw,dz,ea,eb,ee,eg,eh,ek,em,en,eo,er,es,eu,fc,fe,ff,fi,fm,fn,fr,ft,fv,fw,fx,fy,ga,gc</Data></Cell>
   </Row>
   <Row ss:AutoFitHeight="0">
    <Cell><Data ss:Type="String">CCTTTTTTTTCTCACCTATGTTCACCTCTCCATTATCATTXXXXXXXXXXGAAATCTGTTGAGCTCGTTTCTATGCCGAGGACCAAGAGA</Data></Cell>
    <Cell><Data ss:Type="String">P,aa,ab,ag,aj,ak,am,ao,aq,at,av,ax,ay,bb,bc,bi,bl,bm,bo,bp,br,bv,cc,cd,ch,cp,cq,cr,cs,cw,cx,cz,dd,de,dg,dh,di,dj,do,dp,du,dv,dw,dx,eb,ec,ee,ej,ek,el,em,en,eo,er,es,ev,ew,ex,ey,fc,fd,fg,fh,fi,fl,fq,fr,fs,ft,fu,fw,fx,fy,ga,gc</Data></Cell>
   </Row>
   <Row ss:AutoFitHeight="0">
    <Cell><Data ss:Type="String">CCTTTTTTTTCTCACCTGTGTTCACCTCTCCATTATCATTXXXXXXXXXXTAAATCTGTTGAGCTCGTTTCTATGCCGAGGACCAAGAGA</Data></Cell>
    <Cell><Data ss:Type="String">M,ac,ae,af,ag,ai,aj,ak,al,am,an,ap,at,aw,ax,ay,az,ba,bb,bf,bi,bj,bk,bm,bn,bo,br,bt,bv,cg,ch,cj,cl,cn,cr,cs,ct,cv,cy,cz,da,dd,df,dg,dh,di,dk,dl,dn,do,dp,dt,du,dv,dx,dy,ec,ed,ee,ei,ej,el,ep,eq,ev,ew,ex,ey,fg,fh,fl,fo,fs,fz,gb</Data></Cell>
   </Row>
   <Row ss:AutoFitHeight="0">
    <Cell><Data ss:Type="String">CCTTTTTTTTCTCACCTATGTTCACCTCTCCATTATCATTXXXXXXXXXXGAAATCTGTTGAGCTCGTTTCTATGGCGAGGACCAAGAGA</Data></Cell>
    <Cell><Data ss:Type="String">P,ac,ad,ae,af,ai,al,an,ap,ar,aw,az,ba,bd,be,bf,bj,bk,bl,bn,bq,bs,bt,bu,bx,by,bz,ca,cb,ce,cf,cg,cj,ck,cl,ct,cu,cv,cy,da,db,dc,dd,df,dk,dl,dm,dn,dq,dr,ds,dt,dy,dz,ea,ed,eg,eh,ep,eq,eu,ff,fm,fn,fo,fv,fx,fz,gb</Data></Cell>
   </Row>
   <Row ss:AutoFitHeight="0">
    <Cell><Data ss:Type="String">&gt;Marker02274</Data></Cell>
    <Cell><Data ss:Type="String">efxeg</Data></Cell>
   </Row>
   <Row ss:AutoFitHeight="0">
    <Cell><Data ss:Type="String">ATAAATTATTAAACGATTATATTTGTGAAAAGAGTCTACTXXXXXXXXXXGAAACAAAAATACACTCACGACCGATGAATGACAAACAAT</Data></Cell>
    <Cell><Data ss:Type="String">P,aa,ab,ad,ae,aj,am,an,ar,ba,bb,bc,bd,bh,bp,bq,bt,bu,bx,by,cc,cf,cj,cl,cp,cq,cs,ct,cv,cw,cy,cz,da,dd,dg,dh,di,dj,dk,dl,dp,dq,ds,du,dv,dw,dx,dz,ea,ec,ed,ee,eg,eh,ei,ej,ek,ep,eq,er,et,ew,ex,ey,fc,fd,ff,fi,fo,fq,fr,fv,fw,fy,fz,gb,gc</Data></Cell>
   </Row>
   <Row ss:AutoFitHeight="0">
    <Cell><Data ss:Type="String">ATAAATTATTAAACGATTATATTTGTGAAAATAGTCTACTXXXXXXXXXXGAAACAAAAATACACTCACGACCGATGAATGACAAACAAT</Data></Cell>
    <Cell><Data ss:Type="String">M,aa,aj,ap,aq,ar,ax,ay,az,ba,bc,bd,bi,bj,bl,bm,bo,bt,bx,bz,ca,cc,ce,ch,ck,cp,cs,ct,cx,cy,cz,db,dc,dd,df,dh,di,dj,dk,dn,do,dp,dr,du,dy,ea,eb,ee,eg,eh,ej,es,eu,ew,ff,fi,fl,fq,fr,ft,fw,fz,ga,gb,gc</Data></Cell>
   </Row>
   <Row ss:AutoFitHeight="0">
    <Cell><Data ss:Type="String">ATAAATTATTACACGATTATATTTGTGAAAAGAGTCTACTXXXXXXXXXXGAAACAAAAATACACTCACGACCGATGAATGACAAACAAT</Data></Cell>
    <Cell ss:StyleID="s62"><Data ss:Type="String">M,P,ab,ac,ad,ae,af,ag,ai,aj,ak,al,am,an,ao,ap,aq,at,av,aw,ax,ay,az,bb,be,bf,bg,bi,bj,bk,bl,bm,bo,bq,br,bs,bu,bv,bx,by,bz,ca,cb,cd,ce,cf,cg,ch,cj,ck,cl,cn,cq,cr,cu,cv,cw,cx,da,db,dc,dd,de,df,dg,dl,dm,dn,do,dq,dr,ds,dt,dv,dy,dz,eb,ec,ed,ee,ei,ek,el,em,en,eo,ep,eq,er,es,et,eu,ev,ex,ey,fa,fc,fe,fg,fh,fm,fn,fs,ft,fu,fv,fx,fy,ga</Data></Cell>
   </Row>
   <Row ss:AutoFitHeight="0">
    <Cell><Data ss:Type="String">&gt;Marker02311</Data></Cell>
    <Cell><Data ss:Type="String">lmxll</Data></Cell>
   </Row>
   <Row ss:AutoFitHeight="0">
    <Cell><Data ss:Type="String">ACTTAAAGTAGTAGTAGTAGTAGTAGTAGTAGTAGTAGTAXXXXXXXXXXATTGAAGTGATCCTTTAGGATGGTTAATAGCTATAATTAA</Data></Cell>
    <Cell><Data ss:Type="String">P,ad,af,ai,al,ao,ar,at,aw,az,be,bg,bi,bk,bm,bn,bo,bq,bs,bt,bu,bv,bx,by,ce,cg,cj,ck,cs,ct,cw,cx,cy,da,dc,dd,dh,dk,dm,dp,dr,dt,dy,dz,eb,ee,eh,ek,en,eu,ew,ez,ff,fl,fo,fq,fr,fs,fv,fw,fx,fz,ga,gc</Data></Cell>
   </Row>
   <Row ss:AutoFitHeight="0">
    <Cell><Data ss:Type="String">ACTTAAAGTAGTAGTAGTAGTAGTAGTAGTAGTAGTAGTAXXXXXXXXXXATTGAAGTGATCCTTTAGGATGGTTATTAGCTATAATTAA</Data></Cell>
    <Cell ss:StyleID="s62"><Data ss:Type="String">M,P,aa,ab,ac,ad,ae,af,ag,ai,aj,ak,al,am,an,ao,ap,aq,ar,at,av,aw,ax,ay,az,ba,bb,bc,bd,be,bf,bg,bh,bi,bj,bk,bl,bm,bn,bo,bp,bq,br,bs,bt,bu,bv,bx,by,bz,ca,cb,cc,cd,ce,cf,cg,ch,cj,ck,cl,cn,cp,cq,cr,cs,ct,cu,cv,cw,cx,cy,cz,da,db,dc,dd,de,df,dg,dh,di,dj,dk,dl,dm,dn,do,dp,dq,dr,ds,dt,du,dv,dw,dx,dy,dz,ea,eb,ec,ed,ee,eg,eh,ei,ej,ek,el,em,en,eo,ep,eq,er,es,et,eu,ev,ew,ex,ey,ez,fa,fc,fd,fe,ff,fg,fh,fi,fl,fm,fn,fo,fq,fr,fs,ft,fu,fv,fw,fx,fy,fz,ga,gb,gc</Data></Cell>
   </Row>
   <Row ss:AutoFitHeight="0">
    <Cell><Data ss:Type="String">&gt;Marker01968</Data></Cell>
    <Cell><Data ss:Type="String">efxeg</Data></Cell>
   </Row>
   <Row ss:AutoFitHeight="0">
    <Cell><Data ss:Type="String">CTCGTTTCCTTTACTTAGCTCGTCTGTTACTCAAAACAGGXXXXXXXXXXAATGTAAATCAAACAAGAGGTAGGTTTCTATCGAAAAATA</Data></Cell>
    <Cell><Data ss:Type="String">M,ab,ac,ad,ae,ag,ai,aj,ak,an,ao,ap,aq,at,av,ax,ba,bb,bc,bd,bi,bl,bm,bn,bo,bp,bt,by,bz,ca,cb,cc,cd,ce,cf,cj,ck,cl,cn,cp,cq,cr,ct,cu,cv,cz,da,db,df,dj,do,dp,dq,ds,dw,dx,ea,ec,ed,ee,eg,eh,ei,ej,em,eo,ep,eq,es,fd,fn,fo,fq,ft,fu,gb</Data></Cell>
   </Row>
   <Row ss:AutoFitHeight="0">
    <Cell><Data ss:Type="String">CTCATTTCCTTTACTTAGCTCGTCTGTTACTCAAAACAGGXXXXXXXXXXAATGTAAATCAAACAAGAGGTAGGTTTCTATCGAAAAATA</Data></Cell>
    <Cell ss:StyleID="s62"><Data ss:Type="String">M,P,aa,ab,ad,ae,af,ai,aj,al,am,ao,ap,aq,ar,at,aw,ax,ay,az,bb,bc,bd,be,bf,bh,bj,bm,bq,br,bs,bu,bv,bx,bz,ca,cd,cf,cg,ch,cn,cq,cr,cs,cw,cx,cy,da,dc,dd,de,df,dg,dh,di,dj,dk,dl,dm,dn,do,dp,dr,ds,du,dv,dy,dz,eb,ec,ee,ei,ej,ek,el,en,eo,ep,eq,er,es,et,eu,ev,ex,ey,ez,fc,fd,fe,ff,fg,fi,fm,fo,fq,fs,fu,fv,fw,fx,fy,fz,ga,gc</Data></Cell>
   </Row>
   <Row ss:AutoFitHeight="0">
    <Cell><Data ss:Type="String">CTCATTTCCTTTACTTAGCTCGTCTATTACTCAAAACAGGXXXXXXXXXXAATGTAAATCAAACAAGAGGTAGGTTTCTATCGAAAAATA</Data></Cell>
    <Cell><Data ss:Type="String">P,aa,ac,af,ag,aj,ak,am,an,av,aw,ba,bi,bk,bl,bm,bn,bo,bp,br,bt,bu,by,cb,cc,ce,cj,ck,cl,cp,cq,cs,ct,cu,cv,cw,cy,cz,db,dd,dh,di,dk,dl,dn,dq,dt,du,dv,dw,dx,dy,ea,eb,ed,eg,eh,ei,ek,el,em,eo,eq,et,eu,ev,ew,ex,ey,fa,ff,fh,fl,fn,fr,fs,ft,fv,fw,fy,ga,gb</Data></Cell>
   </Row>
   <Row ss:AutoFitHeight="0">
    <Cell><Data ss:Type="String">&gt;Marker02533</Data></Cell>
    <Cell><Data ss:Type="String">nnxnp</Data></Cell>
   </Row>
   <Row ss:AutoFitHeight="0">
    <Cell><Data ss:Type="String">CCTGCTTGAAGGCTTACACGCTCTTCTCTTATCATAATAGXXXXXXXXXXTTGGGAGGTTGAAATTGAATGTGAAGTACGTCCAGAAGTA</Data></Cell>
    <Cell ss:StyleID="s62"><Data ss:Type="String">M,aa,ab,ac,ad,ae,af,ag,ai,ak,am,an,ao,ap,aq,at,av,ay,ba,bb,bc,bd,bf,bg,bj,bk,bm,bo,bq,bt,bu,bv,bx,by,bz,ca,cb,cd,ce,cf,ch,cj,ck,cq,cr,ct,cv,cy,da,db,dc,dd,de,df,dh,dj,dk,dl,dm,dp,dq,dr,ds,dt,dx,dy,dz,ea,eb,ec,ed,ee,eg,ei,ej,ek,el,em,eo,ep,eq,er,es,eu,ev,ew,ex,ey,ez,fa,fd,fe,ff,fg,fh,fi,fm,fn,fq,fs,ft,fu,fv,fw,fx,fz,ga,gb,gc</Data></Cell>
   </Row>
   <Row ss:AutoFitHeight="0">
    <Cell><Data ss:Type="String">CCTGCTTGAAGGCTTACACGCTCTTCTCTTATCATAATAGXXXXXXXXXXTTGGGAGTTTGAAATTGAATGTGAAGTACGTCCAGAAGTA</Data></Cell>
    <Cell ss:StyleID="s62"><Data ss:Type="String">M,P,aa,ab,ac,ad,ae,af,ag,ai,aj,ak,al,am,an,ao,ap,aq,ar,at,av,aw,ax,ay,az,ba,bb,bc,bd,be,bf,bg,bj,bk,bl,bm,bn,bo,bp,bq,br,bs,bt,bu,bv,bx,by,bz,ca,cb,cd,ce,cf,cg,ch,cj,ck,cl,cn,cp,cq,cs,ct,cu,cw,cx,cy,cz,da,db,dc,dd,de,df,dg,dh,di,dj,dk,dl,dm,dn,dp,dq,dr,ds,dt,du,dv,dw,dx,dy,dz,ea,eb,ec,ed,ee,eg,eh,ei,ej,ek,el,em,en,eo,ep,eq,er,es,et,eu,ev,ew,ex,ey,ez,fa,fc,fd,fe,ff,fg,fh,fi,fl,fm,fn,fo,fq,fr,fs,ft,fu,fv,fw,fx,fy,fz,ga,gb,gc</Data></Cell>
   </Row>
   <Row ss:AutoFitHeight="0">
    <Cell><Data ss:Type="String">&gt;Marker01180</Data></Cell>
    <Cell><Data ss:Type="String">hkxhk</Data></Cell>
   </Row>
   <Row ss:AutoFitHeight="0">
    <Cell><Data ss:Type="String">CGTGTATTGTGATTCAATAGAGTCTCTCACTTTAGCCACAXXXXXXXXXXCCATGCGGCTGCCGCTCGCCAGAAACCGCTCGTGTGAAAG</Data></Cell>
    <Cell ss:StyleID="s62"><Data ss:Type="String">M,P,aa,ab,ac,ad,ae,af,ag,ai,aj,ak,al,am,an,ao,ap,aq,ar,at,av,ax,az,ba,bb,bc,bd,be,bf,bg,bi,bj,bk,bl,bm,bn,bo,bp,bq,br,bt,bu,bv,bx,by,bz,ca,cb,cc,cd,ce,cf,ch,ck,cl,cn,cp,cq,cr,cs,ct,cu,cw,cx,cy,cz,da,db,dc,dd,de,dg,dh,di,dj,dk,dl,dm,dn,do,dp,dq,dr,ds,dt,du,dv,dw,dx,dy,dz,ea,eb,ec,ed,ee,eg,eh,ei,ej,ek,el,em,en,eo,ep,eq,er,es,et,eu,ev,ew,ez,fa,fc,fd,fe,fh,fm,fn,fo,fq,fr,fs,ft,fu,fv,fw,fx,fy,fz,gb</Data></Cell>
   </Row>
   <Row ss:AutoFitHeight="0">
    <Cell><Data ss:Type="String">CGTGTATTGTGATTCAATAGAGTCTCTCACTTTAGCCACAXXXXXXXXXXCTGCCGCTCGCCGGAGCGGCAGAAACCGCTCGTGTGAAAG</Data></Cell>
    <Cell ss:StyleID="s62"><Data ss:Type="String">M,P,aa,ab,ac,ad,ae,af,ai,aj,ak,am,an,ao,ap,aq,ar,at,av,ax,ay,az,ba,bb,bc,bd,bf,bg,bh,bj,bk,bm,bq,br,bs,bu,bv,bx,ca,cb,cc,cd,cf,cg,ck,cl,cp,cr,cs,ct,cv,cw,cx,cy,cz,db,dc,dd,de,df,dg,di,dl,dm,dn,do,dp,dq,dr,dt,dv,dw,dx,dz,ea,eb,ed,ee,eg,eh,ej,ek,el,em,en,er,es,et,ev,ew,ey,ez,fc,fg,fh,fl,fm,fn,fo,fq,fr,fs,fu,fw,fx,fy,fz,ga,gb,gc</Data></Cell>
   </Row>
   <Row ss:AutoFitHeight="0">
    <Cell><Data ss:Type="String">&gt;Marker02469</Data></Cell>
    <Cell><Data ss:Type="String">lmxll</Data></Cell>
   </Row>
   <Row ss:AutoFitHeight="0">
    <Cell><Data ss:Type="String">ATCTTTACCATTACCAGCTGAATGCATAATGCTCAAACTCXXXXXXXXXXAATACAAATGGAAAATTAAGGGAAGTTAACTGCAAAAATT</Data></Cell>
    <Cell ss:StyleID="s62"><Data ss:Type="String">M,P,aa,ab,ac,ad,ae,af,ag,ai,aj,ak,al,am,an,ao,ap,aq,ar,at,av,aw,ax,ay,az,ba,bb,bc,bd,be,bf,bg,bh,bi,bj,bk,bl,bm,bn,bo,bp,bq,br,bs,bt,bu,bv,bx,by,bz,ca,cb,cc,cd,ce,cf,cg,ch,cj,ck,cl,cn,cp,cq,cr,cs,ct,cv,cw,cx,cy,cz,da,db,dc,dd,de,df,dg,dh,di,dj,dk,dl,dm,dn,do,dp,dq,dr,ds,dt,du,dv,dw,dx,dy,dz,ea,eb,ec,ed,ee,eg,eh,ei,ej,ek,el,em,en,eo,ep,eq,er,es,et,eu,ev,ew,ex,ey,ez,fa,fc,fd,fe,fg,fh,fi,fl,fm,fo,fq,fr,fs,ft,fu,fv,fw,fx,fy,fz,ga,gb,gc</Data></Cell>
   </Row>
   <Row ss:AutoFitHeight="0">
    <Cell><Data ss:Type="String">ATCTTTACCATTACCAGCTGAATGTATAATGCTCAAACTCXXXXXXXXXXAATACAAATGGAAAATTAAGGGAAGTTAACTGCAAAAATT</Data></Cell>
    <Cell><Data ss:Type="String">P,aa,ad,af,ar,aw,ax,az,ba,bn,bo,bp,bq,br,bs,bt,bu,bx,by,cc,cd,ce,cf,ch,ck,cn,cp,cq,cr,cs,cu,cv,cw,da,dc,df,dh,di,dr,dw,dy,dz,ea,eb,ec,eh,em,eo,ep,et,eu,ev,ey,ez,ff,fg,fh,fm,fn,fs,fv,fy,gb</Data></Cell>
   </Row>
   <Row ss:AutoFitHeight="0">
    <Cell><Data ss:Type="String">&gt;Marker02200</Data></Cell>
    <Cell><Data ss:Type="String">lmxll</Data></Cell>
   </Row>
   <Row ss:AutoFitHeight="0">
    <Cell><Data ss:Type="String">TATTTTTTTAGTGTTAGGGCGGTACTTCACTGACATAATAXXXXXXXXXXTTTGTACTGACATCTGCAATTTCGTTGTAATTAAATATCT</Data></Cell>
    <Cell><Data ss:Type="String">P,aa,ac,ae,af,ai,aj,ak,ar,at,ay,az,ba,bb,bf,bm,bt,bu,by,bz,cc,cd,ce,cg,ch,ck,cn,cr,cu,cw,cy,da,df,dg,dj,dl,dm,dn,do,dp,ds,dt,dw,dx,ea,ec,eh,eo,es,et,ev,ew,ey,ez,fc,ff,fn,fr,fu,fw,gb</Data></Cell>
   </Row>
   <Row ss:AutoFitHeight="0">
    <Cell><Data ss:Type="String">TATTTTTTTAGTGTTAGGGCGGTACTTCACTGACATATTAXXXXXXXXXXTTTGTACTGACATCTGCAATTTCGTTGTAATTAAATATCT</Data></Cell>
    <Cell ss:StyleID="s62"><Data ss:Type="String">M,P,aa,ab,ac,ad,ae,af,ag,ai,aj,ak,al,am,an,ao,ap,aq,ar,at,av,aw,ax,az,ba,bb,bc,bd,be,bf,bg,bh,bi,bj,bk,bl,bm,bn,bo,bp,bq,br,bs,bt,bu,bv,bx,by,bz,ca,cb,cc,cd,ce,cf,cg,ch,cj,ck,cl,cn,cp,cq,cr,cs,cv,cw,cx,cy,cz,da,db,dc,dd,de,df,dg,dh,di,dj,dk,dl,dm,dn,do,dp,dq,dr,ds,dt,du,dv,dw,dx,dy,dz,ea,eb,ed,ee,eg,eh,ei,ej,ek,el,em,en,eo,ep,eq,er,es,eu,ev,ew,ey,ez,fa,fc,fd,fe,ff,fg,fh,fi,fl,fm,fn,fo,fr,fs,ft,fu,fv,fw,fx,fy,fz,ga,gb,gc</Data></Cell>
   </Row>
   <Row ss:AutoFitHeight="0">
    <Cell><Data ss:Type="String">&gt;Marker02353</Data></Cell>
    <Cell><Data ss:Type="String">nnxnp</Data></Cell>
   </Row>
   <Row ss:AutoFitHeight="0">
    <Cell><Data ss:Type="String">CTTCTTTACGCCCTTGAACTGTCTCCGTTGCTGTAAAAAAXXXXXXXXXXTACCAGACATATTCCTATACATTCTCTTGCAACAGATAAA</Data></Cell>
    <Cell><Data ss:Type="String">M,ab,ac,ae,af,ag,ak,al,am,an,ao,aq,at,ax,az,bc,bd,bg,bh,bk,br,bv,bx,bz,cc,cd,cg,ch,cj,ck,cl,cn,cr,cs,cw,cx,cz,db,dd,de,dj,dk,dm,dn,do,dq,dr,ds,dt,du,dv,dw,dy,dz,eb,ed,ee,em,en,ep,eq,er,es,et,eu,ev,ey,ez,fl,fm,fu,fx,ga,gb,gc</Data></Cell>
   </Row>
   <Row ss:AutoFitHeight="0">
    <Cell><Data ss:Type="String">CTTCTTTACGCCCTTGAACTGTCTCCGTTGTTGTAAAAAAXXXXXXXXXXTACCAGACATATTCCTATACATTCTCTTGCAACAGATAAA</Data></Cell>
    <Cell ss:StyleID="s62"><Data ss:Type="String">M,P,aa,ab,ac,ad,ae,af,ai,aj,ak,al,an,ao,ap,aq,ar,av,aw,az,ba,bb,bc,be,bf,bg,bh,bi,bj,bk,bl,bm,bn,bo,bp,bq,bs,bt,bu,bv,by,ca,cb,cc,cd,ce,cf,cg,ch,cj,cl,cp,cq,cr,cs,ct,cu,cv,cx,cy,cz,da,dc,de,df,dg,dh,di,dj,dl,do,dp,dq,dr,ds,dt,du,dx,dy,dz,ea,ec,ed,eg,eh,ei,ej,ek,el,em,eo,eq,er,es,et,ew,ex,fc,fd,ff,fg,fh,fl,fo,fq,fr,fs,ft,fu,fv,fw,fx,fy,fz,ga,gb</Data></Cell>
   </Row>
   <Row ss:AutoFitHeight="0">
    <Cell><Data ss:Type="String">&gt;Marker02351</Data></Cell>
    <Cell><Data ss:Type="String">nnxnp</Data></Cell>
   </Row>
   <Row ss:AutoFitHeight="0">
    <Cell><Data ss:Type="String">TCCACCAGAGCACCATGCTGATTTCATTAGTTTTCTCTCTXXXXXXXXXXATGTAATTGATGAACGAAGTCAATGTTTTATTAGTGTCGT</Data></Cell>
    <Cell ss:StyleID="s62"><Data ss:Type="String">M,P,aa,ab,ac,ad,ae,af,ag,ai,aj,ak,al,am,an,ao,ap,aq,ar,at,av,aw,ax,ay,az,ba,bb,bc,bd,be,bf,bg,bh,bi,bj,bk,bl,bm,bn,bo,bp,bq,br,bs,bt,bu,bv,bx,by,bz,ca,cb,cc,cd,ce,cf,cg,ch,cj,ck,cl,cn,cp,cq,cr,cs,ct,cu,cv,cw,cx,cy,cz,da,db,dc,dd,de,dg,dh,di,dj,dk,dl,dm,dn,dp,dq,dr,ds,dt,du,dv,dw,dx,dy,dz,ea,eb,ec,ed,ee,eg,eh,ei,ej,ek,el,em,en,eo,ep,eq,er,es,et,ev,ew,ex,ey,ez,fa,fc,fd,fe,ff,fg,fh,fl,fm,fn,fo,fq,fr,fs,ft,fu,fv,fw,fx,fy,fz,ga,gb,gc</Data></Cell>
   </Row>
   <Row ss:AutoFitHeight="0">
    <Cell><Data ss:Type="String">TCCACCAGAGCACCACGCTGATTTCATTAGTTTTCTCTCTXXXXXXXXXXATGTAATTGATGAACGAAGTCAATGTTTTATTAGTGTCGT</Data></Cell>
    <Cell ss:StyleID="s62"><Data ss:Type="String">M,aa,ab,ac,ad,ae,ag,aj,am,an,ap,aq,ar,at,av,ay,az,ba,bb,bc,be,bh,bk,bl,bp,br,bs,bu,bv,bx,by,ca,cb,cd,ch,cj,ck,cl,cp,cr,cs,cu,cv,cx,cy,cz,da,dc,dh,dj,dk,dl,dm,dn,do,dp,dr,ds,dt,du,dv,dy,dz,eb,ec,ed,ee,eg,ej,ek,el,em,eo,ep,er,es,et,eu,ex,fa,fc,fd,fe,ff,fg,fh,fi,fl,fm,fn,fq,fr,fs,fv,fw,fy,fz,ga,gb,gc</Data></Cell>
   </Row>
   <Row ss:AutoFitHeight="0">
    <Cell><Data ss:Type="String">&gt;Marker02327</Data></Cell>
    <Cell><Data ss:Type="String">abxcd</Data></Cell>
   </Row>
   <Row ss:AutoFitHeight="0">
    <Cell><Data ss:Type="String">ATGATTTTTTTGTTGTTGTATCTGACTATTTCCAACTTGAXXXXXXXXXXAAGAGGCGGAGGGGCTGTGGAGTAAAGATAAGAGAAAAGT</Data></Cell>
    <Cell><Data ss:Type="String">P,aa,ac,af,ag,ai,am,an,ar,ax,bd,be,bf,bg,bi,bm,bn,bo,bs,bt,bu,bx,bz,ca,cb,cc,ch,cj,ck,cp,cq,cs,ct,cy,cz,da,dd,dj,dp,dt,dy,eb,ed,ee,eh,ei,ej,em,eo,ep,er,es,eu,ev,ew,ey,fe,fl,fm,fo,fr,fv,ga,gc</Data></Cell>
   </Row>
   <Row ss:AutoFitHeight="0">
    <Cell><Data ss:Type="String">ATGATTTTTTTGGTTGTATCTGACTATTTCCTACTTGAATXXXXXXXXXXAAGAGGCGGAGGGGCTGTGGAGTAAAGATAAGAGAAAAGT</Data></Cell>
    <Cell><Data ss:Type="String">P,ab,ad,ae,aj,ak,al,ao,ap,aq,at,av,aw,ay,az,ba,bb,bc,bj,bk,bl,bp,bq,br,bv,by,cd,ce,cf,cg,cl,cn,cr,cv,cw,db,de,df,dg,dh,di,dk,dl,dm,dn,do,dq,dr,ds,du,dv,dw,dx,dz,ea,eg,ek,el,eq,fa,fc,fd,fg,fh,fi,fq,ft,fu,fw,fx,fy,fz,gb</Data></Cell>
   </Row>
   <Row ss:AutoFitHeight="0">
    <Cell><Data ss:Type="String">ATGATTTTTTTGTTGTTGTATCTGACTATTTCCAACTTGAXXXXXXXXXXAAGAGGCGTAGGGGCTGTGGAGTAAAGATAAGAGAAAAGT</Data></Cell>
    <Cell><Data ss:Type="String">M,ab,ag,ai,aj,al,an,aw,ba,bc,be,bn,bo,bp,bq,bs,bt,bx,by,bz,cb,cd,ch,cl,cn,cs,cx,dc,dd,dg,di,dj,dm,dp,dq,ds,du,dv,dy,ea,ei,ek,el,em,eo,ep,eq,er,eu,ev,ex,ez,fa,fh,fi,fm,ft,fu,fw,gb,gc</Data></Cell>
   </Row>
   <Row ss:AutoFitHeight="0">
    <Cell><Data ss:Type="String">ATGATTTTTTTGTTGTTGTATCTGACTATTTCCATCTTGAXXXXXXXXXXAAGAGGCGGAGGGGCTGTGGAGTAAAGATAAGAGAAAAGT</Data></Cell>
    <Cell><Data ss:Type="String">M,aa,ac,ad,ae,af,aj,ak,am,ao,ap,aq,ar,at,av,aw,ax,ay,az,bb,bd,bf,bg,bi,bj,bl,bm,br,bu,bv,bx,ca,cc,cf,cg,cj,ck,cn,cp,cq,cr,ct,cu,cv,cw,cy,cz,db,de,df,dh,dk,dl,dn,do,dp,dr,dt,dw,dx,dz,eb,ed,ee,eg,eh,ej,en,es,ew,ey,fd,fn,fo,fq,fr,fs,fv,fx,fy,fz,ga</Data></Cell>
   </Row>
   <Row ss:AutoFitHeight="0">
    <Cell><Data ss:Type="String">&gt;Marker02660</Data></Cell>
    <Cell><Data ss:Type="String">efxeg</Data></Cell>
   </Row>
   <Row ss:AutoFitHeight="0">
    <Cell><Data ss:Type="String">CCTTTAGACTACTTATGATCTTATGTTCTTACTTCTCCCGXXXXXXXXXXTCCCTTTCTTCGCAGCCACGTGACTCCCGTACACAATAAA</Data></Cell>
    <Cell><Data ss:Type="String">M,aa,af,aj,al,ao,ap,aq,aw,ay,bc,bd,be,bf,bg,bh,bi,bo,bq,br,bt,bu,bv,by,cc,cf,ck,cl,cq,cr,cs,cw,cy,cz,db,dd,dp,du,dv,dw,eb,ee,eh,ei,el,em,es,et,ew,ey,fa,fc,fd,fo,fr,fs,fx,fy,fz</Data></Cell>
   </Row>
   <Row ss:AutoFitHeight="0">
    <Cell><Data ss:Type="String">CCTTTAGACTACTTATGATCTTATGTTCGTACTTCTCCCGXXXXXXXXXXTCCCTTTCTTCGCAGCCACGTGACTCCCGTACACAATAAA</Data></Cell>
    <Cell ss:StyleID="s62"><Data ss:Type="String">M,P,ab,ac,ad,ae,af,ag,ai,aj,ak,am,an,ao,ap,aq,ar,at,av,aw,ax,az,ba,bb,bc,bf,bh,bj,bl,bm,bn,bo,bp,bq,bs,bu,bv,bx,by,bz,ca,cb,cd,ce,cf,cg,ch,cj,ck,cl,cn,cp,cs,ct,cv,cx,cy,cz,da,db,dc,dd,de,df,dh,di,dj,dk,dl,dm,dn,do,dp,dq,dr,ds,dt,du,dv,dx,dy,dz,ea,ec,ed,ee,eg,eh,ei,ej,ek,em,en,eo,ep,eq,er,es,eu,ev,ey,ez,fc,fd,fe,ff,fg,fh,fi,fl,fm,fo,fq,fr,fu,fv,fw,fy,fz,ga,gb,gc</Data></Cell>
   </Row>
   <Row ss:AutoFitHeight="0">
    <Cell><Data ss:Type="String">CCTTTCGACTACTTATGATCTTATGTTCGTACTTCTCCCGXXXXXXXXXXTCCCTTTCTTCGCAGCCACGTGACTCCCGTACACAATAAA</Data></Cell>
    <Cell><Data ss:Type="String">P,aa,ad,ae,ag,ai,aj,ak,al,ap,at,ax,ay,az,bb,bd,be,bg,bi,bj,bk,bl,bm,bn,bo,br,bs,bt,bz,cb,cc,ce,ch,cq,cr,cu,cv,cw,dg,dk,dl,do,dq,dr,ds,du,dv,dw,ea,ed,ee,eg,eh,ej,el,ep,eq,ew,ex,fa,fe,fg,fh,fi,fm,fs,ft,fv,fx,gc</Data></Cell>
   </Row>
   <Row ss:AutoFitHeight="0">
    <Cell><Data ss:Type="String">&gt;Marker02215</Data></Cell>
    <Cell><Data ss:Type="String">ccxab</Data></Cell>
   </Row>
   <Row ss:AutoFitHeight="0">
    <Cell><Data ss:Type="String">CTTCTTCACAAAACATCCTTGGTCTGTCCTTAACCACTTCXXXXXXXXXXAGTCCAGAAAACTGAGATACAAACTGTGGCAGTGAATCAG</Data></Cell>
    <Cell><Data ss:Type="String">M,ab,ac,af,ag,ai,aj,ak,am,ar,aw,ax,ay,bd,bi,bl,bo,bq,br,bt,bu,bx,by,cc,cd,ce,cj,cl,cn,cp,cr,ct,cv,cw,cy,db,dc,df,dg,dh,di,dk,dm,dp,ds,dt,dw,dx,ea,ec,ed,ee,eh,ej,ek,em,en,eo,et,ev,ew,ey,ez,fe,ff,fg,fl,fn,fs,ft,fu,fv,fw,gb</Data></Cell>
   </Row>
   <Row ss:AutoFitHeight="0">
    <Cell><Data ss:Type="String">CTTCTTCACAAAACATCCTTGGTCTGTCCTTAACCACTTCXXXXXXXXXXAGTCCAGAAAACTGAGACACAAACTGTGGCAGTGAATCAG</Data></Cell>
    <Cell ss:StyleID="s62"><Data ss:Type="String">P,aa,ab,ac,ad,ae,af,ag,ai,aj,ak,am,an,ao,ap,aq,ar,at,av,aw,ax,ay,az,ba,bb,bc,bd,be,bf,bg,bi,bj,bk,bl,bm,bo,bp,bq,bs,bt,bu,bx,by,bz,ca,cb,cc,cd,ce,cf,cg,ch,cj,ck,cl,cn,cp,cq,cr,cs,cv,cw,cx,cy,cz,da,db,dc,dd,de,df,dg,dh,di,dj,dk,dl,dm,dn,do,dp,dq,dr,ds,du,dv,dw,dx,dy,dz,ea,eb,ec,ed,ee,eg,eh,ei,ej,ek,el,em,en,eo,ep,eq,er,es,et,eu,ev,ew,ey,ez,fa,fd,fe,ff,fg,fh,fm,fn,fo,fr,fs,ft,fu,fv,fw,fy,fz,ga,gb,gc</Data></Cell>
   </Row>
   <Row ss:AutoFitHeight="0">
    <Cell><Data ss:Type="String">CTTCTACACAAAACATCCTTGGTCTGTCCTTAACCACTTCXXXXXXXXXXAGTCCAGAAAACTGAGACACAAACTGTGGCAGTGAATCAG</Data></Cell>
    <Cell><Data ss:Type="String">M,aa,ad,ae,af,ai,al,an,ao,ap,aq,av,az,bb,bc,be,bf,bj,bk,bm,bn,bp,bs,bv,by,bz,ca,cb,cf,cg,ch,ck,cp,cq,cs,ct,cx,cz,da,dc,dd,de,di,dj,dl,dn,do,dq,dr,du,dv,dx,dy,dz,eb,ei,ep,eq,er,eu,fa,fc,fd,fe,fh,fi,fm,fo,fr,fx,fz,ga,gb,gc</Data></Cell>
   </Row>
   <Row ss:AutoFitHeight="0">
    <Cell><Data ss:Type="String">&gt;Marker02691</Data></Cell>
    <Cell><Data ss:Type="String">lmxll</Data></Cell>
   </Row>
   <Row ss:AutoFitHeight="0">
    <Cell><Data ss:Type="String">ACCAGTGTGTGTAAGAACGAATACAAAGATAAGCATATACXXXXXXXXXXTAACTGAATATGGCACTCATCGCATGATGTGTCGTATTAA</Data></Cell>
    <Cell ss:StyleID="s62"><Data ss:Type="String">M,P,aa,ab,ac,ad,ae,af,ag,ai,aj,ak,al,am,an,ao,ap,aq,ar,at,av,aw,ax,ay,az,ba,bb,bc,bd,be,bf,bh,bi,bj,bk,bl,bm,bn,bo,bp,bq,br,bs,bt,bu,bv,bx,by,bz,ca,cb,cc,cd,ce,cf,cg,ch,cj,ck,cl,cn,cp,cq,cr,cs,ct,cu,cv,cw,cx,cy,cz,da,db,dc,dd,de,df,dg,dh,di,dj,dk,dl,dm,dn,do,dp,dq,dr,ds,dt,du,dv,dw,dx,dy,dz,ea,eb,ec,ed,ee,eg,eh,ei,ej,ek,el,em,en,eo,ep,eq,er,es,et,eu,ev,ew,ex,ey,ez,fa,fc,fe,ff,fg,fh,fi,fl,fm,fn,fo,fr,fs,ft,fu,fv,fw,fx,fy,fz,ga,gb,gc</Data></Cell>
   </Row>
   <Row ss:AutoFitHeight="0">
    <Cell><Data ss:Type="String">ACCAGTTTGTGTAAGAACGAATACAAAGATAAGCACATACXXXXXXXXXXTAACTGAATATGGCACTCATCGCATGATGTGTCGTATTAA</Data></Cell>
    <Cell ss:StyleID="s62"><Data ss:Type="String">P,aa,ab,ac,ad,ag,ai,al,ao,ap,aq,ar,at,av,ax,ay,az,bc,be,bf,bg,bh,bi,bj,bm,bo,bp,bq,br,bs,bu,bv,bx,by,cb,cd,ce,cg,cj,ck,cp,cr,cs,cu,cv,cw,cx,cy,da,dc,dd,de,dh,di,dj,dk,dm,dn,do,dp,dr,du,dw,dy,dz,ea,eb,ed,ee,eg,eh,ej,ek,em,en,eo,er,ew,ez,fa,fd,ff,fg,fl,fn,fo,fq,fr,ft,fu,fw,fy,ga,gc</Data></Cell>
   </Row>
   <Row ss:AutoFitHeight="0">
    <Cell><Data ss:Type="String">&gt;Marker02613</Data></Cell>
    <Cell><Data ss:Type="String">ccxab</Data></Cell>
   </Row>
   <Row ss:AutoFitHeight="0">
    <Cell><Data ss:Type="String">CGTTTCTATTATTTGATTGTGAAAATCATTTATTTTATTTXXXXXXXXXXGTAACTGTTTTCGGGGTTCATCCATAATTTAATCAAAAGT</Data></Cell>
    <Cell><Data ss:Type="String">M,aa,ab,ag,ai,al,am,an,ap,ar,av,aw,ay,az,ba,bb,bc,bf,bi,bk,bq,br,bv,bz,cb,cd,ce,ch,ck,cl,cn,cp,cs,ct,cu,cv,db,di,dj,dl,do,dp,dq,dr,dt,du,dw,dz,ea,ec,ed,ee,eg,eh,ej,ek,el,em,en,eo,ep,eq,eu,ev,ew,ey,fa,fc,fl,fm,fq,fr,fv,fy,fz,gb</Data></Cell>
   </Row>
   <Row ss:AutoFitHeight="0">
    <Cell><Data ss:Type="String">CGTTTCTATTATTTGATTGTGAAAATCATTTTTTTTATTTXXXXXXXXXXGTAACTGTTTTCGGGGTTCATCCATAATTTAATCAAAAGT</Data></Cell>
    <Cell ss:StyleID="s62"><Data ss:Type="String">P,aa,ab,ac,ad,ae,af,ag,ai,aj,ak,al,am,an,ao,ap,aq,ar,at,av,aw,ax,ay,az,ba,bb,bc,bd,be,bf,bg,bh,bi,bj,bk,bl,bm,bn,bp,bq,br,bs,bt,bu,bv,bx,by,bz,ca,cb,cc,cd,ce,cg,ch,cj,ck,cl,cn,cp,cr,cs,ct,cu,cv,cw,cx,cy,cz,da,db,dd,de,df,dg,dh,di,dj,dk,dl,dm,do,dp,dq,dr,ds,dt,du,dv,dw,dx,dy,dz,ea,eb,ec,ed,ee,eg,eh,ej,ek,el,em,en,eo,ep,er,es,et,eu,ev,ew,ex,fa,fc,fd,fe,ff,fh,fi,fl,fm,fn,fo,fq,fr,ft,fu,fv,fw,fx,fy,fz,ga,gb,gc</Data></Cell>
   </Row>
   <Row ss:AutoFitHeight="0">
    <Cell><Data ss:Type="String">CGTTTCTATTATTTGATTGTGAAAATCATTTTTTTTATAAXXXXXXXXXXGTAACTGTTTTCGGGGTTCATCCATAATTTAATCAAAAGT</Data></Cell>
    <Cell><Data ss:Type="String">M,ac,ad,ae,af,aj,ak,ao,aq,at,av,ax,bd,be,bi,bj,bl,bm,bo,bp,bt,bu,bx,by,ca,cc,cf,cg,cj,cq,cr,cw,cx,cy,cz,dc,dd,de,df,dg,dh,dk,dm,dn,dq,ds,dv,dy,eb,er,ex,ez,fd,fe,ff,fh,fo,fs,ft,fu,fw,fx,ga</Data></Cell>
   </Row>
   <Row ss:AutoFitHeight="0">
    <Cell><Data ss:Type="String">&gt;Marker02449</Data></Cell>
    <Cell><Data ss:Type="String">efxeg</Data></Cell>
   </Row>
   <Row ss:AutoFitHeight="0">
    <Cell><Data ss:Type="String">GTTTATATTGGACACTAGAAATACAAAAGGTACAGTAGGAXXXXXXXXXXAAGGAGACTTAATAATGAAGTTTAACCCGGTAGCAACGAT</Data></Cell>
    <Cell><Data ss:Type="String">M,aa,ad,ae,al,ap,ar,av,aw,bb,bd,bi,bj,bl,bn,bp,bs,bv,by,bz,cd,cg,ch,cl,cn,cp,cq,cs,cv,cy,cz,da,dc,dd,de,df,dg,dj,dk,dl,dn,dq,dw,dx,dy,dz,eb,ec,ed,ei,en,eo,ep,es,ev,ex,fd,ff,fh,fm,fq,fr,fs,fx,ga</Data></Cell>
   </Row>
   <Row ss:AutoFitHeight="0">
    <Cell><Data ss:Type="String">GTTTATATTGGACACTAGAAATACAAAAGGTACAGTAGGAXXXXXXXXXXGAGGAGACTTAATAATGAAGTTTAACCCGGTAGCAGCGAT</Data></Cell>
    <Cell ss:StyleID="s62"><Data ss:Type="String">M,P,aa,ab,ac,af,ag,ai,aj,ak,al,am,an,ao,ap,aq,at,ax,ay,az,ba,bc,be,bf,bh,bk,bn,bq,br,bt,bu,bx,bz,ca,cb,ce,cf,cg,ch,cj,ck,cp,cr,cw,cx,db,dh,dk,dl,dm,dn,do,dp,dr,ds,dt,du,dv,dz,ea,ec,ed,ee,eg,eh,ei,ej,ek,em,eo,eq,er,et,eu,ex,ey,fa,fd,fg,fi,fl,fn,fo,ft,fu,fw,fy,gb,gc</Data></Cell>
   </Row>
   <Row ss:AutoFitHeight="0">
    <Cell><Data ss:Type="String">GTTTATATTGGACACTAGAAATAGAAAAGGTACAGTAGGAXXXXXXXXXXGAGGAGACTTAATAATGAAGTTTAACCCGGTAGCAGCGAT</Data></Cell>
    <Cell><Data ss:Type="String">P,ab,ac,ad,ae,af,ag,aj,al,an,ar,av,aw,ax,az,ba,bb,bd,bi,bj,bm,bo,bp,br,bs,bx,by,cb,cc,cd,ce,cl,cn,cq,cr,cs,cv,cy,cz,dc,dd,de,df,dg,dh,di,dj,dl,dm,dp,dq,dt,du,dv,dw,dx,dy,eb,ee,eg,eh,ei,el,en,ep,es,et,ev,ew,ez,fc,fd,ff,fg,fh,fm,fr,ft,fu,fv,fw,fx,fz,ga,gc</Data></Cell>
   </Row>
   <Row ss:AutoFitHeight="0">
    <Cell><Data ss:Type="String">&gt;Marker02227</Data></Cell>
    <Cell><Data ss:Type="String">efxeg</Data></Cell>
   </Row>
   <Row ss:AutoFitHeight="0">
    <Cell><Data ss:Type="String">ATTTTTTTTCAATTTTTTTTTCTTTTTTTACAACAAAGGAXXXXXXXXXXTGTTGACAGGGGGAACGCTGGGCAAACTTTCCCGAAAACA</Data></Cell>
    <Cell ss:StyleID="s62"><Data ss:Type="String">M,P,ab,ac,ad,ae,af,ag,ai,aj,ak,al,am,an,ao,ap,aq,ar,at,aw,ax,ay,az,ba,bb,bd,be,bf,bg,bi,bk,bl,bm,bn,bp,bq,br,bu,bv,bx,by,bz,ca,cb,cc,cd,ce,cg,cj,ck,cp,cq,cr,cs,ct,cv,cx,cy,da,db,dc,dd,de,df,dg,di,dj,dk,dl,dm,dn,do,dp,dq,dr,ds,dt,du,dv,dw,dx,dy,dz,eb,ec,ee,eg,eh,ei,ej,ek,el,eo,ep,eq,er,es,et,eu,ev,ew,fd,ff,fh,fl,fm,fn,fo,fq,fr,fs,ft,fu,fv,fw,fx,gc</Data></Cell>
   </Row>
   <Row ss:AutoFitHeight="0">
    <Cell><Data ss:Type="String">AGTTTTTTTTCTTTTTTTTTTCTTTTTTTACAACAAAAGAXXXXXXXXXXTGTTGACAGGGGGGACGCTGGGCAAACTTTCCCGAAAACA</Data></Cell>
    <Cell><Data ss:Type="String">P,aa,ab,af,ai,al,am,ap,at,av,ba,bh,bj,bk,bl,bo,bs,bt,bv,ce,ch,ck,cl,cn,cp,ct,cu,cv,cw,cz,de,df,dh,dj,dl,do,dp,ds,dv,ea,eb,ec,ed,ee,eh,ei,em,en,ez,fa,fd,fe,fg,fi,fr,fs,fy,fz,ga,gb</Data></Cell>
   </Row>
   <Row ss:AutoFitHeight="0">
    <Cell><Data ss:Type="String">AGTTTTTTTTGTTTTGTTTTTTTACAACAAAGGAGACAGCXXXXXXXXXXTGTTGACAGGGGGGACGCTGGGCAAACTTTCCCGAAAACA</Data></Cell>
    <Cell><Data ss:Type="String">M,aa,ac,ad,ae,ag,an,ao,aq,at,av,az,bc,be,bg,bi,bj,bm,bp,bq,bs,bt,bu,bx,bz,ca,cf,cg,ch,cj,cl,cr,cs,cu,cw,cy,cz,dc,dd,dg,dh,dm,dn,dq,dr,du,ea,ed,eg,el,em,en,eo,ey,ez,fd,fe,fg,fi,fl,fo,fs,fu,fv,fw,fy,fz,ga,gb,gc</Data></Cell>
   </Row>
   <Row ss:AutoFitHeight="0">
    <Cell><Data ss:Type="String">&gt;Marker02665</Data></Cell>
    <Cell><Data ss:Type="String">lmxll</Data></Cell>
   </Row>
   <Row ss:AutoFitHeight="0">
    <Cell><Data ss:Type="String">ATCATCTTCATTGCTGTTAATACCACCACGACAGATCGCTXXXXXXXXXXCCATGAACATGTCTATCTGTGAAATATATATTTAATTAAA</Data></Cell>
    <Cell><Data ss:Type="String">P,aa,ad,ae,ag,ai,aj,al,am,ao,ap,ar,av,ax,ay,az,ba,bd,be,bf,bg,bk,bl,bm,bp,br,bs,bx,by,cd,cl,cp,cs,cw,cx,cz,da,dd,df,di,dj,dm,do,dp,dq,dt,du,dz,ea,ec,ed,ee,eh,el,eo,eq,es,ev,ez,fc,fh,fi,fm,fo,fq,fs,fu,fv,fw,fy,ga,gb,gc</Data></Cell>
   </Row>
   <Row ss:AutoFitHeight="0">
    <Cell><Data ss:Type="String">ATCATCATCATTGCTGTTAATACCACCACGACAGATCGCTXXXXXXXXXXCCATGAACATGTCTATCTGTGAAATATATATTTAATTAAA</Data></Cell>
    <Cell ss:StyleID="s62"><Data ss:Type="String">M,P,aa,ab,ac,ad,ae,af,ag,ai,aj,ak,al,am,an,ao,ap,aq,ar,at,av,aw,ax,ay,az,ba,bb,bc,bd,be,bf,bg,bh,bi,bj,bk,bl,bm,bn,bo,bp,bq,br,bs,bt,bu,bv,bx,by,bz,ca,cb,cc,cd,cf,cg,ch,cj,ck,cl,cn,cp,cq,cr,cs,ct,cu,cv,cw,cx,cy,cz,da,db,dd,de,dg,dh,di,dj,dk,dl,dm,dn,do,dp,dq,dr,ds,dt,dv,dw,dx,dy,dz,ea,eb,ec,ed,ee,eg,eh,ei,ej,ek,em,en,eo,ep,eq,er,es,et,eu,ev,ew,ex,ey,ez,fa,fc,fd,fe,ff,fg,fh,fi,fl,fm,fn,fo,fq,fr,fs,ft,fv,fw,fx,fy,fz,ga,gb</Data></Cell>
   </Row>
   <Row ss:AutoFitHeight="0">
    <Cell><Data ss:Type="String">&gt;Marker01261</Data></Cell>
    <Cell><Data ss:Type="String">lmxll</Data></Cell>
   </Row>
   <Row ss:AutoFitHeight="0">
    <Cell><Data ss:Type="String">TGACCTTGACCTTTGACCTTGACCTCAAAAAGTTCGCCCAXXXXXXXXXXCAACTTTCGAAACTAATGCTTCCATATGATGCAACTTGCA</Data></Cell>
    <Cell ss:StyleID="s62"><Data ss:Type="String">P,aa,ab,ac,ad,ae,ag,ai,aj,ao,ap,ar,at,av,ay,az,bd,be,bf,bg,bj,bk,bl,bn,bo,bq,br,bv,bx,by,bz,cc,ce,cf,cg,ch,cj,cn,cp,cq,cr,cs,ct,cv,cx,cz,db,dh,di,dj,dk,dl,dn,dq,dr,dt,dv,dy,dz,ea,eb,ec,ed,eg,eh,ei,ek,el,em,en,eo,ep,eq,er,es,et,ev,ex,ey,fa,fc,fd,fe,fg,fh,fm,fn,fo,fq,ft,fu,fv,fw,fx,fy,fz,ga,gb</Data></Cell>
   </Row>
   <Row ss:AutoFitHeight="0">
    <Cell><Data ss:Type="String">TCACCTTAACCTTTGACCTTGACCTCGAAAAGTTCACCCAXXXXXXXXXXCCAATTTCGAAACATATGCTTCCATATGATGCACCTTGTA</Data></Cell>
    <Cell ss:StyleID="s62"><Data ss:Type="String">M,P,aa,ab,ac,ad,ae,af,ag,ai,aj,ak,al,am,ao,ap,aq,ar,at,av,ax,az,ba,bb,bd,be,bf,bg,bi,bj,bk,bl,bm,bn,bp,bq,br,bs,bt,bu,bv,bx,by,bz,ca,cb,cc,cd,ce,cf,ch,cj,ck,cl,cp,cq,cr,cs,cu,cv,cw,cx,cy,cz,da,db,dc,dd,de,df,dh,di,dj,dk,dl,dm,dn,do,dp,dq,dr,ds,dt,du,dv,dw,dx,dy,dz,ea,eb,ec,ed,ee,eh,ei,ej,ek,el,em,en,eo,ep,eq,er,et,eu,ev,ew,ex,ey,ez,fa,fc,fd,fe,ff,fg,fh,fi,fl,fm,fn,fo,fq,fs,ft,fu,fv,fw,fx,fy,fz,ga,gb,gc</Data></Cell>
   </Row>
   <Row ss:AutoFitHeight="0">
    <Cell><Data ss:Type="String">&gt;Marker02062</Data></Cell>
    <Cell><Data ss:Type="String">nnxnp</Data></Cell>
   </Row>
   <Row ss:AutoFitHeight="0">
    <Cell><Data ss:Type="String">ATGGGTAATGAAAGGCGGTACTGCTGGACCGGAAATGTAGXXXXXXXXXXAGCTTGAGAGGGTGCAGAGGCATGAGTGTAGGCTCACCCT</Data></Cell>
    <Cell ss:StyleID="s62"><Data ss:Type="String">M,P,aa,ab,ac,ad,ae,af,ag,ai,aj,ak,al,am,an,ao,ap,aq,ar,at,av,aw,ax,ay,az,ba,bb,bc,bd,be,bf,bg,bh,bi,bj,bk,bm,bn,bo,bp,bq,br,bs,bt,bu,bv,bx,by,bz,ca,cb,cc,cd,ce,cf,cg,ch,cj,ck,cl,cn,cp,cq,cr,cs,ct,cu,cv,cw,cx,cy,cz,da,db,dc,dd,de,df,dg,dh,di,dj,dk,dl,dm,dn,do,dp,dq,dr,ds,dt,du,dv,dw,dx,dy,dz,ea,eb,ec,ed,ee,eg,eh,ei,ej,ek,el,em,en,eo,ep,eq,er,es,et,eu,ev,ew,ex,ey,ez,fa,fc,fd,fe,ff,fg,fh,fi,fl,fm,fn,fo,fq,fr,fs,ft,fu,fv,fw,fx,fy,fz,ga,gb,gc</Data></Cell>
   </Row>
   <Row ss:AutoFitHeight="0">
    <Cell><Data ss:Type="String">ATGGGTAATGAAAGGCAGTACTGCTGGACCGGAAATGTAGXXXXXXXXXXAGCTTGAGAGGGTGCAGAGGCATGAGTGTAGGCTCACCCT</Data></Cell>
    <Cell ss:StyleID="s62"><Data ss:Type="String">M,aa,ab,ac,ad,ae,af,ag,aj,al,am,an,ao,ap,aq,ar,av,ba,bb,bd,be,bf,bg,bh,bj,bk,bm,bn,bp,bq,bs,bv,bx,by,bz,ca,cc,cd,ce,cf,cg,ch,cj,ck,cl,cn,cq,cr,cv,cw,cx,cz,da,db,dc,dd,df,dh,dj,dk,dl,dn,dp,dr,du,dw,dx,dy,dz,ea,eb,ec,ed,ee,eg,eh,ej,ek,el,em,en,eo,ep,eq,et,eu,ev,ew,ex,ey,ez,fa,fc,fd,fe,ff,fg,fh,fi,fl,fm,fn,fo,fq,ft,fu,fv,fw,fx,fy,fz,ga,gb,gc</Data></Cell>
   </Row>
   <Row ss:AutoFitHeight="0">
    <Cell><Data ss:Type="String">&gt;Marker02219</Data></Cell>
    <Cell><Data ss:Type="String">nnxnp</Data></Cell>
   </Row>
   <Row ss:AutoFitHeight="0">
    <Cell><Data ss:Type="String">GTGTTATCTTAAGTTATTTTTTACCAATTTTTGAAAATTGXXXXXXXXXXAATAGGAGGTCAACTCAGGCGCAGATAAGATGACGTCAGG</Data></Cell>
    <Cell><Data ss:Type="String">M,aa,ab,ac,ad,ae,af,ag,aj,ak,an,ap,ar,at,ba,bf,bk,bl,bm,bo,bp,bv,by,cd,cf,ch,cj,ck,cl,cr,cs,cy,cz,dd,dg,dh,dj,dk,dl,dn,do,dp,du,dx,dy,ea,ec,ed,ee,ej,ek,em,eo,ep,eq,er,eu,ev,ew,ex,ez,fd,fg,fh,fm,fo,fs,ft,fu,fw,fz,ga</Data></Cell>
   </Row>
   <Row ss:AutoFitHeight="0">
    <Cell><Data ss:Type="String">GTGTTCTCTTAAGTTATTTTTTACCAATTTTTGAAAATTGXXXXXXXXXXAATAGGAGGTCAACTCAGGCGCAGATAAGATGACGTCAGG</Data></Cell>
    <Cell ss:StyleID="s62"><Data ss:Type="String">M,P,aa,ab,ac,ad,ae,af,ag,ai,aj,ak,al,am,an,ao,ap,aq,ar,at,av,aw,ax,ay,az,ba,bc,bd,be,bf,bg,bj,bk,bl,bn,bp,bq,br,bs,bt,bu,bv,bx,by,bz,ca,cb,cd,ce,cf,cg,ch,cj,ck,cl,cn,cp,cq,cr,cs,ct,cu,cv,cw,cx,cy,cz,da,db,dc,dd,de,dh,di,dj,dk,dl,dm,dn,do,dp,dq,dr,ds,dt,dv,dw,dx,dy,dz,ea,eb,ed,ee,eg,eh,ei,ej,ek,el,em,eo,ep,eq,er,es,et,eu,ev,ew,ex,ey,ez,fa,fc,fd,fe,ff,fh,fi,fl,fm,fn,fo,fq,fr,fs,ft,fu,fv,fw,fx,fy,fz,ga,gb,gc</Data></Cell>
   </Row>
   <Row ss:AutoFitHeight="0">
    <Cell><Data ss:Type="String">&gt;Marker02889</Data></Cell>
    <Cell><Data ss:Type="String">nnxnp</Data></Cell>
   </Row>
   <Row ss:AutoFitHeight="0">
    <Cell><Data ss:Type="String">GATTTCGTTAGTGTTTCATTAAGAGTTTGATTCATAATGAXXXXXXXXXXGTTTTTTTTCCTCGATTGACTTTTTATCTCCTTTCTGTTT</Data></Cell>
    <Cell><Data ss:Type="String">M,ab,ac,ad,ae,af,ag,aj,am,an,ao,ap,ar,at,aw,ax,az,bd,be,bi,bm,bq,bu,bv,ca,cc,cd,cg,ch,ck,cl,cn,cq,cv,cy,da,db,df,dh,di,dj,dp,dr,du,dy,dz,ea,eb,ec,ed,eh,el,eo,ep,er,es,ez,fd,ff,fi,fo,fs,ft,fu,fv,gb</Data></Cell>
   </Row>
   <Row ss:AutoFitHeight="0">
    <Cell><Data ss:Type="String">GATTTCGTTAGTGTTTCATTAAGAGTTTGATTCATAATGAXXXXXXXXXXAATATATTTCCTCGATTGACTTTTTATCTCCTTTCTGTTT</Data></Cell>
    <Cell ss:StyleID="s62"><Data ss:Type="String">M,P,aa,ab,ac,ad,ae,af,ag,ai,aj,ak,al,am,an,ao,ap,aq,ar,at,av,aw,ax,ay,az,ba,bb,bc,bd,be,bf,bg,bh,bi,bj,bk,bl,bm,bn,bo,bp,bq,br,bs,bt,bu,bv,bx,by,bz,ca,cb,cc,cd,ce,cf,cg,ch,cj,ck,cl,cn,cp,cq,cr,cs,ct,cu,cv,cw,cx,cy,cz,da,db,dc,dd,de,df,dg,dh,di,dj,dk,dl,dm,dn,do,dp,dq,dr,ds,dt,du,dv,dw,dx,dy,dz,ea,eb,ec,ed,ee,eg,eh,ei,ej,ek,el,em,en,eo,ep,eq,er,es,et,eu,ev,ew,ex,ey,ez,fa,fc,fd,fe,ff,fg,fh,fi,fl,fm,fn,fo,fq,fr,fs,ft,fu,fv,fw,fx,fy,fz,ga,gb,gc</Data></Cell>
   </Row>
   <Row ss:AutoFitHeight="0">
    <Cell><Data ss:Type="String">&gt;Marker02372</Data></Cell>
    <Cell><Data ss:Type="String">ccxab</Data></Cell>
   </Row>
   <Row ss:AutoFitHeight="0">
    <Cell><Data ss:Type="String">TCATTTTCCAGTTTGCGTGGTAATTTTTTTGAGACCAAATXXXXXXXXXXGACCATCCAATTATAGTTATTCCCAAATTCCCTTAATTCT</Data></Cell>
    <Cell><Data ss:Type="String">M,aa,ab,ag,ai,aj,al,am,aq,ar,at,av,aw,ay,az,ba,bc,bd,bg,bi,bj,bl,bn,bo,bq,bu,bx,by,ca,cc,cf,cg,ch,cj,cn,cq,cr,cs,ct,cv,cy,cz,da,db,dd,dg,dj,dk,dl,dm,dr,ds,dt,du,dz,ee,eg,eh,el,em,eq,er,es,eu,ev,ex,fd,fg,fh,fl,fm,fn,fs,fu,fv,fx</Data></Cell>
   </Row>
   <Row ss:AutoFitHeight="0">
    <Cell><Data ss:Type="String">TCATTTTCCAGTTTGTGTGGTAATTTTTTTGAGACCAAATXXXXXXXXXXGACCATCCAATTATAGTTATTCCCAAATTCCCTTAATTCT</Data></Cell>
    <Cell ss:StyleID="s62"><Data ss:Type="String">P,aa,ab,ac,ad,ae,af,ag,ai,aj,ak,al,am,an,ao,ap,aq,ar,at,av,aw,ax,ay,az,ba,bb,bc,bd,be,bf,bg,bh,bi,bj,bk,bl,bm,bn,bo,bp,bq,br,bs,bt,bu,bv,bx,by,bz,ca,cb,cc,cd,ce,cf,cg,ch,cj,ck,cl,cp,cq,cr,cs,ct,cv,cw,cx,cy,cz,db,dc,dd,de,df,dg,dh,di,dj,dk,dl,dm,do,dp,dq,dr,ds,dt,du,dv,dw,dy,dz,ea,ed,ee,eg,eh,ei,ej,ek,el,em,en,eo,ep,eq,er,es,et,eu,ev,ew,ex,ey,fa,fc,fd,ff,fg,fh,fi,fm,fn,fs,ft,fu,fv,fw,fx,fy,fz,ga,gb,gc</Data></Cell>
   </Row>
   <Row ss:AutoFitHeight="0">
    <Cell><Data ss:Type="String">TCATTTTCCAGTTTGTGTGGTAATTTTTTTGAGACCAAATXXXXXXXXXXGACCATCCAATTATAGTTATTCCAAAATTCCCTTAATTCT</Data></Cell>
    <Cell><Data ss:Type="String">M,ac,ad,ae,af,ak,an,ao,av,ax,az,bb,be,bf,bg,bm,bp,br,bs,bt,bv,bz,ca,cb,cd,ce,cg,ck,cl,cp,cw,cx,dc,de,df,dh,di,dn,do,dp,dq,dv,dw,dy,ea,eb,ec,ed,ei,ej,ek,el,en,eo,ep,eq,er,et,eu,ex,ey,fa,fc,fe,fi,fn,fo,fr,ft,fw,fy,fz,ga,gb,gc</Data></Cell>
   </Row>
   <Row ss:AutoFitHeight="0">
    <Cell><Data ss:Type="String">&gt;Marker02657</Data></Cell>
    <Cell><Data ss:Type="String">lmxll</Data></Cell>
   </Row>
   <Row ss:AutoFitHeight="0">
    <Cell><Data ss:Type="String">CAAGTTCCTAGAGAAAAATAAAATTATTTCCAATCCCCAGXXXXXXXXXXGGATTTCTTCCTATCGCAGGTTGCTGATGACACAAAAAGG</Data></Cell>
    <Cell><Data ss:Type="String">P,aa,ad,ae,ag,ai,aj,ak,al,am,ao,ap,ar,at,av,ax,ay,ba,bd,be,bf,bk,bl,bm,bp,br,bs,bv,bx,by,cd,ch,cp,cs,cu,cw,cz,da,dc,dd,di,dj,dm,do,dp,dq,dt,du,ea,ed,ee,eh,ek,el,eo,es,eu,ev,ew,ey,fc,fh,fm,fq,fu,fv,ga,gb</Data></Cell>
   </Row>
   <Row ss:AutoFitHeight="0">
    <Cell><Data ss:Type="String">CAAGTTCCTAGAGAAAAATAAAATTATTTCCGATCCCCAGXXXXXXXXXXGGATTTCTTCCTATCGCAGGTTGCTGATGACACAAAAAGG</Data></Cell>
    <Cell ss:StyleID="s62"><Data ss:Type="String">M,P,aa,ab,ac,ad,ae,af,ag,ai,aj,ak,al,am,an,ao,ap,aq,ar,at,av,aw,ax,ay,az,ba,bb,bc,bd,be,bf,bg,bh,bi,bj,bk,bl,bm,bn,bo,bp,bq,bs,bt,bu,bv,bx,by,bz,ca,cb,cc,cd,ce,cf,cg,ch,cj,ck,cl,cn,cp,cr,cs,ct,cv,cw,cx,cy,cz,db,dc,dd,de,df,dg,dh,di,dj,dk,dl,dm,dn,do,dp,dq,dr,ds,dt,du,dv,dw,dx,dy,dz,ea,eb,ec,ed,ee,eg,eh,ei,ej,ek,el,em,en,eo,ep,er,es,et,eu,ev,ew,ey,fa,fc,fd,fe,ff,fg,fh,fl,fm,fn,fo,fq,fr,ft,fu,fw,fx,fy,fz,ga,gb,gc</Data></Cell>
   </Row>
   <Row ss:AutoFitHeight="0">
    <Cell><Data ss:Type="String">&gt;Marker02450</Data></Cell>
    <Cell><Data ss:Type="String">nnxnp</Data></Cell>
   </Row>
   <Row ss:AutoFitHeight="0">
    <Cell><Data ss:Type="String">CTTTTATTTTTCTTCAGCAGCGTTGGCTTTCCAGAAATTAXXXXXXXXXXGAAATGCAATTAAAAATAGAAAGGTCAGTGCCGAATAACA</Data></Cell>
    <Cell ss:StyleID="s62"><Data ss:Type="String">M,P,aa,ab,ac,ad,ae,af,ag,ai,aj,ak,am,an,ao,ap,aq,ar,at,av,aw,ax,ay,az,bb,bc,bd,be,bf,bg,bh,bi,bj,bk,bl,bm,bn,bo,bp,bq,br,bs,bt,bu,bv,bx,by,bz,ca,cb,cc,cd,cf,cg,ch,cj,ck,cl,cn,cp,cq,cr,cs,ct,cu,cv,cw,cx,cy,cz,db,dc,dd,de,df,dg,dh,di,dj,dk,dl,dm,dn,do,dp,dq,dr,ds,dt,du,dv,dw,dx,dy,dz,ea,eb,ed,ee,eg,eh,ei,ej,ek,el,em,eo,ep,eq,er,es,et,eu,ev,ex,ey,ez,fc,fd,fe,ff,fg,fh,fi,fl,fm,fn,fo,fq,fr,fs,ft,fv,fw,fx,fy,fz,ga,gb,gc</Data></Cell>
   </Row>
   <Row ss:AutoFitHeight="0">
    <Cell><Data ss:Type="String">CTTTTATTTTTCTTCAGCAGCGTTGGCTTTCCAGAAATTAXXXXXXXXXXGAAATGCAGTTAAAAATAGAAAGGTCAGTGCCGAATAACA</Data></Cell>
    <Cell><Data ss:Type="String">M,ab,ad,ai,aj,am,ap,ar,at,ax,ay,ba,be,bg,bj,bm,bs,bt,bv,bx,cd,ce,cg,cj,ck,cn,cq,cr,cv,dc,dh,di,dj,dk,do,dq,ds,dv,dy,dz,ed,ei,ek,em,en,eo,ep,es,ew,fh,fr,fs,fu,fw,fz,ga,gc</Data></Cell>
   </Row>
   <Row ss:AutoFitHeight="0">
    <Cell><Data ss:Type="String">&gt;Marker02209</Data></Cell>
    <Cell><Data ss:Type="String">lmxll</Data></Cell>
   </Row>
   <Row ss:AutoFitHeight="0">
    <Cell><Data ss:Type="String">AGCAGGAATAGGCGCACCTAACATCACCATAGCCGATCCAXXXXXXXXXXGTCGGGAAATATAAGCGTGAGTTCGACAATCTGGCAACGT</Data></Cell>
    <Cell ss:StyleID="s62"><Data ss:Type="String">P,aa,ab,ac,ad,ae,af,ag,ak,am,ao,aq,ar,at,av,az,bd,be,bj,bk,bl,bm,bs,bt,bv,by,bz,ca,cb,cc,cd,ce,ch,cj,cp,cs,ct,cu,cv,cw,cy,da,dc,dd,df,dh,di,dj,dk,dl,dm,do,dr,dv,dy,dz,ea,eb,ec,eg,eh,ei,ej,ek,el,em,eo,ep,er,es,et,eu,ev,ew,ez,fc,fd,fe,ff,fg,fh,fl,fm,fo,fs,ft,fw,fx,fy,fz,ga,gb,gc</Data></Cell>
   </Row>
   <Row ss:AutoFitHeight="0">
    <Cell><Data ss:Type="String">AGCAGGAATAGGCGCACCTAACATCACCATAGCCGATCCAXXXXXXXXXXGTCGGGAAATATAAGCGTGAGTACGACAATCTGGCAACGT</Data></Cell>
    <Cell ss:StyleID="s62"><Data ss:Type="String">M,P,aa,ab,ac,ad,ae,af,ag,ai,aj,ak,al,am,an,ao,ap,aq,ar,at,av,aw,ax,ay,az,ba,bb,bc,bd,be,bf,bh,bi,bj,bk,bl,bm,bn,bp,bq,br,bu,bv,bx,by,bz,ca,cb,cc,ce,cf,ch,cj,ck,cl,cn,cp,cq,cr,cs,ct,cu,cv,cw,cx,cy,cz,da,db,dc,dd,de,df,dg,dh,di,dj,dk,dl,dm,dn,do,dp,dr,ds,dt,du,dv,dy,dz,ea,eb,ec,ed,ee,eg,eh,ei,ej,ek,el,em,en,eo,ep,eq,er,es,et,eu,ev,ew,ex,ey,ez,fa,fd,fe,ff,fg,fh,fi,fm,fo,fq,fr,fs,ft,fu,fv,fw,fx,fy,fz,ga,gb,gc</Data></Cell>
   </Row>
   <Row ss:AutoFitHeight="0">
    <Cell><Data ss:Type="String">&gt;Marker02177</Data></Cell>
    <Cell><Data ss:Type="String">nnxnp</Data></Cell>
   </Row>
   <Row ss:AutoFitHeight="0">
    <Cell><Data ss:Type="String">CATGGATTTCAGTGTTAACATGGTATATTTTATCGTTATAXXXXXXXXXXACCCAGTTACGACTGTCAATGTATTTATATATTTTTTGTG</Data></Cell>
    <Cell ss:StyleID="s62"><Data ss:Type="String">M,P,aa,ab,ac,ad,ae,af,ag,ai,aj,ak,al,am,an,ao,ap,aq,ar,at,av,aw,ax,az,ba,bb,bc,bd,be,bf,bg,bi,bj,bm,bn,bo,bq,br,bs,bt,bu,bv,bx,by,bz,ca,cb,cc,cd,ce,cf,cg,ch,cj,ck,cl,cn,cp,cq,cr,cs,ct,cu,cv,cw,cx,cy,da,db,dc,dd,de,df,dg,dh,di,dj,dk,dl,dm,dn,do,dp,dq,dr,ds,dt,du,dv,dw,dx,dy,dz,ea,eb,ec,ed,ee,eg,eh,ei,ej,ek,el,em,en,eo,ep,eq,er,es,et,ev,ex,ez,fa,fc,fe,ff,fg,fh,fi,fl,fm,fn,fo,fq,fr,fs,ft,fu,fv,fw,fx,fy,fz,ga,gb,gc</Data></Cell>
   </Row>
   <Row ss:AutoFitHeight="0">
    <Cell><Data ss:Type="String">CATGGATTTCAATGTTAACATGGTATATTTTATCGTTATAXXXXXXXXXXCAGTTACGACTGTCAATGTATTTATATAATTTTATGTGTG</Data></Cell>
    <Cell ss:StyleID="s62"><Data ss:Type="String">M,aa,ab,ac,ad,ae,af,ai,an,ap,aq,av,az,bc,bd,be,bf,bj,bl,bp,bq,br,bu,bv,by,bz,ca,cb,cc,cd,ce,cf,cg,ch,cj,ck,cl,cp,cq,cr,cs,ct,cx,cy,db,dd,de,df,di,dk,dl,dm,dn,do,dp,dr,ds,dt,dv,dw,dx,dy,dz,ea,eb,ec,ee,eg,eh,ei,ek,em,ep,eq,er,es,et,ew,ex,ey,ez,fa,fe,ff,fg,fh,fi,fl,fm,fo,fr,ft,fv,fw,fx,fy,fz,ga,gb,gc</Data></Cell>
   </Row>
   <Row ss:AutoFitHeight="0">
    <Cell><Data ss:Type="String">&gt;Marker02601</Data></Cell>
    <Cell><Data ss:Type="String">lmxll</Data></Cell>
   </Row>
   <Row ss:AutoFitHeight="0">
    <Cell><Data ss:Type="String">ATTATTCTCAACGTTGCCATATTGTCGTACTCTGCTACATXXXXXXXXXXTATAAATGATTAATTATTGGTGCTTCTTGGCAACAGTTAT</Data></Cell>
    <Cell><Data ss:Type="String">P,ac,ad,ae,af,ag,ai,aj,ak,al,ap,aq,at,av,aw,ay,az,ba,bc,be,bf,bg,bj,bk,bl,bn,bs,bu,bx,bz,cc,cd,ce,ch,cr,cs,cw,cz,db,dc,dd,de,dg,dj,dk,dn,dp,dr,dv,dx,ed,eg,ek,em,eo,ep,er,es,et,ev,ew,ex,ey,fe,ff,fg,fh,fi,fm,fo,fq,fs,ft,fu,fv,fz,ga,gb</Data></Cell>
   </Row>
   <Row ss:AutoFitHeight="0">
    <Cell><Data ss:Type="String">ATTATTCTCAACGTTGCCATATTATCGTACTCTGCTACATXXXXXXXXXXTATAAATGGTTAATTATTGGTGCTTCTTGGCAACAGTTAT</Data></Cell>
    <Cell ss:StyleID="s62"><Data ss:Type="String">M,P,aa,ab,ac,af,ag,ai,aj,al,am,an,ao,aq,ar,at,av,ax,ba,bb,bc,bd,be,bf,bh,bi,bj,bm,bo,bp,bq,bs,bt,bv,bx,by,bz,ca,cb,cc,cf,cg,cj,ck,cn,cp,cq,cr,cs,ct,cu,cv,cw,cx,cy,da,db,dd,de,df,dh,dj,dk,dm,do,dp,dq,ds,dt,du,dv,dx,dy,dz,ea,eb,ee,ei,ej,ek,el,em,eo,eq,er,es,ev,ez,fc,fd,ff,fh,fn,fo,fs,fu,fv,fw,fx,fy,fz,ga,gb,gc</Data></Cell>
   </Row>
   <Row ss:AutoFitHeight="0">
    <Cell><Data ss:Type="String">&gt;Marker02818</Data></Cell>
    <Cell><Data ss:Type="String">nnxnp</Data></Cell>
   </Row>
   <Row ss:AutoFitHeight="0">
    <Cell><Data ss:Type="String">TGTTTTGAGAGCCAAGAGCGTCTGAGAATATGGTCCCAGGXXXXXXXXXXAGAATGTCAAGATTATTAAGTATGATGATTTATAGATAAG</Data></Cell>
    <Cell><Data ss:Type="String">M,ab,ac,ad,ae,af,ag,ai,ak,am,an,ao,av,aw,be,bf,bh,bk,bn,bp,bq,br,bs,bu,bv,by,bz,cb,cd,cf,cg,cj,cl,cn,cq,cu,cv,cw,cy,cz,da,db,dd,dg,dh,dj,dm,do,dp,dq,ds,dt,du,dv,dw,dz,eb,ec,ed,ei,ek,el,em,en,eo,ep,er,et,ex,fc,fd,fg,fm,fo,fq,fu,fx,fz</Data></Cell>
   </Row>
   <Row ss:AutoFitHeight="0">
    <Cell><Data ss:Type="String">TGTTTTGAGAGCCAGGAGCGTCTGAGAATATGGTCCCAGGXXXXXXXXXXAGAATGTCAAGATTATTAAGTATGATGATTTATAGATAAG</Data></Cell>
    <Cell ss:StyleID="s62"><Data ss:Type="String">M,P,aa,ab,ac,ad,ae,af,ag,ai,aj,ak,al,am,an,ao,ap,aq,ar,at,av,aw,ax,ay,az,ba,bb,bc,bd,be,bf,bg,bh,bi,bj,bk,bl,bm,bn,bo,bp,bq,br,bs,bt,bu,bv,bx,by,bz,ca,cb,cc,cd,cg,ch,ck,cl,cn,cp,cq,cr,cs,ct,cv,cw,cx,cy,cz,da,db,dc,dd,de,df,dg,dh,di,dj,dk,dl,dm,dn,do,dp,dq,dr,ds,dt,du,dv,dx,dy,dz,ea,eb,ed,ee,eg,eh,ei,ej,ek,el,em,en,eo,ep,er,es,eu,ev,ew,ey,ez,fa,fd,ff,fg,fh,fi,fm,fo,fr,ft,fu,fv,fw,fx,fy,fz,ga,gb,gc</Data></Cell>
   </Row>
   <Row ss:AutoFitHeight="0">
    <Cell><Data ss:Type="String">&gt;Marker02497</Data></Cell>
    <Cell><Data ss:Type="String">efxeg</Data></Cell>
   </Row>
   <Row ss:AutoFitHeight="0">
    <Cell><Data ss:Type="String">ACTATTACATTGACTTTCTTCTGTTGCTACTGAGGAGAAGXXXXXXXXXXTATTCGAATGTAGTCTATTCGAATACGAATACAGAATAAG</Data></Cell>
    <Cell><Data ss:Type="String">M,ac,ag,ai,aj,al,am,an,ax,ay,ba,bb,bd,bi,bp,bq,br,bt,bu,bv,by,bz,cb,cc,cj,ck,cn,cr,cw,cx,cy,cz,db,dc,dd,dg,dh,di,dk,dl,dm,dp,dq,dt,du,dv,dw,dz,ea,eb,ec,ed,eg,el,em,en,eq,er,es,ev,fa,fc,ff,fg,fh,fl,fm,fr,ft,fw,fx,fy,fz,gb</Data></Cell>
   </Row>
   <Row ss:AutoFitHeight="0">
    <Cell><Data ss:Type="String">ACTATTACATTGACTTTCTTCTGTTGCTACTGAGGAGAAGXXXXXXXXXXTATTCGAATGTAGTCTATTCGAATACGAATACAGAATAGG</Data></Cell>
    <Cell ss:StyleID="s62"><Data ss:Type="String">M,P,aa,ab,ad,ae,af,ai,aj,ak,al,an,ao,ap,aq,ar,at,av,aw,ax,az,bc,bd,be,bf,bg,bh,bj,bk,bl,bm,bo,bp,bq,br,bs,bt,bu,bx,by,bz,ca,cd,ce,cg,ch,cj,cl,cp,cq,cs,cu,cv,cw,cy,cz,da,dd,de,df,dg,di,dj,dk,dn,do,dp,dr,ds,dt,du,dv,dw,dy,ea,ee,eg,eh,ei,ej,el,eo,ep,er,et,eu,ev,ew,ey,ez,fc,fi,fm,fq,fu,fv,ga,gb,gc</Data></Cell>
   </Row>
   <Row ss:AutoFitHeight="0">
    <Cell><Data ss:Type="String">ACTATTACACTGACTTTCTTCTGTTGCTACTGAGGAGAAGXXXXXXXXXXTATTCGAATGTAGTCTATTCGAATACGAATACAGAATAGG</Data></Cell>
    <Cell><Data ss:Type="String">P,ab,ac,ad,ag,ai,aj,am,ao,aq,ar,av,ay,az,ba,bb,bc,bg,bh,bi,bj,bn,bo,bs,bu,bv,bx,by,ca,cb,cc,cd,ce,cf,cg,ch,ck,cn,cp,cr,ct,cv,cx,da,db,df,dl,dm,do,dq,dr,dx,dz,eb,ed,ee,ej,em,en,ep,es,eu,ew,ex,ey,fd,fg,fh,fl,fr,fs,ft,fw,fz,ga,gb,gc</Data></Cell>
   </Row>
   <Row ss:AutoFitHeight="0">
    <Cell><Data ss:Type="String">&gt;Marker02466</Data></Cell>
    <Cell><Data ss:Type="String">lmxll</Data></Cell>
   </Row>
   <Row ss:AutoFitHeight="0">
    <Cell><Data ss:Type="String">TTAACTTACCTAATAATAATGTAGCTATCAGTATGAGATGXXXXXXXXXXTGAGGAAGTTAACACATGTATAGCTTTGCCACAAAATAAA</Data></Cell>
    <Cell><Data ss:Type="String">P,ab,ac,af,ag,ai,am,an,ao,aq,ar,at,aw,ax,ay,az,ba,bb,bc,bi,bj,bn,bo,bq,bu,bv,by,ca,cb,cc,cd,ce,ch,cn,cp,cq,cr,cw,cx,db,dj,dl,dm,do,dp,dq,dr,dt,du,dx,dz,eb,ed,ee,eh,ej,em,en,eo,ep,er,eu,ey,ez,fa,ff,fg,fh,fi,fm,fn,fo,fs,fv,fx,fy,gb,gc</Data></Cell>
   </Row>
   <Row ss:AutoFitHeight="0">
    <Cell><Data ss:Type="String">TTAACTTACCTAATAATAATGTAGCTGTCAGTATGAGATGXXXXXXXXXXTGAGGAAGTTAACACATGTATAGCTTCGCCACAAAATAAA</Data></Cell>
    <Cell ss:StyleID="s62"><Data ss:Type="String">M,P,aa,ab,ac,ad,ae,af,ag,ai,aj,ak,al,am,an,ao,ap,ar,at,av,aw,ax,ay,az,ba,bb,bc,bd,be,bf,bg,bh,bi,bj,bk,bl,bm,bo,bp,bq,br,bs,bt,bu,bv,bx,by,bz,ca,cb,cc,cd,ce,cf,cg,ch,cj,ck,cl,cn,cp,cq,cr,cs,ct,cu,cv,cw,cx,cy,cz,da,db,dc,dd,de,df,dg,dh,di,dj,dk,dl,dm,dn,do,dp,dq,dr,ds,dt,du,dv,dw,dx,dy,dz,ea,eb,ec,ed,ee,eg,eh,ei,ej,ek,el,em,en,eo,ep,eq,er,es,et,eu,ev,ew,ex,ez,fc,fd,ff,fg,fh,fl,fm,fn,fo,fq,fr,ft,fu,fv,fw,fx,fy,fz,ga,gb,gc</Data></Cell>
   </Row>
   <Row ss:AutoFitHeight="0">
    <Cell><Data ss:Type="String">&gt;Marker02790</Data></Cell>
    <Cell><Data ss:Type="String">efxeg</Data></Cell>
   </Row>
   <Row ss:AutoFitHeight="0">
    <Cell><Data ss:Type="String">TGTTTTCCAAAATTTTTTTTATAATTTCCGCGTGACGCCAXXXXXXXXXXTTCATCACAGTTACAAAACAAAAACACCATTGGAAAGAGG</Data></Cell>
    <Cell ss:StyleID="s62"><Data ss:Type="String">M,P,aa,ab,ac,ad,ae,af,ag,ai,aj,ak,al,am,an,ao,ap,aq,ar,at,av,aw,ax,ay,az,ba,bb,bc,be,bf,bg,bj,bk,bm,bn,bo,bp,bq,br,bt,bu,bv,bx,by,bz,cb,cc,cd,ce,cf,cg,cj,ck,cl,cp,cq,cr,cs,ct,cu,cw,cx,cy,cz,da,db,dc,dd,df,dg,dh,di,dj,dk,dm,dn,do,dp,dq,dr,dt,du,dv,dw,dx,dy,ea,eb,ed,ee,eg,eh,ei,ek,el,em,en,eo,ep,es,et,eu,ev,ew,ey,ez,fc,fd,fe,ff,fm,fq,fr,ft,fu,fv,fw,fx,fy,ga</Data></Cell>
   </Row>
   <Row ss:AutoFitHeight="0">
    <Cell><Data ss:Type="String">TGTTTTCCAAAATTTTTTTTATAATTTCTGCGTGACGCCAXXXXXXXXXXTTCATTACAGCTACAAAACAAAAACACCATTGGAAAGAGG</Data></Cell>
    <Cell><Data ss:Type="String">M,aa,ac,af,an,bd,bi,bj,bl,bm,bn,bq,bs,bu,ca,cc,ce,ch,cn,ct,cv,cw,cy,cz,dd,de,df,dl,dm,dn,dp,ds,du,dx,dz,ea,ec,eg,eh,ej,el,em,en,ep,eq,er,es,eu,ew,ex,ey,fe,fg,fh,fi,fo,fr,fs,ft,fz,gb,gc</Data></Cell>
   </Row>
   <Row ss:AutoFitHeight="0">
    <Cell><Data ss:Type="String">TGTTTTCCAAAAATTTTTTTTATAATTTCTGCGTGACGCCXXXXXXXXXXTTCATTACAGCTACAAAACAAAAACACCATTGGAAAGAGG</Data></Cell>
    <Cell><Data ss:Type="String">P,ag,aj,al,am,ap,ar,aw,az,bb,bc,bd,bi,bl,br,bx,bz,ca,cd,cg,ch,cl,cn,cr,cv,cx,db,dc,de,di,dj,dl,do,ds,dv,dz,eb,ec,ee,ej,ek,eq,er,et,ev,ex,fc,fd,ff,fg,fh,fi,fn,fo,fs,fw,fz,gb,gc</Data></Cell>
   </Row>
   <Row ss:AutoFitHeight="0">
    <Cell><Data ss:Type="String">&gt;Marker02853</Data></Cell>
    <Cell><Data ss:Type="String">nnxnp</Data></Cell>
   </Row>
   <Row ss:AutoFitHeight="0">
    <Cell><Data ss:Type="String">AAGATAATTATACACGTTTCTCCTCACCTCAACATAAAAAXXXXXXXXXXTGGGAGACTGAACATATCCTATTGCAATAAGCATGAAATT</Data></Cell>
    <Cell ss:StyleID="s62"><Data ss:Type="String">M,P,aa,ab,ac,ad,ae,af,ag,ai,aj,ak,al,am,an,ao,ap,aq,ar,at,av,aw,ax,ay,az,ba,bb,bc,bd,be,bf,bh,bi,bj,bk,bl,bm,bn,bo,bp,bq,bs,bt,bu,bv,bx,by,bz,ca,cb,cc,cd,ce,cf,cg,ch,cj,ck,cl,cn,cp,cq,cr,cs,cu,cv,cw,cx,cy,cz,da,db,dc,dd,de,df,dg,dh,di,dj,dk,dl,dm,dn,dp,dq,dr,ds,dt,du,dv,dw,dx,dy,dz,ea,eb,ec,ed,ee,eg,eh,ej,ek,el,em,en,eo,ep,eq,er,es,et,eu,ev,ew,ex,ey,ez,fa,fc,fd,fe,ff,fg,fh,fi,fl,fm,fn,fo,fq,fr,fs,ft,fu,fv,fw,fx,fz,ga,gb</Data></Cell>
   </Row>
   <Row ss:AutoFitHeight="0">
    <Cell><Data ss:Type="String">AAGATAACTATACACGTTTCTCCTCACCTCAACATAAAAAXXXXXXXXXXTGGGAGACTGAACATATCCTATTGCAATAAGCATGAAATT</Data></Cell>
    <Cell><Data ss:Type="String">M,ab,ac,ae,ag,ak,al,am,an,ap,ar,at,av,ax,ba,bb,be,bf,bj,bm,bq,bv,bx,bz,cd,ce,cg,ch,cp,cu,cv,cw,cy,cz,dc,dd,df,dj,dk,dn,do,dp,dq,dr,ds,dt,du,dy,dz,ec,ed,ee,eg,ei,eo,ep,er,ev,fg,fh,fi,fo,ft,fu,fz,ga,gb</Data></Cell>
   </Row>
   <Row ss:AutoFitHeight="0">
    <Cell><Data ss:Type="String">&gt;Marker03136</Data></Cell>
    <Cell><Data ss:Type="String">abxcd</Data></Cell>
   </Row>
   <Row ss:AutoFitHeight="0">
    <Cell><Data ss:Type="String">TACATTTTCATATATTAATATCACCTCAAATACCCTATGTXXXXXXXXXXTGAAAGACTAGTTTTTATTTCTTTCATTTAGAACAGAAGG</Data></Cell>
    <Cell><Data ss:Type="String">P,aa,ab,ac,ad,af,ag,ai,aj,ao,ap,ar,at,av,aw,az,bb,bc,bj,bn,bo,br,bs,bu,bv,bx,bz,cb,cf,ch,ck,cl,cp,cq,cr,cs,ct,cv,cz,db,dc,dd,di,dk,dm,dp,dr,ds,dt,dy,dz,eb,ec,eg,em,eq,er,es,eu,ew,ex,ey,ez,fe,fm,fq,fu,fv,fw,fy,ga,gb</Data></Cell>
   </Row>
   <Row ss:AutoFitHeight="0">
    <Cell><Data ss:Type="String">TACATTTTCATATATTAATATCACCTCAAATACCCTCTGTXXXXXXXXXXTGAAAGACTAATTTTTATTTCTTTCCTTTAGAACAGAAGG</Data></Cell>
    <Cell><Data ss:Type="String">P,ae,af,ai,ak,al,am,an,aq,ax,ay,ba,bd,bf,bg,bi,bk,bl,bp,bq,bt,by,ca,cc,cd,cg,cj,cn,cu,cw,cx,cy,da,de,df,dg,dh,dj,dn,do,dq,du,dv,dw,dx,ea,ed,ee,eh,ei,ej,ek,em,en,eo,ep,ev,fa,fd,ff,fn,fo,fr,fz,gc</Data></Cell>
   </Row>
   <Row ss:AutoFitHeight="0">
    <Cell><Data ss:Type="String">TACATTTTCATATATTAATATCACCTCAAATACCCTCTGTXXXXXXXXXXTGAAAGACTAGTTTTTATTTCTTTCCTTTAGAACAGAAGG</Data></Cell>
    <Cell><Data ss:Type="String">M,ac,af,ag,aj,ak,al,am,an,ao,ap,aq,ar,aw,ax,az,bb,bc,bi,bj,bk,bm,bp,br,bu,by,bz,ca,cb,cc,cd,cj,cl,cq,cr,cs,cv,cw,cy,da,dc,dd,dh,di,dj,dl,do,dp,ds,dw,dz,ee,eh,ej,em,eo,ep,er,es,fa,fc,fl,fm,fn,fo,ft,fx,fz,gb</Data></Cell>
   </Row>
   <Row ss:AutoFitHeight="0">
    <Cell><Data ss:Type="String">TACATTTTCGTATATTAATATCACCTCAAATACCCTCTGTXXXXXXXXXXTGAAAGACTAGTTTTTATTTCTTTCATTTAGAACAGAAGG</Data></Cell>
    <Cell><Data ss:Type="String">M,aa,ab,ad,ae,ai,aj,at,av,ay,ba,bd,be,bf,bg,bn,bq,bs,bt,bv,bx,ce,cf,cg,ch,ck,cp,cu,db,de,df,dg,dk,dm,dn,dq,dr,dt,du,dv,dw,dx,dy,ea,eb,ec,ed,eg,ei,ek,el,en,eq,et,eu,ev,ex,fe,fg,fh,fq,fr,fs,fu,fv,fw,ga,gc</Data></Cell>
   </Row>
   <Row ss:AutoFitHeight="0">
    <Cell><Data ss:Type="String">&gt;Marker02547</Data></Cell>
    <Cell><Data ss:Type="String">lmxll</Data></Cell>
   </Row>
   <Row ss:AutoFitHeight="0">
    <Cell><Data ss:Type="String">ACATGTCATTATTGGAACCTCTTCCTTACTAGTAGTCTGCXXXXXXXXXXGGGAGGCAGAAGAACCTTAGACACTAAGGAAACGTATTAC</Data></Cell>
    <Cell><Data ss:Type="String">P,aa,ac,ad,ae,ai,am,ao,ap,aq,ar,av,ax,az,ba,bb,bd,bf,bg,bm,bo,bp,bq,br,bu,bv,by,bz,cb,cd,ce,ch,cj,ck,cn,cp,cs,cu,cy,cz,da,db,dd,dg,dl,dm,dn,dp,dr,dy,ea,eb,ed,eg,eh,ei,ek,el,em,ep,eq,et,eu,ex,fc,fd,fh,fo,fq,fu,fw,fy,ga</Data></Cell>
   </Row>
   <Row ss:AutoFitHeight="0">
    <Cell><Data ss:Type="String">GCATGTCATTATTGGAACCTCTTCCTTACTAGTAGTCTGCXXXXXXXXXXGGGAGGCAGAAGAACCTTAGACACTAAGGAAACGTATTAC</Data></Cell>
    <Cell ss:StyleID="s62"><Data ss:Type="String">M,P,aa,ab,ac,ad,ae,af,ag,ai,aj,ak,al,am,an,ao,aq,ar,at,av,aw,ax,az,ba,bb,bc,bd,be,bf,bg,bh,bj,bk,bm,bn,bq,br,bs,bt,bu,bv,bx,by,bz,ca,cb,cc,cd,ce,cf,cg,ch,cj,ck,cl,cn,cp,cq,cr,cs,ct,cu,cv,cw,cx,cy,da,db,dc,dd,de,dg,dh,di,dj,dk,dl,dm,dn,do,dp,dq,dr,ds,dt,du,dv,dx,dy,dz,ea,eb,ec,ed,ee,eg,eh,ei,ej,ek,el,em,en,eo,ep,eq,er,es,et,eu,ev,ew,ex,ey,ez,fa,fc,fd,fe,ff,fg,fh,fi,fl,fm,fo,fq,fr,fs,ft,fu,fv,fw,fx,fy,fz,ga,gb,gc</Data></Cell>
   </Row>
   <Row ss:AutoFitHeight="0">
    <Cell><Data ss:Type="String">&gt;Marker02849</Data></Cell>
    <Cell><Data ss:Type="String">ccxab</Data></Cell>
   </Row>
   <Row ss:AutoFitHeight="0">
    <Cell><Data ss:Type="String">TGAATTCATCTATGTTTTTCTATCTGAGATATCAAAATAGXXXXXXXXXXGGCGGATGCGATTAGGGCGGTTAAGTGCGACATCAAGAAT</Data></Cell>
    <Cell ss:StyleID="s62"><Data ss:Type="String">P,aa,ab,ac,ad,ae,af,ag,ai,aj,ak,al,am,an,ao,ap,aq,ar,at,av,aw,ax,ay,az,ba,bb,bc,bd,be,bf,bg,bi,bj,bk,bl,bm,bn,bo,bp,bq,br,bs,bt,bu,bv,bx,by,bz,ca,cb,cc,cd,ce,cf,cg,ch,cj,ck,cl,cn,cp,cq,cr,cs,ct,cu,cv,cw,cx,cy,da,db,dc,dd,de,df,dg,dh,di,dj,dk,dl,dm,dn,do,dp,dq,dr,ds,dt,du,dv,dw,dx,dy,dz,ea,eb,ec,ed,ee,eg,eh,ei,ej,ek,el,em,en,eo,ep,eq,er,es,et,eu,ev,ew,ex,ey,ez,fa,fc,fd,fe,ff,fg,fl,fm,fn,fo,fr,fs,fu,fv,fw,fx,fy,fz,ga,gb,gc</Data></Cell>
   </Row>
   <Row ss:AutoFitHeight="0">
    <Cell><Data ss:Type="String">TGAATTCATCAATGTTTTTATGTCTGAGATATCAAAATAGXXXXXXXXXXGGCGGATGCGACTAGGGCGGTTAAGTGCGACATCAAGAAT</Data></Cell>
    <Cell><Data ss:Type="String">M,ac,ag,ai,aj,ak,am,an,ar,aw,ax,bb,bd,bf,bl,bn,bo,br,bt,bu,bv,bx,by,cc,cj,ck,cl,cn,cr,cv,cw,cy,db,dd,df,dg,dh,dm,dr,ds,dt,dx,ea,ec,ed,ee,eh,ej,ek,el,em,en,eo,eq,et,ev,ey,ez,ff,fl,fn,fs,ft,fu,fv,fy,fz</Data></Cell>
   </Row>
   <Row ss:AutoFitHeight="0">
    <Cell><Data ss:Type="String">TGAATTCATCTATGTTTTTATATATGAGATATCAAAATAGXXXXXXXXXXGGCGGATGCGACTAGGGCGGTTAAGTGCGACATCAAGAAT</Data></Cell>
    <Cell><Data ss:Type="String">M,aa,ab,ad,ae,af,ai,aj,al,ao,ap,aq,at,av,aw,az,ba,bc,be,bf,bg,bi,bj,bk,bm,bp,bq,bs,bz,ca,cb,cd,cf,cg,ch,cp,cq,cs,cx,cz,da,dc,dd,de,dj,dl,dn,do,dp,dq,du,dw,dy,dz,eb,eg,ei,ek,ep,er,es,eu,fa,fd,fh,fi,fm,fo,fr,fw,ga</Data></Cell>
   </Row>
   <Row ss:AutoFitHeight="0">
    <Cell><Data ss:Type="String">&gt;Marker02479</Data></Cell>
    <Cell><Data ss:Type="String">nnxnp</Data></Cell>
   </Row>
   <Row ss:AutoFitHeight="0">
    <Cell><Data ss:Type="String">CATGTGATTATGGTCGACATGCAGGGTTATTACAGTGATAXXXXXXXXXXATGATAGAATAAATGTTTGCATTCCTGAACTATTAAAAGG</Data></Cell>
    <Cell><Data ss:Type="String">M,aa,ab,ac,ad,ae,ai,aj,al,am,an,ar,at,ba,be,bj,bl,bo,bq,br,bs,bu,bz,cd,ck,cl,cn,cp,ct,cv,cw,cz,da,dc,dd,df,dg,dh,dj,dk,dn,dp,dq,dr,ds,du,dw,dz,ea,el,em,eo,er,et,ey,ez,fd,fi,fo,fs,ft,fu,fv,fw,fx,fy,ga,gb,gc</Data></Cell>
   </Row>
   <Row ss:AutoFitHeight="0">
    <Cell><Data ss:Type="String">CATGTGATTATGGTCGACATGCAGGGTTATTACAGTGATAXXXXXXXXXXAGGATAGAATAAATGTTAGCATTCCTGAACTATTAAAAGG</Data></Cell>
    <Cell ss:StyleID="s62"><Data ss:Type="String">M,P,aa,ab,ac,ad,ae,af,ag,ai,aj,ak,al,am,an,ao,ap,aq,ar,at,av,aw,ax,ay,az,bb,bc,bd,bf,bg,bh,bi,bj,bk,bm,bp,bq,br,bs,bt,bu,bv,bx,by,bz,ca,cb,cc,cd,ce,cg,ch,cj,ck,cl,cn,cr,cs,ct,cv,cw,cx,cy,cz,da,db,dc,dd,de,df,dg,di,dj,dk,dl,dm,dn,do,dp,dq,dr,ds,dt,du,dv,dw,dx,dy,dz,ea,eb,ec,ed,ee,eg,eh,ei,ej,ek,el,em,en,eo,ep,eq,er,es,eu,ev,ew,ex,fa,fe,ff,fg,fh,fi,fl,fm,fn,fo,fq,fr,fs,ft,fu,fw,fx,fz,ga,gb</Data></Cell>
   </Row>
   <Row ss:AutoFitHeight="0">
    <Cell><Data ss:Type="String">&gt;Marker02423</Data></Cell>
    <Cell><Data ss:Type="String">nnxnp</Data></Cell>
   </Row>
   <Row ss:AutoFitHeight="0">
    <Cell><Data ss:Type="String">AACATTCCCAAGAGGCGTAAGAGGCGTGGTGCAAACAGCCXXXXXXXXXXAATATAGGACTGAATTTTCTTTAATCTTCCTCCAAGTTAA</Data></Cell>
    <Cell ss:StyleID="s62"><Data ss:Type="String">M,P,aa,ab,ac,ad,ae,af,ag,ai,aj,ak,al,am,an,ao,ap,aq,ar,at,av,aw,ax,ay,az,ba,bb,bc,bd,be,bf,bg,bh,bi,bj,bk,bl,bm,bo,bp,bq,br,bs,bt,bu,bv,bx,by,bz,ca,cb,cc,cd,ce,cf,cg,ch,cj,ck,cl,cn,cp,cq,cr,cs,ct,cu,cv,cw,cx,cy,cz,da,db,dc,dd,de,df,dg,dh,di,dj,dk,dm,dn,do,dp,dq,dr,ds,dt,du,dv,dx,dy,dz,ea,eb,ec,ed,ee,eg,eh,ei,ej,ek,el,em,en,ep,eq,er,es,et,eu,ev,ew,ex,ez,fc,fd,fg,fl,fm,fn,fo,fq,fr,fs,ft,fu,fv,fw,fx,fy,fz,ga,gb,gc</Data></Cell>
   </Row>
   <Row ss:AutoFitHeight="0">
    <Cell><Data ss:Type="String">AACATTCCCAAGAGGCGTAAGAGGCGTGGTGCAAACAGCCXXXXXXXXXXAATAACGGACTGAATTTTCTTTAATCTTCCTCCAAGTTAA</Data></Cell>
    <Cell><Data ss:Type="String">M,ab,ag,ai,aj,al,an,at,aw,ba,bb,bc,be,bk,bo,bp,bq,bs,bt,bx,by,bz,cb,cd,ch,cl,cn,cs,dc,dd,dg,di,dj,dm,dq,ds,du,dv,dy,dz,ea,ec,ei,ek,el,em,eo,ep,eq,er,ev,fc,ff,fg,fi,fl,fm,ft,fu,fw,gb,gc</Data></Cell>
   </Row>
   <Row ss:AutoFitHeight="0">
    <Cell><Data ss:Type="String">&gt;Marker02851</Data></Cell>
    <Cell><Data ss:Type="String">abxcd</Data></Cell>
   </Row>
   <Row ss:AutoFitHeight="0">
    <Cell><Data ss:Type="String">ATGATTGACGCAACTATCGCGTTACTGATACAAAAAAAAAXXXXXXXXXXGATGAACTATAACAATTATAGAGACAAGTGGAAAAAAGTG</Data></Cell>
    <Cell><Data ss:Type="String">P,aa,ab,ac,ad,ag,ai,am,ao,ap,aq,ar,az,bc,bd,bm,bn,bo,bp,bq,bv,ca,cc,ce,ch,cq,cs,cw,cy,da,db,dc,dd,dh,di,dk,do,dr,ds,dz,eb,ed,ee,eh,ej,eo,ep,er,et,ev,ey,ez,fa,fc,fe,fg,fh,fi,fs,fu,fw,fx,ga</Data></Cell>
   </Row>
   <Row ss:AutoFitHeight="0">
    <Cell><Data ss:Type="String">ATGATTGACGCAACTATCGCGTCACTGATACAAAAAAAAAXXXXXXXXXXGATGAACTATAACAGTTATAGAGACAAGTGGAAAAAAGTG</Data></Cell>
    <Cell><Data ss:Type="String">P,ae,af,aj,ak,an,at,av,aw,ax,ay,ba,bb,be,bf,bi,bj,bk,bl,br,bs,bt,bu,bx,by,bz,cb,cd,cf,cg,cj,ck,cl,cn,cp,cr,ct,cv,cw,cx,cz,df,dg,dh,dj,dl,dm,dn,dp,dq,du,dv,dw,dy,ea,ec,eg,ei,ek,el,em,en,eq,ew,ex,fd,fl,fm,fn,fo,fq,fr,ft,fv,fy,fz,gb,gc</Data></Cell>
   </Row>
   <Row ss:AutoFitHeight="0">
    <Cell><Data ss:Type="String">ATGATTGACGCAACTATCGCGTTACTGATACAAAAAAAAAXXXXXXXXXXGATGAACTATAACAGTTATAGAGACAAGTGGAAAAAAGTG</Data></Cell>
    <Cell><Data ss:Type="String">M,aa,ab,ac,ae,af,ai,aj,ak,ao,ap,aw,bb,bc,bg,bh,bi,bl,bo,bs,bu,bv,bx,by,bz,ca,cb,cc,cd,ce,cf,cg,ch,cj,cn,cq,ct,cv,cw,cx,cz,da,db,dc,dd,dg,dh,di,dj,dm,dn,do,dp,dq,dr,du,dv,dy,eb,ec,ee,ek,el,em,en,eq,es,et,ey,fa,fd,ff,fg,fh,fi,fr,fs,fv,fx,fy,gb</Data></Cell>
   </Row>
   <Row ss:AutoFitHeight="0">
    <Cell><Data ss:Type="String">ATGATTGACGCAACTATCGCGTTACTGATACAAAAAAAAAXXXXXXXXXXGATGAACTATAACAGTTATAGAGACAAGTGGAAAAAAGTT</Data></Cell>
    <Cell><Data ss:Type="String">M,ad,ag,am,an,aq,ar,at,av,aw,ax,ay,az,ba,bd,be,bf,bj,bk,bm,bp,bq,br,bt,ch,ck,cl,cp,cr,cs,cu,cy,db,de,df,dk,dl,dq,ds,dt,dw,dx,dz,ea,ed,eg,eh,ei,ej,ek,em,eo,ep,er,eu,ev,fe,fl,fn,fo,fu,fw</Data></Cell>
   </Row>
   <Row ss:AutoFitHeight="0">
    <Cell><Data ss:Type="String">&gt;Marker02611</Data></Cell>
    <Cell><Data ss:Type="String">nnxnp</Data></Cell>
   </Row>
   <Row ss:AutoFitHeight="0">
    <Cell><Data ss:Type="String">CTTGCTGCACCTATACTACTTGAGTTTTAGAGATGGAAAGXXXXXXXXXXTGAGAGGCAGGATTCTGCACGGGATTGGAGACTATCTTTT</Data></Cell>
    <Cell ss:StyleID="s62"><Data ss:Type="String">M,P,aa,ab,ac,ad,ae,af,ag,ai,aj,ak,al,am,an,ao,ap,aq,ar,at,av,ax,ay,az,ba,bb,bc,bd,be,bf,bi,bj,bl,bn,bo,bq,br,bs,bt,bu,bv,bx,by,bz,ca,cb,cc,cd,ce,cg,ch,cj,ck,cl,cn,cp,cq,cr,cs,ct,cu,cw,cx,cy,cz,da,db,dd,de,df,dg,dh,di,dj,dk,dl,dm,dn,do,dp,dq,dr,ds,du,dv,dw,dx,dy,dz,ea,eb,ec,ed,ee,eg,eh,ei,ej,ek,el,em,en,eo,ep,eq,er,es,et,eu,ev,ew,ex,ey,ez,fa,fc,fd,fe,ff,fg,fh,fi,fl,fm,fn,fo,fq,fs,ft,fu,fv,fw,fx,fy,fz,ga,gb,gc</Data></Cell>
   </Row>
   <Row ss:AutoFitHeight="0">
    <Cell><Data ss:Type="String">CTTGCTGCACCTATACTACTTGAGTTTTAGAGATGGAAAGXXXXXXXXXXTGAGAGGCAGGACTCTGCACGGGATTGGAGACTATCTTTT</Data></Cell>
    <Cell><Data ss:Type="String">M,aa,ab,ac,ad,ae,af,ag,ai,am,ao,ar,ay,az,bb,bc,bm,bn,bp,bz,ca,cc,cd,ch,cq,cr,cw,df,dh,dj,dk,dl,dn,dp,dr,dx,dz,ea,ed,eg,eh,ei,em,er,ev,ey,fl,fr,fs,fu,fv,fw,fy,gb</Data></Cell>
   </Row>
   <Row ss:AutoFitHeight="0">
    <Cell><Data ss:Type="String">&gt;Marker02350</Data></Cell>
    <Cell><Data ss:Type="String">aaxbb</Data></Cell>
   </Row>
   <Row ss:AutoFitHeight="0">
    <Cell><Data ss:Type="String">CGCGCACTTATAGCCTCAGCCCACACCCTCTTTACACCCTXXXXXXXXXXCCTCTATTACCAAGGGCTGAGGAGACGGAGATGTGCACCG</Data></Cell>
    <Cell ss:StyleID="s62"><Data ss:Type="String">M,aa,ab,ac,ad,ae,ai,aj,am,an,ao,ap,ar,at,av,ba,bb,bd,be,bh,bj,bl,bm,bp,br,bu,ca,cb,cc,cd,cf,cg,cl,cp,cq,cs,ct,cv,cy,cz,da,dd,dg,dh,di,dj,dm,dn,do,dq,ds,dt,dv,dw,dy,dz,ea,eb,ec,ed,ee,eg,ei,ej,em,en,eo,ep,er,es,et,ev,ew,ex,ey,ez,fa,fc,fd,fe,ff,fg,fh,fi,fl,fm,fn,fr,fs,fu,fv,fw,fx,fy,fz,ga,gb,gc</Data></Cell>
   </Row>
   <Row ss:AutoFitHeight="0">
    <Cell><Data ss:Type="String">CGCGCACTTATAGCCTCAGCCCACACCCTCTTTACACCCTXXXXXXXXXXCCTATATTACCAAGGGCTGACGTGACGGAGATGAGCACTG</Data></Cell>
    <Cell ss:StyleID="s62"><Data ss:Type="String">P,aa,ab,ac,ad,ae,af,ag,ai,aj,ak,al,an,ao,ap,aq,ar,at,av,az,ba,bc,bd,be,bf,bg,bh,bi,bj,bk,bl,bm,bn,bo,bp,bq,br,bs,bt,bu,bv,bx,by,bz,ca,cb,cc,cd,ce,cf,cj,ck,cn,cp,cq,cr,cs,ct,cw,cx,cy,cz,da,db,dd,df,dg,dh,di,dj,dk,dl,dm,dn,do,dp,dr,ds,dt,du,dv,dx,dz,ea,eb,ec,ed,ee,eg,eh,ei,ej,ek,el,em,eo,ep,eq,er,es,et,eu,ev,ew,ex,ey,ez,fa,fc,fd,fe,ff,fg,fh,fi,fl,fm,fn,fo,fr,ft,fu,fv,fw,fx,fy,fz,ga,gb,gc</Data></Cell>
   </Row>
   <Row ss:AutoFitHeight="0">
    <Cell><Data ss:Type="String">&gt;Marker02587</Data></Cell>
    <Cell><Data ss:Type="String">hkxhk</Data></Cell>
   </Row>
   <Row ss:AutoFitHeight="0">
    <Cell><Data ss:Type="String">ATTAATTTTTTTATGGCATGCAGTATTTGTTTATTTATGGXXXXXXXXXXGGTGTGCACCATGGGCGATGTCAGTGGTGGGATAGGAAAG</Data></Cell>
    <Cell ss:StyleID="s62"><Data ss:Type="String">M,P,aa,ab,ac,ad,af,ag,ai,aj,al,am,an,ar,aw,ax,ba,bc,bf,bg,bk,bm,bn,bo,bp,bq,bs,bt,bu,bx,bz,ca,cb,cc,cd,ce,ch,cj,ck,cl,cn,cp,cq,cs,ct,cu,cv,cx,cy,cz,dc,dd,de,dg,dh,di,dj,dp,dq,ds,dt,du,dv,dw,dy,ec,ed,ee,eh,ei,ej,ek,el,em,en,eo,ep,eq,er,es,et,eu,ev,ew,ex,ey,fc,fe,ff,fh,fi,fl,fm,fo,fr,ft,fu,fv,fw,fy,ga,gb,gc</Data></Cell>
   </Row>
   <Row ss:AutoFitHeight="0">
    <Cell><Data ss:Type="String">ATTGATTTTTTTATGGCATGCAGTATTTGTTTATTTATGGXXXXXXXXXXGGTGTGCACCATGGGCGATGTCAGTGGTGGGATAGGAAAG</Data></Cell>
    <Cell ss:StyleID="s62"><Data ss:Type="String">M,P,aa,ab,ac,ad,ae,af,aj,ak,al,am,ao,ap,aq,ar,at,av,ax,ay,az,ba,bb,bc,bd,be,bf,bg,bh,bi,bj,bl,bm,bp,bq,br,bu,bv,by,ca,cc,cd,cf,cg,cj,ck,cl,cn,cp,cq,cr,ct,cu,cv,cw,cy,cz,da,db,dc,dd,de,df,dg,dh,di,dj,dk,dl,dm,dn,do,dp,dq,dr,ds,du,dv,dx,dz,ea,eb,ed,ee,eg,eh,ei,ej,ek,en,eq,es,ey,fa,fc,fg,fh,fi,fn,fo,fq,fr,fs,ft,fv,fw,fx,fy,fz,ga,gb</Data></Cell>
   </Row>
   <Row ss:AutoFitHeight="0">
    <Cell><Data ss:Type="String">&gt;Marker02465</Data></Cell>
    <Cell><Data ss:Type="String">lmxll</Data></Cell>
   </Row>
   <Row ss:AutoFitHeight="0">
    <Cell><Data ss:Type="String">TATCCTTCAATAATACTCCACTTTTTTGCTATACGTGAAAXXXXXXXXXXAATAGAGATAAAATTAAAGATGATAGATGATTATAAAAGG</Data></Cell>
    <Cell ss:StyleID="s62"><Data ss:Type="String">M,P,aa,ab,ac,ad,ae,af,ag,ai,aj,ak,am,an,ao,ap,aq,ar,at,av,aw,ax,ay,az,ba,bb,bc,bd,be,bf,bh,bi,bk,bl,bm,bn,bp,bq,br,bs,bt,bu,bv,bx,by,bz,ca,cb,cc,cd,ce,cf,cg,ch,cj,ck,cl,cp,cq,cr,cs,cv,cw,cx,cy,cz,db,dc,dd,de,df,dg,dh,di,dj,dk,dl,dm,dn,do,dp,dq,dr,ds,dt,du,dv,dw,dx,dy,dz,ea,ec,ed,ee,eg,eh,ei,ej,ek,el,em,en,eo,ep,eq,er,es,et,eu,ev,ew,ex,ey,ez,fc,fd,fe,ff,fi,fl,fm,fn,fo,fq,fr,fs,ft,fu,fv,fw,fx,fy,fz,ga,gb,gc</Data></Cell>
   </Row>
   <Row ss:AutoFitHeight="0">
    <Cell><Data ss:Type="String">TATCCTTCAATAATACTCCACTTTTTTGCTATACGTGAAAXXXXXXXXXXAATAGAGATAAAATTAAAGATGATAGATGATTAAAAAAGG</Data></Cell>
    <Cell><Data ss:Type="String">P,aa,ae,ai,aj,ak,am,an,ao,aq,ar,at,aw,ax,ay,az,bb,bd,bj,bk,bl,bm,bp,br,bt,bv,bx,bz,ca,cd,ce,ch,ck,cn,cq,cr,cu,cv,cx,cz,da,dc,dd,de,di,dj,dk,dm,dn,dp,dq,dr,du,dv,dw,dz,ea,eb,ed,ee,eh,ei,ej,el,em,eq,er,es,et,ew,ey,ez,fe,fg,fh,fi,fm,fo,fq,fu,fv,fx,ga,gc</Data></Cell>
   </Row>
   <Row ss:AutoFitHeight="0">
    <Cell><Data ss:Type="String">&gt;Marker02546</Data></Cell>
    <Cell><Data ss:Type="String">efxeg</Data></Cell>
   </Row>
   <Row ss:AutoFitHeight="0">
    <Cell><Data ss:Type="String">ATACTTCTAAAGCTAACACCTCGCGGTGCGAGTAGCTAAAXXXXXXXXXXGACAAGACATAAGTCAAACGGCTTATGTCTTTATAAGTAT</Data></Cell>
    <Cell><Data ss:Type="String">P,ab,ac,ae,ag,ai,aj,ak,ap,aq,ar,at,ax,az,be,bi,bm,bn,bo,bp,bq,br,bt,bx,cc,ce,cf,cj,cl,cn,cu,cw,cy,db,de,df,dg,dh,dk,dn,dq,du,dw,dy,dz,ea,eb,ee,eg,ei,ek,en,ep,eq,er,es,et,ew,ey,fc,fe,fg,fl,fn,fu,ga,gb,gc</Data></Cell>
   </Row>
   <Row ss:AutoFitHeight="0">
    <Cell><Data ss:Type="String">ATACTTCTAAAGCTAACACCTCACGGTGCGAGTAACTAAAXXXXXXXXXXGACAAGACATAAGTCAAACGGCTTATGTCTTTATAAGTAT</Data></Cell>
    <Cell ss:StyleID="s62"><Data ss:Type="String">M,P,aa,ad,af,aj,al,am,an,ao,aq,ar,av,aw,ax,az,ba,bb,bc,bd,be,bf,bg,bh,bi,bj,bm,bq,bs,bt,bu,bv,by,bz,ca,cb,cd,ce,cg,ch,cj,ck,cp,cq,cr,cs,ct,cv,cx,cy,cz,da,dc,dd,df,dg,di,dj,dk,dl,dm,dn,do,dp,dr,ds,dt,du,dv,dx,dy,dz,ec,ed,eh,ej,el,em,eo,ep,er,es,et,eu,ew,ex,ey,ez,fa,fd,ff,fg,fh,fm,fo,fr,fs,fu,fv,fw,fy,fz,gb,gc</Data></Cell>
   </Row>
   <Row ss:AutoFitHeight="0">
    <Cell><Data ss:Type="String">ATACTTCTAAAGCTAACACCTCACGGTGCGAGTAACTAAAXXXXXXXXXXGACAAGACATAAGTCAAATGGCTTATGTCTTTATAAGTAT</Data></Cell>
    <Cell><Data ss:Type="String">M,aa,ab,ac,ad,ae,af,ag,ai,aj,ak,an,ao,ap,at,av,ay,bj,bl,bn,bo,bp,br,bs,bu,bx,cb,ce,ch,cl,cn,cq,cr,ct,cu,cw,cx,cy,cz,db,dc,dd,de,dh,dl,dm,dq,ds,dt,du,dv,dw,dx,dz,ea,ec,ed,ee,eg,ek,eo,eq,ev,fc,fd,fh,fi,fo,fq,ft,fx,fz,ga,gb</Data></Cell>
   </Row>
   <Row ss:AutoFitHeight="0">
    <Cell><Data ss:Type="String">&gt;Marker02711</Data></Cell>
    <Cell><Data ss:Type="String">ccxab</Data></Cell>
   </Row>
   <Row ss:AutoFitHeight="0">
    <Cell><Data ss:Type="String">CTTGTATCACTCACACATTTAGCCGTTTTTCATCAATCCTXXXXXXXXXXGAGGGGCAGAAAGATGGATGGTGAGAGGTGGTCAAAAACG</Data></Cell>
    <Cell><Data ss:Type="String">M,ae,af,ai,aj,am,an,ap,aq,at,av,ax,az,ba,be,bg,bl,bo,bp,bq,bs,bt,bx,by,cb,cc,cf,cg,ch,cj,cr,cs,ct,cu,cz,db,dd,de,df,dg,dh,di,dm,dn,do,ds,dw,dx,ea,eb,ec,ed,ee,el,em,er,eu,ew,fa,fl,fn,ft,fx,ga</Data></Cell>
   </Row>
   <Row ss:AutoFitHeight="0">
    <Cell><Data ss:Type="String">CTTGTATCACTCACACATTTAGCCGTTTTTCATCACTCCTXXXXXXXXXXGAGGGGCAGAAAGATGGATGGTGAGAGGTGGTCAAAAACG</Data></Cell>
    <Cell ss:StyleID="s62"><Data ss:Type="String">P,aa,ab,ac,ad,ae,af,ag,ai,aj,ak,am,an,ao,ap,aq,ar,at,av,aw,ax,ay,az,ba,bb,bc,bd,be,bf,bh,bi,bj,bk,bl,bm,bn,bp,bq,br,bs,bt,bu,bv,bx,by,bz,ca,cb,cc,cd,ce,cf,cg,ch,cj,ck,cl,cn,cp,cq,cr,cs,ct,cv,cw,cx,cy,cz,da,db,dc,dd,de,df,dg,dh,di,dj,dk,dl,dm,dn,do,dp,dq,dr,ds,dt,du,dv,dw,dx,dy,dz,ea,eb,ec,ed,ee,eg,eh,ei,ej,ek,el,em,en,eo,ep,eq,er,es,eu,ev,ew,ey,fa,fc,fd,fe,ff,fg,fh,fl,fm,fn,fo,fq,fr,fs,ft,fu,fv,fw,fx,fz,ga,gb,gc</Data></Cell>
   </Row>
   <Row ss:AutoFitHeight="0">
    <Cell><Data ss:Type="String">CTTGTATCACACACATTTAGCTGTTTTTCATCACTCCTCGXXXXXXXXXXGAGGGGCAGAAAGATGGATGGTGAGAGGTGGTCAAAAACG</Data></Cell>
    <Cell><Data ss:Type="String">M,aa,ab,ac,ad,ag,ak,al,ao,ar,aw,bb,bc,bd,bf,bi,bj,bk,bm,br,bu,bv,bz,ca,cd,ce,ck,cn,cp,cq,cv,cw,cx,cy,da,dc,dj,dk,dl,dp,dq,dr,ds,dt,du,dv,dy,dz,eg,eh,ei,ej,em,en,eo,ep,et,ev,ey,ez,fc,ff,fg,fh,fm,fo,fq,fs,fu,fv,fw,fy,fz,gb,gc</Data></Cell>
   </Row>
   <Row ss:AutoFitHeight="0">
    <Cell><Data ss:Type="String">&gt;Marker02668</Data></Cell>
    <Cell><Data ss:Type="String">hkxhk</Data></Cell>
   </Row>
   <Row ss:AutoFitHeight="0">
    <Cell><Data ss:Type="String">AATTCTGGACATCACTGCGCATCTGAACGCCCTCACTGTTXXXXXXXXXXATGGTGACCACCTATCAACCTCTAGAGTGGATAAAAAATA</Data></Cell>
    <Cell ss:StyleID="s62"><Data ss:Type="String">M,P,aa,ab,ac,ae,af,ag,ai,aj,ak,al,am,ap,aq,at,av,ax,ay,az,ba,bb,bf,bi,bj,bk,bm,bn,bo,bp,br,bt,bv,ca,cc,cg,ch,cj,ck,cl,cn,cp,cq,cr,cs,ct,cu,cw,cx,cy,cz,da,dd,de,df,dg,di,dj,dk,dl,dn,do,dp,dr,ds,dt,du,dv,dw,dx,dy,eb,ec,ed,ee,eg,eh,ei,ej,ek,el,em,en,eo,ep,eq,er,et,ev,ew,ex,ey,ez,fa,fd,fg,fh,fi,fl,fo,fq,fr,fs,ft,fw,fy,fz,gb,gc</Data></Cell>
   </Row>
   <Row ss:AutoFitHeight="0">
    <Cell><Data ss:Type="String">AATTCTGGACATCACTGCGCATCTGAACGCCCTCACTGTTXXXXXXXXXXATGGTGACCACCAATCAACCTCTAGAGTGGATAAAAAATA</Data></Cell>
    <Cell ss:StyleID="s62"><Data ss:Type="String">M,P,ab,ac,ad,ae,af,aj,al,an,ao,ap,aq,ar,at,av,aw,ay,az,bc,bd,be,bf,bg,bj,bl,bn,bp,bq,br,bs,bt,bu,bx,by,bz,ca,cb,cc,cd,ce,cf,ck,cl,cp,cq,cu,cv,cw,cx,cy,db,dc,de,df,dh,dj,dk,dl,dm,dn,dq,dr,ds,dt,du,dx,dy,dz,ea,eb,ee,eg,eh,ei,ek,em,en,eo,ep,eq,er,es,et,eu,ew,ey,fc,fe,ff,fl,fm,fn,fo,fr,fs,ft,fu,fv,fw,fx,fy,fz,ga,gb,gc</Data></Cell>
   </Row>
   <Row ss:AutoFitHeight="0">
    <Cell><Data ss:Type="String">&gt;Marker02857</Data></Cell>
    <Cell><Data ss:Type="String">lmxll</Data></Cell>
   </Row>
   <Row ss:AutoFitHeight="0">
    <Cell><Data ss:Type="String">CATATCACCGAGATATCTTAAGCACTTAGTCTCAGCCTGTXXXXXXXXXXGGTGCTACATCGCTGGAGCAGTGAGGAAGGAAATACAAAT</Data></Cell>
    <Cell ss:StyleID="s62"><Data ss:Type="String">M,P,aa,ab,ac,ad,ae,af,ag,ai,aj,ak,al,am,an,ao,ap,aq,ar,at,av,aw,ay,az,ba,bb,bc,bd,be,bf,bg,bh,bi,bj,bk,bm,bn,bo,bp,bq,br,bs,bt,bu,bv,bx,by,bz,ca,cb,cc,cd,cf,cg,ch,cj,ck,cn,cp,cq,cr,cs,ct,cv,cw,cx,cy,cz,da,db,dc,dd,df,dg,dh,di,dj,dk,dm,dn,do,dp,dq,dr,ds,dt,du,dv,dw,dx,dy,dz,ea,eb,ec,ed,ee,eg,eh,ei,ej,ek,el,em,en,eo,ep,eq,er,es,et,eu,ev,ew,ex,ey,ez,fa,fd,fe,ff,fg,fh,fi,fm,fn,fo,fr,fs,ft,fu,fv,fx,fy,fz,ga,gb,gc</Data></Cell>
   </Row>
   <Row ss:AutoFitHeight="0">
    <Cell><Data ss:Type="String">CATATCACCGAGATATCTTAAGCACTTAGTCTCAGCCTGTXXXXXXXXXXGGTGCTACATCGCTGGAGCAGTGAGGAAGGAAATAAAAAT</Data></Cell>
    <Cell><Data ss:Type="String">P,ab,ad,ae,ag,ai,aj,an,ao,ar,at,av,aw,bb,be,bi,bj,bk,bl,bm,bo,bp,bs,bt,bx,bz,ca,cc,cg,cl,cn,cr,cs,cv,cy,cz,da,dd,dh,di,dj,dk,dm,do,dp,dq,dt,du,dv,dw,dx,dy,dz,ea,eb,ed,ee,em,ep,eq,er,es,ev,ew,ey,fc,fg,fh,fm,fr,ft,fv,fx,fz,ga,gb</Data></Cell>
   </Row>
   <Row ss:AutoFitHeight="0">
    <Cell><Data ss:Type="String">&gt;Marker02581</Data></Cell>
    <Cell><Data ss:Type="String">nnxnp</Data></Cell>
   </Row>
   <Row ss:AutoFitHeight="0">
    <Cell><Data ss:Type="String">AAAATTTAGTTTTGATAGAAAGGACGGAATTATTTACCTGXXXXXXXXXXTTCATCACAGCTACAAAACAAAAACACCATTGGAAAGAGG</Data></Cell>
    <Cell><Data ss:Type="String">M,ab,ac,ad,ae,ag,aj,al,an,ao,ap,aq,av,ax,ay,az,be,bl,bm,bo,bp,br,bu,by,bz,cd,cf,ch,cn,cr,cv,cy,cz,da,dc,de,df,dh,di,dj,dk,dl,dp,dq,dr,ds,du,dy,ea,eb,ec,ee,eg,ek,em,en,eo,ep,eq,er,es,ew,ex,ey,fc,fd,ff,fh,fn,fo,fq,fs,ft,fu,fv,ga,gb,gc</Data></Cell>
   </Row>
   <Row ss:AutoFitHeight="0">
    <Cell><Data ss:Type="String">AAAATTTAGTTTTGATAGATAGGACGGAATTATTTACCTGXXXXXXXXXXTTCATCACAGCTACAAAACAAAAACACCATTGGAAAGAGG</Data></Cell>
    <Cell ss:StyleID="s62"><Data ss:Type="String">M,P,aa,ab,ac,ad,ae,af,ag,ai,aj,ak,al,am,an,ao,ap,aq,ar,at,av,aw,ax,az,ba,bb,bc,bd,be,bf,bg,bh,bi,bj,bk,bl,bm,bo,bp,bq,br,bs,bt,bu,bv,bx,by,bz,ca,cb,cc,cd,ce,cf,cg,ch,cj,ck,cl,cn,cp,cq,cr,cs,ct,cu,cv,cw,cx,cy,cz,da,db,dc,dd,de,df,dg,dh,di,dj,dk,dl,dm,dn,do,dp,dq,dr,ds,dt,dv,dw,dx,dy,dz,ea,eb,ec,ed,ee,eg,eh,ei,ej,el,em,en,eo,ep,eq,er,es,et,eu,ev,ew,ex,ey,ez,fa,fc,fd,fe,ff,fg,fh,fi,fl,fm,fo,fr,fs,ft,fu,fv,fw,fx,fy,fz,ga,gb,gc</Data></Cell>
   </Row>
   <Row ss:AutoFitHeight="0">
    <Cell><Data ss:Type="String">&gt;Marker02752</Data></Cell>
    <Cell><Data ss:Type="String">nnxnp</Data></Cell>
   </Row>
   <Row ss:AutoFitHeight="0">
    <Cell><Data ss:Type="String">ATCGCTGCTACCGGGTTAAGATACATCGGCTCATGAATGTXXXXXXXXXXAGCATATAACATCTTGAAACTGGGGAAGGGAAAGAAGAAA</Data></Cell>
    <Cell><Data ss:Type="String">M,ad,ai,ak,am,an,aq,at,aw,ax,az,ba,bb,bc,bd,bf,bg,bi,bk,bo,bq,bt,bu,bx,by,ca,cb,cc,cf,ch,cn,cr,ct,cu,cx,cy,cz,db,dc,dd,de,dh,dj,dl,dp,dq,ds,dv,dx,dy,dz,ea,ec,ed,ee,eg,eh,ei,ek,el,eo,ep,er,ey,ez,fa,fl,fn,fo,fq,fr,fs,ft,fw,fz,gb,gc</Data></Cell>
   </Row>
   <Row ss:AutoFitHeight="0">
    <Cell><Data ss:Type="String">ATCGCTGCTACCGGGTTAAGATACATCGGGTTCTCATGAAXXXXXXXXXXAGCATATAACATCTTGAAACTGGGGAAGGGAAAGAAGAAA</Data></Cell>
    <Cell ss:StyleID="s62"><Data ss:Type="String">M,P,aa,ab,ac,ad,ae,af,ag,ai,aj,ak,al,am,an,ao,ap,aq,ar,at,av,aw,ax,ay,az,ba,bb,bc,be,bf,bg,bh,bj,bk,bl,bm,bn,bo,bp,bq,br,bs,bt,bu,bv,bx,by,bz,ca,cb,cc,cd,ce,cf,cg,ch,cj,ck,cl,cn,cp,cq,cr,cs,ct,cv,cw,cx,cy,cz,da,db,dc,dd,de,df,dg,dh,di,dj,dk,dl,dm,dn,do,dp,dq,dr,ds,dt,du,dv,dw,dy,dz,ea,eb,ec,ed,ee,eg,eh,ei,ej,ek,el,em,en,eo,ep,eq,er,es,eu,ev,ew,ex,ey,ez,fa,fc,fd,fe,ff,fg,fh,fi,fl,fm,fo,fq,fr,fs,ft,fu,fv,fw,fx,fy,fz,ga,gb,gc</Data></Cell>
   </Row>
   <Row ss:AutoFitHeight="0">
    <Cell><Data ss:Type="String">&gt;Marker02379</Data></Cell>
    <Cell><Data ss:Type="String">efxeg</Data></Cell>
   </Row>
   <Row ss:AutoFitHeight="0">
    <Cell><Data ss:Type="String">AAAACCACGATGTTCATTATTTGCAGAGTATTAATTGTAAXXXXXXXXXXTCCGCCAAGTGCTGCTCCAACAAAAGAAAAATAGAAAAAG</Data></Cell>
    <Cell ss:StyleID="s62"><Data ss:Type="String">M,P,ab,ac,ae,af,ag,ai,aj,ak,an,ap,aq,at,av,aw,ax,az,ba,bb,bc,bd,be,bf,bg,bh,bi,bj,bk,bl,bm,bo,bp,br,bt,bu,bx,by,ca,cb,cc,cd,ce,cg,ch,cj,ck,cl,cv,cw,cx,cy,db,dc,dd,de,dg,dh,di,dk,dm,do,dp,dq,dr,dt,du,dw,dy,dz,eb,ec,ee,eg,ei,ej,ek,el,en,eo,eq,et,eu,ew,ey,ez,fa,fc,ff,fg,fh,fi,fl,fn,fo,fq,fr,fs,fu,fv,fx,fy,fz,ga,gb,gc</Data></Cell>
   </Row>
   <Row ss:AutoFitHeight="0">
    <Cell><Data ss:Type="String">AAAACCACGATGTTCATTATTCGCAGAGTATTAATTTTAAXXXXXXXXXXTCCGCCAAGTGCTGCTCCAACAAAAGAAAAATAGAAAAAG</Data></Cell>
    <Cell><Data ss:Type="String">P,aa,ad,af,aj,al,am,an,ao,aq,ar,at,av,bc,bi,bj,bl,bq,bs,bv,by,bz,cb,cf,cg,ck,cn,cq,cr,cs,cy,da,dd,df,dj,dm,dn,ds,du,dv,dx,dy,ea,eb,ec,ed,ee,eg,eh,em,ep,eq,er,et,ev,ex,fa,fc,fd,ff,fh,fi,fm,fn,fo,fq,fr,fs,ft,fu,fv,fw,fx,fz,gc</Data></Cell>
   </Row>
   <Row ss:AutoFitHeight="0">
    <Cell><Data ss:Type="String">AAAACCACGATGTTCATTATTCGCAGAGTATTAATTCTAAXXXXXXXXXXTCCGCCAAGTGCTGCTCCAACAAAAGAAAAATAGAAAAAG</Data></Cell>
    <Cell><Data ss:Type="String">M,aa,ac,ad,af,ag,ai,aj,ak,al,am,ao,ap,ar,ax,az,bb,bc,bk,bp,bq,bs,bt,bv,bz,cc,cd,ce,ch,cj,cn,cp,cq,cr,cs,cu,cx,cz,da,db,df,di,dj,dl,dn,dr,ds,dt,dv,dx,dz,ea,ed,eh,ei,el,em,eo,ep,er,es,ev,ex,fa,fd,fe,fg,ft,fw,fy,ga,gb,gc</Data></Cell>
   </Row>
   <Row ss:AutoFitHeight="0">
    <Cell><Data ss:Type="String">&gt;Marker02642</Data></Cell>
    <Cell><Data ss:Type="String">nnxnp</Data></Cell>
   </Row>
   <Row ss:AutoFitHeight="0">
    <Cell><Data ss:Type="String">TGTAAAGTGAGGAGATCGTCAAACACTCTAGCAACCAAGTXXXXXXXXXXCAGGCGTGTGAGGAATCACAAAGGAGTGAATGAGGTCACC</Data></Cell>
    <Cell><Data ss:Type="String">M,aa,ab,ac,ad,af,ag,ai,aj,am,ao,ar,ax,az,bb,bf,bn,bq,bt,bv,bz,cd,ch,cj,cp,cq,cr,cs,cx,cz,da,db,dc,de,dg,dj,dl,dm,dn,dp,dq,dr,du,dz,ea,ec,ed,ee,eh,ei,ek,el,em,en,eo,ep,er,ev,ew,ey,fa,fd,fe,ff,fo,ft,fu,fv,fw,fy,ga,gb</Data></Cell>
   </Row>
   <Row ss:AutoFitHeight="0">
    <Cell><Data ss:Type="String">TGTACAGTGAGGAGATCGTCAAACACTCTAGCAACCAAGTXXXXXXXXXXCAGGCGTGTGAGGAATCACAAAGGAGTGAATGAGGTCACC</Data></Cell>
    <Cell ss:StyleID="s62"><Data ss:Type="String">M,P,aa,ab,ac,ad,ae,af,ag,ai,aj,ak,al,am,an,ao,ap,aq,ar,at,av,ax,az,ba,bb,bc,bd,be,bf,bg,bh,bi,bj,bl,bm,bn,bo,bp,bq,br,bs,bt,bu,bv,bx,by,bz,ca,cb,cc,cd,ce,cf,cg,ch,cj,ck,cl,cn,cp,cq,cr,cs,ct,cu,cv,cw,cx,cy,cz,da,db,dc,dd,de,df,dg,dh,di,dj,dk,dl,dm,dn,do,dp,dq,dr,ds,dt,du,dv,dw,dx,dy,dz,ea,eb,ec,ed,ee,eg,eh,ei,ej,ek,el,em,en,eo,ep,eq,er,es,et,eu,ev,ew,ex,ey,ez,fa,fc,fd,fe,ff,fg,fh,fi,fl,fm,fn,fo,fq,fr,fs,ft,fu,fv,fw,fx,fy,fz,ga,gb,gc</Data></Cell>
   </Row>
   <Row ss:AutoFitHeight="0">
    <Cell><Data ss:Type="String">&gt;Marker02519</Data></Cell>
    <Cell><Data ss:Type="String">nnxnp</Data></Cell>
   </Row>
   <Row ss:AutoFitHeight="0">
    <Cell><Data ss:Type="String">TCTGTTCGTGTAGATTGTGCATAAGAGTGTGCCGTGCACAXXXXXXXXXXTTCAGACTATGGATGTCCTATGGACACATAGGCTACTAAG</Data></Cell>
    <Cell ss:StyleID="s62"><Data ss:Type="String">M,P,aa,ab,ac,ad,ae,af,ag,ai,aj,ak,al,am,an,ao,ap,aq,ar,at,av,aw,ax,ay,az,ba,bb,bd,be,bf,bg,bi,bj,bk,bl,bm,bo,bp,bq,br,bs,bt,bu,bv,bx,by,bz,ca,cb,cc,cd,ce,cf,ch,cj,ck,cl,cn,cp,cq,cr,cs,ct,cv,cw,cx,cy,cz,da,db,dd,de,df,dg,di,dj,dk,dl,dm,dn,do,dp,dq,dr,ds,du,dv,dx,dy,dz,ea,ec,ed,ee,eg,eh,ei,ej,el,em,en,eo,ep,eq,er,eu,ev,ew,ey,ez,fa,fc,fd,ff,fg,fh,fi,fl,fm,fn,fo,fq,fr,fs,ft,fu,fv,fw,fx,fy,fz,gb,gc</Data></Cell>
   </Row>
   <Row ss:AutoFitHeight="0">
    <Cell><Data ss:Type="String">TCTGTTCGTGAAGAGTGTGCATAAGAGTGTGCCGTGCACAXXXXXXXXXXTTCAGACTATGGATGTCCTATGGACACATAGGCTACTAAG</Data></Cell>
    <Cell><Data ss:Type="String">M,aa,ac,ad,ae,ag,ai,aj,ak,ao,at,av,ax,az,ba,bb,bc,bf,bg,bj,bp,bs,bv,by,cc,cd,cg,ch,ck,cp,cr,cw,cx,db,dc,de,dg,di,dl,dm,dn,dr,ds,dt,dv,dy,ea,ec,ek,em,en,es,ev,ex,fa,fc,fe,ff,fh,fl,fm,fo,ft,fy,ga,gb,gc</Data></Cell>
   </Row>
   <Row ss:AutoFitHeight="0">
    <Cell><Data ss:Type="String">&gt;Marker02703</Data></Cell>
    <Cell><Data ss:Type="String">nnxnp</Data></Cell>
   </Row>
   <Row ss:AutoFitHeight="0">
    <Cell><Data ss:Type="String">TAGAACGCATCGTAGCGGATGTCAACAATCAAGAAACTATXXXXXXXXXXGTCAACTTTAAATTAAAATTGAAAAACACATCGTTAATTA</Data></Cell>
    <Cell ss:StyleID="s62"><Data ss:Type="String">M,P,aa,ab,ac,ad,ae,af,ag,ai,aj,al,am,an,ao,ap,aq,ar,at,av,aw,ax,ay,az,ba,bb,bc,bd,be,bf,bg,bj,bk,bl,bm,bn,bo,bp,bq,br,bs,bu,bv,bx,by,bz,ca,cb,cc,cd,ce,cf,cg,ch,cj,ck,cl,cn,cp,cq,cr,cs,ct,cu,cv,cw,cy,cz,da,db,dc,dd,de,df,dg,dh,di,dj,dk,dl,dm,dn,do,dp,dq,dr,ds,dt,du,dv,dw,dx,dy,dz,ea,eb,ec,ed,ee,eg,eh,ei,ej,ek,el,em,en,eo,ep,er,es,et,eu,ev,ew,ex,ey,ez,fa,fc,fd,fe,ff,fg,fh,fi,fl,fm,fn,fo,fr,fs,ft,fu,fv,fw,fx,fy,fz,ga,gb</Data></Cell>
   </Row>
   <Row ss:AutoFitHeight="0">
    <Cell><Data ss:Type="String">TAGAACGCATCGTAGCGGATGTCAACAATCAATAAACTATXXXXXXXXXXGTCAACTTTAAATTAAAATTGAAAAACACATCGTTAATTA</Data></Cell>
    <Cell><Data ss:Type="String">M,aa,ab,ac,ae,ag,aj,am,ar,ba,bb,bc,bh,bo,bq,br,bs,bu,bz,cd,ck,cl,cn,cp,cq,cr,cu,cv,cw,da,dd,dg,dk,dn,do,dp,dq,ds,du,dz,ea,ed,em,en,eo,er,es,et,ex,ey,ez,fi,fo,fs,ft,fu,fv,fw,fx,fy,fz,ga,gb</Data></Cell>
   </Row>
   <Row ss:AutoFitHeight="0">
    <Cell><Data ss:Type="String">&gt;Marker02579</Data></Cell>
    <Cell><Data ss:Type="String">nnxnp</Data></Cell>
   </Row>
   <Row ss:AutoFitHeight="0">
    <Cell><Data ss:Type="String">TATCTTCAGTGTGGCTGCCTCTTTGGACACTGTCTGGGAAXXXXXXXXXXGATGTTTGCTTTGCACAAGTCATAGGTGGAAAAGAGAAAC</Data></Cell>
    <Cell ss:StyleID="s62"><Data ss:Type="String">M,P,aa,ab,ac,ad,ae,af,ag,ai,aj,al,am,an,ao,ap,aq,ar,av,aw,az,ba,bb,bc,bd,be,bf,bg,bh,bj,bk,bl,bm,bn,bp,bq,br,bs,bt,bu,bv,bx,by,bz,ca,cb,cc,cd,ce,cf,cg,ch,cj,ck,cl,cn,cp,cq,cr,cs,ct,cu,cv,cw,cx,cy,cz,db,dc,dd,de,df,dg,dh,di,dj,dk,dl,dm,dn,dp,dq,dr,ds,dt,du,dv,dw,dy,dz,ea,eb,ec,ed,ee,eg,eh,ei,ej,ek,el,em,en,eo,ep,eq,er,es,et,eu,ew,ex,ey,ez,fc,fe,ff,fg,fh,fl,fm,fn,fo,fq,fr,fs,ft,fu,fv,fw,fx,fy,fz,ga,gb,gc</Data></Cell>
   </Row>
   <Row ss:AutoFitHeight="0">
    <Cell><Data ss:Type="String">TATCTTCAGTGTGGCTGCCTCTTTGGACACTGTCTGGGAAXXXXXXXXXXGATGTTTGCTTTGCACAAGTCATAGGTGGAAAAGAGAAGC</Data></Cell>
    <Cell><Data ss:Type="String">M,ab,ac,ad,ae,ag,ai,aj,ak,an,ao,aq,at,ax,ba,bb,bc,bd,bi,bl,bm,bp,bt,by,bz,cb,cc,cd,ce,cf,cj,ck,cl,cn,cp,cr,ct,cz,da,de,df,dj,do,dp,dq,ds,du,dw,dx,ea,ed,ee,eg,eh,ei,ej,em,eo,ep,er,es,ew,ex,fa,fd,fi,fn,fo,ft,fu,gb</Data></Cell>
   </Row>
   <Row ss:AutoFitHeight="0">
    <Cell><Data ss:Type="String">&gt;Marker03126</Data></Cell>
    <Cell><Data ss:Type="String">efxeg</Data></Cell>
   </Row>
   <Row ss:AutoFitHeight="0">
    <Cell><Data ss:Type="String">CAATTGCTCAAGCTATACATTTTTTACATAGAGGAAGCGGXXXXXXXXXXCTCTGTGGTGGTGCCCTAGTAGTTATTCTTTATAAAATGT</Data></Cell>
    <Cell><Data ss:Type="String">M,ac,ad,ae,af,ag,ai,am,an,ao,aq,ar,av,ay,az,bb,bc,bf,bg,bj,bk,bm,bo,br,by,bz,cb,ch,ck,cl,cs,ct,cw,cx,cy,da,db,dd,df,dg,di,dm,dn,ds,dv,dw,dx,dy,dz,eb,ec,ee,eg,el,em,eo,er,et,ex,ey,ez,fc,fd,fe,fg,fi,fl,fq,fu,fw,fx,fz,ga,gc</Data></Cell>
   </Row>
   <Row ss:AutoFitHeight="0">
    <Cell><Data ss:Type="String">CAATTGCTCAAGCTATACATTTTTTACATAGAGGAAGCGGXXXXXXXXXXCTCTGTGGTGGTGCCCTAGTAGTTATTCTTTATAAAATAT</Data></Cell>
    <Cell><Data ss:Type="String">P,aa,ab,ad,ae,af,ag,ai,aj,ak,an,ar,at,av,ba,bb,bf,bg,bh,bi,bj,bo,bq,br,bs,bt,bu,bx,by,bz,ca,cb,cc,ce,cf,cg,ch,cn,cr,cs,ct,cu,cw,cz,dd,de,df,di,dj,dk,dl,dn,do,dq,dt,dy,dz,ea,eb,ec,ee,eg,ei,ek,el,ep,er,es,eu,ev,ey,fc,fd,fh,fm,fr,fs,fu,fv,fw,fz,gb</Data></Cell>
   </Row>
   <Row ss:AutoFitHeight="0">
    <Cell><Data ss:Type="String">CAATTGCTCAAGCTATACATTTTTTACATAGAGGAAGTGGXXXXXXXXXXCTCTGTGGTGGTGCCCTAGTAGTTATTCTTTATAAAATAT</Data></Cell>
    <Cell ss:StyleID="s62"><Data ss:Type="String">M,P,aa,ab,ac,ae,ai,aj,al,am,ao,ap,aq,at,ax,az,ba,bd,be,bi,bn,bp,bq,bs,bt,bu,bv,bx,bz,ca,cc,cd,ce,cf,cg,cj,ck,cn,cp,cq,cr,cs,ct,cu,cv,cx,cy,da,db,de,dg,dh,di,dj,dk,dm,do,dp,dq,dr,ds,dt,du,dv,dw,ea,ed,eh,ei,ej,ek,em,en,eo,ep,eq,es,et,eu,ev,ew,fa,ff,fh,fi,fl,fm,fn,fo,fq,fr,fs,ft,fu,fv,fy,ga,gb,gc</Data></Cell>
   </Row>
   <Row ss:AutoFitHeight="0">
    <Cell><Data ss:Type="String">&gt;Marker02923</Data></Cell>
    <Cell><Data ss:Type="String">lmxll</Data></Cell>
   </Row>
   <Row ss:AutoFitHeight="0">
    <Cell><Data ss:Type="String">ACAACAAAGGTGAGCAGAGAGAGCGAGACAACGTGATCTTXXXXXXXXXXGGTCAGCCTGTGAGGCAGGCTGGCTGTTGTTCTGTGAGGC</Data></Cell>
    <Cell><Data ss:Type="String">P,aa,ad,ag,ap,aq,at,az,bb,be,bf,br,by,bz,ce,cf,ch,cj,ck,cq,ct,cv,dd,de,df,dl,do,dr,ds,du,dy,eb,ec,ed,eg,ei,ej,el,eo,ep,eq,es,fe,ff,fi,fr,fw,ga,gc</Data></Cell>
   </Row>
   <Row ss:AutoFitHeight="0">
    <Cell><Data ss:Type="String">ACAACAAAGGTGAGCAGAGAGAGCGAGACAACGTGACCTTXXXXXXXXXXGGTCAGCCTGTGAGGCAGGCTGGCTGTTGTTCTGTGAGGC</Data></Cell>
    <Cell ss:StyleID="s62"><Data ss:Type="String">M,P,aa,ab,ac,ad,ae,af,ag,ai,aj,ak,am,an,ao,ap,aq,ar,at,av,aw,ax,ay,az,ba,bb,bc,bd,be,bf,bg,bh,bi,bj,bl,bm,bn,bo,bp,bq,br,bs,bt,bu,bv,bx,by,ca,cb,cc,cd,ce,cf,cg,ch,cj,ck,cp,cq,cr,cs,ct,cu,cv,cw,cx,cy,cz,da,db,dc,dd,de,df,dg,dh,di,dj,dk,dl,dm,dn,do,dp,dq,dr,ds,dt,du,dv,dx,dy,dz,ea,eb,ec,ed,ee,eg,eh,ei,ej,ek,el,em,en,eo,ep,eq,er,es,et,eu,ev,ew,ex,ey,ez,fa,fc,fd,fe,ff,fg,fh,fi,fl,fm,fn,fo,fq,fr,fs,ft,fu,fv,fw,fx,fy,fz,ga,gb,gc</Data></Cell>
   </Row>
   <Row ss:AutoFitHeight="0">
    <Cell><Data ss:Type="String">&gt;Marker03114</Data></Cell>
    <Cell><Data ss:Type="String">nnxnp</Data></Cell>
   </Row>
   <Row ss:AutoFitHeight="0">
    <Cell><Data ss:Type="String">TATTTGTCAACCTTGCTGTAATAATATAAAATTTGTGGTAXXXXXXXXXXGTATCCCTGTAAAATGGGTCAACCTGTTCATGCATAAAGA</Data></Cell>
    <Cell ss:StyleID="s62"><Data ss:Type="String">M,P,aa,ab,ac,ad,ae,af,ag,ai,aj,ak,al,am,an,ao,ap,aq,ar,at,av,aw,ax,ay,az,ba,bb,bc,bd,be,bf,bg,bi,bj,bk,bl,bm,bn,bo,bp,bq,br,bs,bt,bu,bv,bx,by,bz,ca,cb,cd,ce,cf,cg,ch,cj,ck,cl,cn,cp,cq,cr,cs,ct,cu,cv,cw,cy,da,db,dc,dd,de,df,dh,di,dj,dk,dl,dm,dn,do,dp,dq,dr,ds,dt,dv,dw,dx,dy,dz,ea,eb,ec,ed,ee,eg,eh,ei,ej,ek,el,em,en,eo,ep,er,es,et,eu,ev,ex,ey,ez,fa,fd,fe,ff,fg,fh,fi,fl,fm,fn,fs,ft,fu,fv,fw,fx,fy,fz,gb,gc</Data></Cell>
   </Row>
   <Row ss:AutoFitHeight="0">
    <Cell><Data ss:Type="String">TATTTGTCAACCTTGCTGTAATAATATAAAATTTGTGGTAXXXXXXXXXXGTATCCCTGTAAAATGGATCAACCTGTTCATGCATAAAGA</Data></Cell>
    <Cell><Data ss:Type="String">M,aa,ac,ae,af,ag,ai,ak,al,am,an,ao,ap,aq,ar,ay,ba,bd,be,bh,bk,bn,bp,bt,bv,bx,by,bz,ca,cd,ce,ch,cj,cl,cq,cr,cs,cu,cw,cx,cz,db,dd,dg,di,dj,dr,ds,dt,du,dv,dw,dz,ea,ed,eh,ei,ej,ek,el,ep,eq,er,es,ev,ex,fg,fh,fi,fl,fm,fo,fr,ft,fu,fw,fy,ga,gb,gc</Data></Cell>
   </Row>
   <Row ss:AutoFitHeight="0">
    <Cell><Data ss:Type="String">&gt;Marker02810</Data></Cell>
    <Cell><Data ss:Type="String">lmxll</Data></Cell>
   </Row>
   <Row ss:AutoFitHeight="0">
    <Cell><Data ss:Type="String">CTAATAATTACCATATCTAATGTACACGATAACGATTTCAXXXXXXXXXXTCGTATTACAGGTGATAACTATGATTTGGAGGGTTAATTA</Data></Cell>
    <Cell ss:StyleID="s62"><Data ss:Type="String">M,P,aa,ab,ac,ad,ae,af,ag,ai,aj,ak,al,am,an,ao,ap,aq,ar,at,av,aw,ax,az,bc,bd,be,bf,bh,bi,bj,bk,bl,bm,bn,bo,bp,bq,br,bs,bt,bu,bv,bx,by,bz,ca,cb,cc,cd,ce,cf,cg,ch,cj,ck,cl,cn,cp,cq,cr,cs,cv,cw,cx,cy,cz,da,db,dc,dd,de,df,dg,dh,di,dj,dk,dl,dm,dn,do,dp,dq,dr,ds,dt,du,dv,dw,dx,dy,dz,ea,eb,ec,ed,ee,eg,eh,ei,ej,el,em,en,eo,ep,eq,er,es,et,eu,ev,ew,ex,ey,ez,fa,fd,fe,ff,fh,fi,fl,fm,fn,fo,fq,fs,ft,fu,fv,fw,fx,fy,fz,ga,gb,gc</Data></Cell>
   </Row>
   <Row ss:AutoFitHeight="0">
    <Cell><Data ss:Type="String">CTAATAATTACCATATCTAATGTACACGATAACGATTTCAXXXXXXXXXXTCGTATTACAGGTGATAACTATGATTTGGGGGGTTAATTA</Data></Cell>
    <Cell><Data ss:Type="String">P,aa,ac,ad,ae,af,ag,ai,ak,al,am,ao,ap,av,aw,ax,ay,az,ba,bb,be,bg,bi,bk,bl,bm,bo,bq,br,bu,bv,bx,by,bz,ca,cd,ce,cf,ch,ck,cl,ct,cu,cv,cw,cx,cy,cz,dd,df,dg,di,dl,do,dq,dr,ds,dv,dw,dx,dz,ea,eb,ec,ed,ee,ei,en,eq,er,es,ev,ew,fc,fd,ff,fg,fh,fi,fo,fr,ft,fu,fw</Data></Cell>
   </Row>
   <Row ss:AutoFitHeight="0">
    <Cell><Data ss:Type="String">&gt;Marker02831</Data></Cell>
    <Cell><Data ss:Type="String">lmxll</Data></Cell>
   </Row>
   <Row ss:AutoFitHeight="0">
    <Cell><Data ss:Type="String">TACATCATCCTAACATCAAACGAAGGTCCAATGAATACATXXXXXXXXXXTCGTCAAATAAAGAAAAATAAGAGTTCAGGAAAAAAATTA</Data></Cell>
    <Cell ss:StyleID="s62"><Data ss:Type="String">M,P,aa,ab,ac,ad,ae,af,ag,ai,aj,ak,al,am,an,ao,ap,aq,ar,at,av,aw,ax,ay,az,ba,bb,bc,bd,be,bf,bg,bh,bi,bj,bk,bm,bn,bo,bp,bq,br,bs,bt,bu,bv,bx,by,bz,ca,cb,cd,ce,cf,cg,ch,cj,ck,cl,cn,cp,cq,cr,cs,ct,cu,cv,cw,cx,cy,cz,da,db,dc,dd,de,df,dg,dh,di,dj,dk,dl,dm,dn,do,dp,dq,dr,ds,dt,du,dv,dw,dx,dy,dz,ea,eb,ec,ed,ee,eg,eh,ei,ej,ek,el,em,en,eo,ep,eq,er,es,et,eu,ev,ew,ex,ey,fa,fc,fd,ff,fg,fh,fl,fm,fn,fo,fq,fr,fs,ft,fu,fv,fw,fx,fy,fz,ga,gb,gc</Data></Cell>
   </Row>
   <Row ss:AutoFitHeight="0">
    <Cell><Data ss:Type="String">TACATCATCCTAACATCAAACGAAGGTCCAGTGAATACATXXXXXXXXXXCCGTCAAATAAAGAAAAATAAGAGTTCAGGAAAAAAATTA</Data></Cell>
    <Cell><Data ss:Type="String">P,ac,ae,af,aj,ao,at,av,az,be,bf,bl,bm,bt,bu,by,bz,cb,cc,cd,ch,cp,cw,da,de,df,dg,dj,dk,dl,dr,ds,dt,du,dv,dw,dx,dy,ek,et,ev,ew,ey,ez,ff,fi,fr,fu,fw,fx,fz,ga,gb,gc</Data></Cell>
   </Row>
   <Row ss:AutoFitHeight="0">
    <Cell><Data ss:Type="String">&gt;Marker02598</Data></Cell>
    <Cell><Data ss:Type="String">lmxll</Data></Cell>
   </Row>
   <Row ss:AutoFitHeight="0">
    <Cell><Data ss:Type="String">CCCTTTTCCCTCACAGTAGGTTATCTCATTTATCACATATXXXXXXXXXXGACATACAAGGATAGGCGGTGGCTGAGCGATTAGCGTGCG</Data></Cell>
    <Cell ss:StyleID="s62"><Data ss:Type="String">M,P,aa,ab,ac,ad,ae,af,ag,ai,aj,ak,al,am,an,ao,aq,ar,av,aw,ax,az,ba,bb,bc,bd,be,bf,bi,bk,bl,bm,bp,bq,br,bs,bt,bu,bv,bx,by,bz,ca,cb,cc,cd,cg,ch,cj,ck,cl,cn,cq,cr,cs,ct,cv,cw,cx,cy,cz,da,db,dd,de,df,dg,di,dj,dk,dl,dm,dn,dp,dq,dr,ds,dt,du,dv,dw,dy,dz,ea,eb,ec,ed,ee,eg,eh,ei,ej,ek,el,em,en,eo,ep,eq,er,es,et,eu,ev,ew,ex,ey,ez,fa,fc,fd,fe,ff,fg,fh,fi,fm,fn,fo,fq,fs,ft,fu,fv,fw,fx,fy,fz,ga,gb,gc</Data></Cell>
   </Row>
   <Row ss:AutoFitHeight="0">
    <Cell><Data ss:Type="String">CGCTTTTCCCTCACAGTAGGTTATCTCATTTATCACATATXXXXXXXXXXGACATACAAGGATAGGCGGTGGCTGAGCGATTAGCGTGCG</Data></Cell>
    <Cell><Data ss:Type="String">P,aa,ac,ad,ae,al,ao,ap,ar,bf,bg,bj,bp,bt,ca,ck,cp,cq,cr,cv,cw,cx,dk,do,dq,du,dw,eb,ee,em,eq,er,et,fa,fc,fi,fm,fn,fq,fr,ft,fy,fz,gb</Data></Cell>
   </Row>
   <Row ss:AutoFitHeight="0">
    <Cell><Data ss:Type="String">&gt;Marker02352</Data></Cell>
    <Cell><Data ss:Type="String">nnxnp</Data></Cell>
   </Row>
   <Row ss:AutoFitHeight="0">
    <Cell><Data ss:Type="String">TGTATCAATAAACCTTGTCAATAACTTACCTTTGAACAAAXXXXXXXXXXTGGGTGCAATGGACCCAAGTTCAGTGCTCTAGGGTTAAGG</Data></Cell>
    <Cell ss:StyleID="s62"><Data ss:Type="String">M,P,aa,ab,ac,ad,ae,af,ag,ai,aj,ak,al,am,an,ao,ap,aq,ar,at,av,aw,ax,az,ba,bb,bc,bd,bf,bh,bi,bj,bk,bl,bm,bn,bo,bp,bq,bs,bt,bu,bv,bx,by,bz,ca,cb,cc,cd,ce,cf,cg,ch,cj,ck,cl,cn,cp,cq,cr,cs,ct,cu,cv,cw,cx,cy,cz,da,db,dc,dd,de,df,dg,dh,di,dj,dk,dl,dm,dn,do,dp,dq,dr,ds,dt,du,dv,dw,dx,dy,dz,ea,eb,ec,ed,ee,eg,eh,ei,ek,el,em,en,eo,ep,eq,er,es,et,eu,ev,ew,ex,ey,ez,fc,fd,fe,ff,fg,fh,fl,fm,fn,fo,fq,fr,fs,ft,fu,fv,fw,fx,fy,fz,ga,gb,gc</Data></Cell>
   </Row>
   <Row ss:AutoFitHeight="0">
    <Cell><Data ss:Type="String">TGTATCAATAAACCTTGTCAATAACTTACCTTTGAACAAAXXXXXXXXXXTGGGTGCAATGGACCCAGGTTCAGTGCTCTAGGGTTAAGA</Data></Cell>
    <Cell><Data ss:Type="String">M,aa,ab,ac,ad,ae,af,aj,am,an,ao,bb,bf,bo,bq,br,bu,bv,bx,ca,cb,cc,cd,cf,cj,cp,cs,cv,cw,cx,cz,db,dc,dd,de,df,dg,dh,dk,dl,dm,dr,ds,dv,ea,ec,ed,ee,eg,ej,er,et,ev,fa,fi,fn,fq,fu,fv,fw,fy,fz,ga,gb,gc</Data></Cell>
   </Row>
   <Row ss:AutoFitHeight="0">
    <Cell><Data ss:Type="String">&gt;Marker02907</Data></Cell>
    <Cell><Data ss:Type="String">hkxhk</Data></Cell>
   </Row>
   <Row ss:AutoFitHeight="0">
    <Cell><Data ss:Type="String">TCACTTTTTCCACGTGAGAGTATCTCCTCCCATCCTACCTXXXXXXXXXXATCGTCAGACATAATAAAAATGCGATACATGACATTTATT</Data></Cell>
    <Cell ss:StyleID="s62"><Data ss:Type="String">M,P,aa,ac,ad,ae,af,ag,aj,al,am,an,ap,ar,av,aw,ba,bb,bc,bd,be,bf,bg,bj,bk,bl,bm,bo,bp,bq,br,bs,bu,bv,bx,by,ca,cb,cc,cd,cf,cg,ch,ck,cl,cn,cp,cq,cr,cs,ct,cv,cw,cy,da,db,dc,de,df,di,dk,dl,dm,dn,dp,dq,dr,ds,dt,du,dv,dw,dy,dz,ea,ec,ed,ee,eg,eh,ei,ej,ek,el,em,en,eo,ep,eq,er,eu,ez,fa,fc,ff,fg,fl,fm,fn,fq,fs,fu,fv,fw,fy,gb</Data></Cell>
   </Row>
   <Row ss:AutoFitHeight="0">
    <Cell><Data ss:Type="String">TCACTTTTTCCACGTGAGAGTATCTCCTCCCATCCTACCTXXXXXXXXXXATCGTCAGACATAATAAAAATACGATACATGACATTTATT</Data></Cell>
    <Cell ss:StyleID="s62"><Data ss:Type="String">M,P,aa,ab,ac,ad,ae,af,ag,ai,aj,ak,am,an,ao,ap,aq,ar,at,ax,az,ba,bb,bc,bf,bg,bh,bi,bl,bn,bo,bp,bq,br,bs,bt,bu,bv,bx,bz,ca,cb,cd,ce,ch,cj,cn,cq,cr,cs,ct,cu,cw,cx,cy,cz,da,db,dd,de,dg,dh,dj,dk,dl,dm,do,dp,dr,ds,dt,dv,dw,dx,dy,dz,eb,eg,eh,ei,ej,ek,el,em,en,eo,eq,er,es,et,eu,ev,ew,ey,ez,fa,fc,fd,ff,fg,fi,fm,fn,fo,fq,fr,ft,fv,fw,fx,fy,ga,gb,gc</Data></Cell>
   </Row>
   <Row ss:AutoFitHeight="0">
    <Cell><Data ss:Type="String">&gt;Marker02558</Data></Cell>
    <Cell><Data ss:Type="String">lmxll</Data></Cell>
   </Row>
   <Row ss:AutoFitHeight="0">
    <Cell><Data ss:Type="String">CAAAGTTACTCTTTCAAAGGTGGCATCTGCTAGATACTTAXXXXXXXXXXTTTGCCGCCATAGTCTCAGTTGTCTGAATTACAGAACATT</Data></Cell>
    <Cell><Data ss:Type="String">P,ab,ac,ag,ai,aj,ak,al,at,av,ax,bb,bc,bd,be,bm,bn,bq,br,bs,bu,bx,bz,cb,cc,cd,ch,cl,cs,cy,cz,dc,dd,de,dg,dj,dl,dm,dn,dp,dq,dr,ds,dt,du,dv,dw,dy,dz,eg,eh,ej,ek,el,em,eo,ep,ev,ew,ex,ey,fe,ff,fh,fl,fo,fs,fu,fw,ga</Data></Cell>
   </Row>
   <Row ss:AutoFitHeight="0">
    <Cell><Data ss:Type="String">CAAAGTTACTCTTTCAAAGGTGGCATCTGCTCGATACTTAXXXXXXXXXXTTTGCCGCCATAGTCTCAGTTGTCTGAATTACAGAACATT</Data></Cell>
    <Cell ss:StyleID="s62"><Data ss:Type="String">M,P,aa,ab,ac,ad,ae,ag,ai,aj,ak,al,am,an,ao,ap,aq,ar,at,av,aw,ax,ay,az,ba,bb,bc,bd,be,bf,bh,bi,bj,bk,bl,bo,bp,bq,br,bs,bt,bu,bv,bx,by,bz,ca,cb,cc,cd,ce,cf,cg,ch,cj,ck,cn,cp,cq,cr,cs,ct,cv,cw,cx,cy,cz,db,dd,de,df,dg,dh,di,dj,dk,dl,dm,dn,do,dp,dq,ds,dt,du,dw,dx,dy,dz,ea,eb,ec,ed,ee,eg,eh,ei,ej,ek,el,em,en,eo,ep,eq,er,es,et,ev,ew,ey,fa,fc,fd,fe,ff,fg,fh,fl,fm,fn,fo,fq,fr,fs,ft,fu,fv,fw,fx,fy,fz,ga,gb,gc</Data></Cell>
   </Row>
   <Row ss:AutoFitHeight="0">
    <Cell><Data ss:Type="String">&gt;Marker02829</Data></Cell>
    <Cell><Data ss:Type="String">nnxnp</Data></Cell>
   </Row>
   <Row ss:AutoFitHeight="0">
    <Cell><Data ss:Type="String">AGTTTTTACTCCATGGATTCTCTGACTACACCCTCTCAGTXXXXXXXXXXGTCTTCAACAGGTCGCCACAGCACCTTGTAATGGAAGTCT</Data></Cell>
    <Cell><Data ss:Type="String">M,ad,ag,aq,ar,az,bc,bf,bi,bj,bn,bp,bt,by,cb,cc,cd,ch,cj,ck,cl,cq,cr,cu,da,db,dd,di,dj,dn,do,dp,dq,ds,dt,dv,dw,dx,dz,ee,eg,ej,em,en,eo,eq,es,et,eu,ev,ez,fe,ff,fo,fq,fv,fx</Data></Cell>
   </Row>
   <Row ss:AutoFitHeight="0">
    <Cell><Data ss:Type="String">AGTTTTTACTCCATGGATTCTCTGACTACATCCTCTCAGTXXXXXXXXXXGTCTTCAACAGGTCGCCACAGCACCTTGTAATGGAAGTCT</Data></Cell>
    <Cell ss:StyleID="s62"><Data ss:Type="String">M,P,aa,ab,ac,ad,ae,af,ag,ai,aj,ak,al,am,an,ao,ap,aq,ar,at,av,ay,az,bb,bc,bd,be,bf,bg,bh,bi,bj,bk,bl,bm,bo,bq,br,bs,bt,bu,bv,bx,by,bz,ca,cb,cc,cd,ce,cg,ch,cj,ck,cl,cn,cp,cq,cr,cs,ct,cv,cw,cx,cy,cz,da,db,dc,dd,de,df,dg,dh,dj,dk,dl,dm,dn,do,dp,dq,dr,ds,dt,dv,dw,dx,dy,dz,ea,eb,ec,ed,ee,eg,eh,ei,ej,ek,el,em,en,eo,ep,er,es,eu,ev,ew,ex,ey,ez,fc,fd,fe,ff,fg,fh,fi,fl,fm,fn,fo,fq,fr,fs,ft,fu,fv,fw,fx,fy,fz,ga,gb,gc</Data></Cell>
   </Row>
   <Row ss:AutoFitHeight="0">
    <Cell><Data ss:Type="String">&gt;Marker02561</Data></Cell>
    <Cell><Data ss:Type="String">lmxll</Data></Cell>
   </Row>
   <Row ss:AutoFitHeight="0">
    <Cell><Data ss:Type="String">ATAATTTCACAGTCACACACACACACGGTACACACTGAAAXXXXXXXXXXTTGCTCTCAGAGTTGAGGGCAGTGATGGCTGCTGAGAACT</Data></Cell>
    <Cell><Data ss:Type="String">P,aa,ab,ai,ak,am,an,ap,at,av,ay,bd,bf,bg,bj,bp,bq,bu,by,bz,cc,cd,cf,cg,ch,cj,ck,cl,cp,cr,cs,da,dg,di,dj,dk,dl,dn,do,dp,dq,dr,ds,ed,ej,el,ep,ex,ey,fe,fm,fr,fu,fv,fw,fy,fz,ga</Data></Cell>
   </Row>
   <Row ss:AutoFitHeight="0">
    <Cell><Data ss:Type="String">ATAATTTCACAGTCACACACACACGGTACACACTGAAACGXXXXXXXXXXTTGCTCTCAGAGTTGAGGGCAGTGATGGCTGCTGAGAACT</Data></Cell>
    <Cell ss:StyleID="s62"><Data ss:Type="String">M,P,aa,ab,ac,ad,ae,af,ag,ai,aj,ak,al,am,an,ao,ap,aq,ar,at,av,ax,ay,az,ba,bb,bc,bd,be,bf,bg,bh,bi,bj,bk,bl,bm,bn,bo,bp,bq,br,bs,bt,bu,bv,bx,by,bz,ca,cb,cc,cd,ce,cg,ch,cj,ck,cl,cn,cp,cq,cr,cs,ct,cv,cw,cx,cy,cz,da,db,dc,dd,de,df,dg,dh,di,dj,dk,dl,dm,dn,do,dp,dq,dr,ds,dt,du,dv,dw,dx,dy,dz,ea,eb,ec,ed,ee,eg,eh,ei,ej,ek,el,em,en,eo,ep,eq,er,es,et,eu,ev,ew,ey,ez,fa,fc,fd,fe,ff,fg,fh,fi,fm,fn,fo,fq,fs,ft,fu,fv,fw,fx,fy,fz,gb</Data></Cell>
   </Row>
   <Row ss:AutoFitHeight="0">
    <Cell><Data ss:Type="String">&gt;Marker03284</Data></Cell>
    <Cell><Data ss:Type="String">efxeg</Data></Cell>
   </Row>
   <Row ss:AutoFitHeight="0">
    <Cell><Data ss:Type="String">CTTCAGAATTTTCCACCATCTGGCTAAGCCTTAAAAATTAXXXXXXXXXXGATGATTTTGGATCTCAGATTGACAGACTCAAACAAAAGG</Data></Cell>
    <Cell><Data ss:Type="String">P,ab,ac,ad,ae,af,ag,ai,aj,an,ao,aq,ar,av,ax,ay,ba,be,bf,bm,bq,br,bs,bt,bv,bz,cc,cg,ch,cj,cn,cq,cr,cu,cy,da,dd,de,dg,dj,dk,dm,dn,do,dq,dr,dt,dx,dy,ed,ee,eg,ej,ek,eo,eq,es,et,ey,fa,fm,fn,fo,fs,ft,fy</Data></Cell>
   </Row>
   <Row ss:AutoFitHeight="0">
    <Cell><Data ss:Type="String">CTTCAGAATTTTCCACCATCTGGCTAAGCCTTAAAAATTAXXXXXXXXXXGATGAATTTGGATCTCAGATTGACAGACTCAAACAAAAGG</Data></Cell>
    <Cell ss:StyleID="s62"><Data ss:Type="String">M,P,aa,ac,ad,ae,af,aj,ak,al,am,ao,ap,aq,at,av,aw,ax,az,bb,bc,bd,be,bg,bh,bi,bj,bk,bl,bm,bn,bo,bp,bs,bt,bu,bv,bx,by,ca,cb,cc,cd,cf,cg,cj,ck,cl,cp,cq,cr,cs,cv,cw,cx,cy,cz,da,db,dd,de,df,dg,dh,di,dk,dl,dm,dn,dp,dq,ds,dv,dy,dz,ea,eb,ec,eh,el,em,en,ep,er,es,eu,ez,fc,fd,fe,ff,fg,fh,fi,fl,fn,fo,fs,ft,fu,fw,fx,ga,gb,gc</Data></Cell>
   </Row>
   <Row ss:AutoFitHeight="0">
    <Cell><Data ss:Type="String">CTTCAGAGTTTTCCACCATCTGGCTAAGCCTTAAAAATTAXXXXXXXXXXGATGAATTTGGATCTCAGATTGACAGACTCAAACAAAAGG</Data></Cell>
    <Cell><Data ss:Type="String">M,aa,ab,ag,ai,am,an,ap,ar,aw,az,ba,bb,bf,bk,bq,br,bz,cb,cd,ce,ch,ck,cl,cn,cp,cs,cv,db,di,dj,dl,do,dp,dq,dr,dt,du,dw,dx,dz,ea,ec,ed,ee,eg,eh,ej,el,em,en,eo,ep,eq,et,ev,ew,ey,fi,fl,fm,fq,fr,fv,fy,fz,gb</Data></Cell>
   </Row>
   <Row ss:AutoFitHeight="0">
    <Cell><Data ss:Type="String">&gt;Marker02369</Data></Cell>
    <Cell><Data ss:Type="String">lmxll</Data></Cell>
   </Row>
   <Row ss:AutoFitHeight="0">
    <Cell><Data ss:Type="String">TATATTTATCATACTTTTATTTAATTATATCCATAACTAAXXXXXXXXXXTGCAGCTCTACTACTCTACTATTGTTTGGTGAAAAAAAAC</Data></Cell>
    <Cell ss:StyleID="s62"><Data ss:Type="String">M,P,ab,ac,ad,ae,af,ag,ai,aj,ak,al,an,ao,ap,aq,ar,at,aw,ax,ay,az,ba,bb,bc,bd,be,bf,bg,bh,bi,bl,bo,br,bs,bt,bv,bx,by,bz,ca,cc,cd,ce,cf,cg,ch,cj,ck,cl,cn,cp,cq,cr,ct,cu,cv,cw,cx,cy,da,db,dc,dd,de,df,dh,dj,dk,dl,dm,dn,do,dp,dq,dr,ds,dt,du,dv,dw,dx,dy,dz,ea,ed,ee,eg,eh,ei,ej,ek,el,em,en,eo,ep,er,es,eu,ev,ew,ey,ez,fd,fe,ff,fg,fh,fi,fl,fm,fn,fo,fq,fs,fu,fv,fy,fz,ga,gb,gc</Data></Cell>
   </Row>
   <Row ss:AutoFitHeight="0">
    <Cell><Data ss:Type="String">TATATTTATCATACTTTTATTTAATTATATCCATAACTAAXXXXXXXXXXGCAGCTCTACTACTCTACTATTGTTTGGTGAAAAAAAAAC</Data></Cell>
    <Cell><Data ss:Type="String">P,aa,ac,ae,ai,ak,al,am,aq,at,av,ax,bc,be,bf,bg,bk,bm,bn,bp,bq,bs,bu,bv,bz,cb,cc,ce,cs,cw,cy,cz,da,dc,dd,de,df,dg,di,dj,dk,dl,dn,dq,dw,dx,dy,ec,eg,eh,ej,ek,el,em,en,ep,eq,er,et,ev,ey,fc,fe,ff,fg,fi,fm,fo,fr,fs,ft,fv,fw,fx,fy,gb</Data></Cell>
   </Row>
   <Row ss:AutoFitHeight="0">
    <Cell><Data ss:Type="String">&gt;Marker02921</Data></Cell>
    <Cell><Data ss:Type="String">nnxnp</Data></Cell>
   </Row>
   <Row ss:AutoFitHeight="0">
    <Cell><Data ss:Type="String">TTTCATTTCTGCCTAAATCTTAAGCCAAATGAGATGATGAXXXXXXXXXXCTAAAATTTCCTTCTCCTTTTTATATCAACGCCAAACACT</Data></Cell>
    <Cell><Data ss:Type="String">M,ab,ac,ae,ai,aj,ak,al,am,an,ao,ap,ar,aw,ax,az,bb,be,bg,bh,bi,bj,br,bs,bv,by,cb,cf,cl,cp,cr,cw,cx,da,dd,di,dk,dl,dn,dp,ds,dt,dv,dz,ed,ei,ej,el,ep,et,eu,ey,ez,fc,fd,ff,fi,fl,fn,fo,fq,fr,ft,fx,fy,fz,gb,gc</Data></Cell>
   </Row>
   <Row ss:AutoFitHeight="0">
    <Cell><Data ss:Type="String">TTTCATTTCTGCCTAAATCTTAAGCCAAATGAGATAATGAXXXXXXXXXXCTAAAATTTCCTTCTCCTTTTTATATCAACGCCAAACACT</Data></Cell>
    <Cell ss:StyleID="s62"><Data ss:Type="String">M,P,aa,ab,ac,ad,ae,af,ag,ai,aj,ak,al,am,an,ao,ap,aq,ar,at,av,aw,ax,ay,az,ba,bb,bc,bd,be,bf,bg,bh,bi,bj,bk,bl,bm,bn,bo,bp,bq,br,bs,bt,bu,bv,bx,by,bz,ca,cb,cc,cd,cg,ch,cj,ck,cl,cr,cs,ct,cu,cv,cw,cy,cz,da,db,dc,dd,de,df,dg,dh,di,dj,dk,dl,dm,dn,do,dp,dq,dr,ds,dt,du,dv,dw,dx,dy,dz,ea,eb,ec,ed,ee,eg,eh,ei,ej,ek,el,em,en,eo,ep,eq,er,es,et,ev,ew,ex,ez,fc,fd,fe,ff,fg,fh,fi,fl,fm,fn,fo,fq,fr,fs,ft,fu,fv,fw,fx,fy,fz,ga,gb,gc</Data></Cell>
   </Row>
   <Row ss:AutoFitHeight="0">
    <Cell><Data ss:Type="String">&gt;Marker02808</Data></Cell>
    <Cell><Data ss:Type="String">nnxnp</Data></Cell>
   </Row>
   <Row ss:AutoFitHeight="0">
    <Cell><Data ss:Type="String">ATAATTGTTGCCAAGAAGCACCAATAATTAACCATTTAAGXXXXXXXXXXTAACAATAACAGGACACACGGACAGGAACAGTACCGGAAT</Data></Cell>
    <Cell ss:StyleID="s62"><Data ss:Type="String">M,P,aa,ab,ac,ad,ae,af,ag,ai,aj,ak,am,an,ao,ap,aq,ar,at,av,aw,ax,ay,az,ba,bb,bc,bd,be,bf,bg,bh,bi,bj,bk,bl,bm,bo,bp,bq,br,bs,bt,bu,bv,bx,by,bz,ca,cb,cc,cd,cf,cg,ch,cj,ck,cl,cn,cp,cq,cr,cs,cv,cw,cy,cz,da,db,dc,dd,de,df,dg,dh,di,dj,dk,dm,dn,do,dp,dq,dr,ds,dt,du,dv,dw,dx,dy,dz,ea,eb,ec,ed,ee,eg,eh,ei,ej,ek,el,em,en,eo,ep,er,es,et,eu,ev,ew,ey,ez,fa,fc,ff,fg,fh,fi,fl,fm,fn,fq,fs,ft,fu,fv,fw,fx,fy,fz,ga,gb,gc</Data></Cell>
   </Row>
   <Row ss:AutoFitHeight="0">
    <Cell><Data ss:Type="String">ATAATTGTTGCCAAGAAGCACCAATAATTAACCATTTAAAXXXXXXXXXXTAACAATAACAGGACACACGGACAGGAACAGTACCGGAAT</Data></Cell>
    <Cell><Data ss:Type="String">M,aa,ac,ae,af,an,av,bd,bi,bj,bl,bm,bn,bq,bs,bu,bz,ca,cc,ce,ch,cn,ct,cw,cy,da,dd,de,df,dj,dl,dm,dn,dp,ds,dt,du,dz,ea,ec,eg,ej,em,en,ep,er,es,fa,fh,fi,fn,fo,fs,ft,fz,gb</Data></Cell>
   </Row>
   <Row ss:AutoFitHeight="0">
    <Cell><Data ss:Type="String">&gt;Marker02507</Data></Cell>
    <Cell><Data ss:Type="String">lmxll</Data></Cell>
   </Row>
   <Row ss:AutoFitHeight="0">
    <Cell><Data ss:Type="String">AGTGTCCACATGACTTATATTTTCATGTTTATTTTGTCATXXXXXXXXXXCTGCCCCTACTAATAATAGGAGAGAATTCCCTTAAAAATG</Data></Cell>
    <Cell ss:StyleID="s62"><Data ss:Type="String">M,P,aa,ab,ac,ad,ae,af,ag,ai,aj,ak,al,am,an,ao,ap,aq,ar,at,av,aw,ax,ay,az,ba,bb,bc,bd,be,bf,bh,bi,bj,bk,bm,bp,bq,br,bs,bu,bv,bx,by,bz,ca,cb,cc,cd,cf,cg,ch,cj,ck,cl,cn,cp,cr,cs,ct,cu,cv,cw,cy,db,dc,dd,de,df,dg,dh,di,dj,dk,dl,dm,dn,do,dp,dq,dr,ds,dt,du,dv,dx,dy,dz,ea,eb,ec,ed,ee,eg,eh,ei,ej,ek,el,em,eo,ep,eq,er,es,et,eu,ev,ew,ex,ey,ez,fc,fd,fe,ff,fg,fh,fi,fl,fm,fo,fq,fr,fs,ft,fu,fv,fw,fx,fz,ga,gb,gc</Data></Cell>
   </Row>
   <Row ss:AutoFitHeight="0">
    <Cell><Data ss:Type="String">AGTGTCCACATGACATATTTTCATGTTTATTTTGTCATATXXXXXXXXXXCTGCCCCTACTAATAATAGGAGAGAATTCCCTTAAAAATG</Data></Cell>
    <Cell><Data ss:Type="String">P,aa,ac,ad,af,ag,ai,aj,ak,an,aq,az,bb,bc,be,bf,bg,bm,bn,bo,bp,bs,bt,bv,ce,cj,ck,cl,cp,cs,cw,cx,cy,da,dd,dg,di,dj,dm,dq,dt,dw,ed,ee,eg,eh,em,en,eo,ep,er,es,ez,fc,fd,fe,fn,fr,ft,fx,fy,fz,ga</Data></Cell>
   </Row>
   <Row ss:AutoFitHeight="0">
    <Cell><Data ss:Type="String">&gt;Marker02932</Data></Cell>
    <Cell><Data ss:Type="String">abxcc</Data></Cell>
   </Row>
   <Row ss:AutoFitHeight="0">
    <Cell><Data ss:Type="String">TTTATTTGCCTATGACTGGTTGTAGACAGCCAGTGCCGATXXXXXXXXXXAGCAATTCCTCCTGAGGACTCTACGAGAGCAGCCAGCAAA</Data></Cell>
    <Cell ss:StyleID="s62"><Data ss:Type="String">M,aa,ab,ac,ad,ae,af,ag,ai,aj,ak,al,am,an,ao,ap,aq,ar,at,av,aw,ax,ay,az,ba,bb,bc,bd,be,bf,bg,bh,bi,bj,bk,bm,bn,bo,bp,bq,br,bs,bt,bu,bv,bx,by,bz,ca,cb,cc,cd,ce,cf,cg,ch,cj,ck,cl,cp,cq,cr,cs,cu,cv,cw,cx,cy,cz,da,db,dc,dd,df,dg,dh,di,dj,dk,dl,dm,do,dp,dq,dr,ds,dt,du,dv,dw,dx,dy,dz,ea,eb,ed,ee,eg,ei,ej,ek,el,em,en,eo,ep,eq,er,et,eu,ev,ew,ey,ez,fa,fc,fd,fe,ff,fg,fh,fi,fl,fm,fn,fo,ft,fu,fv,fw,fx,fy,fz,ga,gb,gc</Data></Cell>
   </Row>
   <Row ss:AutoFitHeight="0">
    <Cell><Data ss:Type="String">TTTATTTGCCTATGACTGGTTGTAGACAGCCAGTGCCGATXXXXXXXXXXAGAAATTCCTCCTGAGGACTCTACGAGAGCAGCCAGCAAA</Data></Cell>
    <Cell><Data ss:Type="String">P,ab,ad,ai,al,am,an,ao,ap,ar,av,ax,ay,ba,bc,bg,bj,bl,bq,br,bs,bv,bx,by,ca,cb,cf,cg,ck,cn,cp,cq,cr,cv,cw,da,dd,de,dl,dm,do,dp,du,dx,eb,ec,ed,ee,eg,eh,ei,em,ep,eq,er,es,et,ev,ew,ex,ez,fa,fc,fd,fe,ff,fg,fh,fi,fn,fr,ft,fu,fv,fw,fy,fz,ga,gb,gc</Data></Cell>
   </Row>
   <Row ss:AutoFitHeight="0">
    <Cell><Data ss:Type="String">TTTATTTGCCTATGACTGGGTGTAGACAGCCAGTGCCGATXXXXXXXXXXAGCAATTCCTCCTGAGGACTCTACGAGAGCAGCCAGCAAA</Data></Cell>
    <Cell><Data ss:Type="String">P,aa,ac,ae,af,ag,ai,aj,ak,at,aw,ay,az,bb,bd,be,bf,bi,bk,bm,bq,bt,bu,bz,cc,cd,ce,ch,cj,ck,cl,cs,ct,cu,cx,cy,da,db,dd,df,dg,dh,di,dj,dk,dl,dn,dp,dq,dr,ds,dt,du,dv,dy,dz,ea,ej,ek,el,en,eo,ep,er,eu,ey,fd,ff,fl,fm,fn,fo,fw,fx,ga</Data></Cell>
   </Row>
   <Row ss:AutoFitHeight="0">
    <Cell><Data ss:Type="String">&gt;Marker02867</Data></Cell>
    <Cell><Data ss:Type="String">lmxll</Data></Cell>
   </Row>
   <Row ss:AutoFitHeight="0">
    <Cell><Data ss:Type="String">CTTATTTGATTACTGTTATTGGAGCAGCGCCTAGAGTGCTXXXXXXXXXXATTTGTATCCATGAACATTATTAAAGTCAAAGTAATTTGA</Data></Cell>
    <Cell><Data ss:Type="String">P,ab,ac,af,ag,ai,aj,al,am,aq,at,ax,az,ba,bb,bc,be,bf,bg,bj,bl,bm,bo,bs,bu,bv,by,ca,cb,cc,cd,cf,cg,ch,cj,ck,cr,cs,cv,cy,db,dc,dd,de,df,dg,di,dj,dm,do,dq,dt,dw,dx,ea,eb,ed,eg,eh,ei,ej,em,en,eo,ep,eq,et,ez,ff,fn,fq,fs,ft,fu,fv,gb,gc</Data></Cell>
   </Row>
   <Row ss:AutoFitHeight="0">
    <Cell><Data ss:Type="String">CTTATTTGATTACTGTTATTGGAGCAGCGCCTAGAGTGCTXXXXXXXXXXATTTGTATTCATGAACATTATTAAAGTCAAAGTAATTTGA</Data></Cell>
    <Cell ss:StyleID="s62"><Data ss:Type="String">M,P,aa,ab,ac,ad,ae,af,ag,ai,aj,ak,al,am,an,ao,ap,aq,ar,at,av,aw,ay,az,ba,bb,bc,bd,be,bf,bg,bh,bi,bj,bk,bl,bm,bn,bo,bp,bq,br,bt,bu,bv,bx,by,bz,ca,cb,cd,ce,cf,ch,cj,ck,cl,cn,cp,cq,cr,cs,ct,cu,cv,cw,cy,cz,da,db,dc,dd,de,df,dg,dh,di,dj,dk,dl,dm,dn,do,dp,dq,dr,ds,dt,du,dv,dw,dx,dy,dz,ea,eb,ed,ee,eg,eh,ej,ek,el,em,en,eo,ep,eq,er,es,et,eu,ev,ew,ex,ey,ez,fa,fc,fd,fe,fh,fi,fl,fm,fo,fq,fr,fs,ft,fu,fv,fw,fx,fy,fz,ga,gb</Data></Cell>
   </Row>
   <Row ss:AutoFitHeight="0">
    <Cell><Data ss:Type="String">&gt;Marker03241</Data></Cell>
    <Cell><Data ss:Type="String">hkxhk</Data></Cell>
   </Row>
   <Row ss:AutoFitHeight="0">
    <Cell><Data ss:Type="String">AAAGACAGCTAATAGTGGATTTTTCTGTTGTTTTGTAAATXXXXXXXXXXAACAGTGTCTTGGTGAAAACAGGGTATATACAAAAAATTA</Data></Cell>
    <Cell ss:StyleID="s62"><Data ss:Type="String">M,P,aa,ac,ad,ae,af,ag,ai,aj,al,am,an,ao,ap,aq,ar,at,av,aw,ax,ay,az,ba,bb,bc,bd,be,bf,bg,bh,bi,bk,bl,bm,bn,bp,br,bs,bt,bu,bv,bx,by,bz,ca,cb,cd,cf,ch,ck,cn,cp,cq,cr,cs,ct,cu,cv,cw,cx,cy,da,db,dc,dd,de,df,dg,dh,di,dj,dk,dl,dm,dn,do,dq,dr,ds,dt,du,dw,dx,dy,ea,eb,ec,ed,ee,eg,eh,ei,ej,ek,el,em,en,eo,ep,es,et,eu,ev,ey,ez,fa,fc,fd,ff,fg,fh,fi,fl,fo,fq,fr,fs,ft,fv,fx,fy,ga,gb,gc</Data></Cell>
   </Row>
   <Row ss:AutoFitHeight="0">
    <Cell><Data ss:Type="String">AAAGACAGCTAATAGTGGATTTTTCTGTTGTTTTGTAAATXXXXXXXXXXAACAGTGTCTTGGTGAAAACAGGGTATATACAAAAAATGA</Data></Cell>
    <Cell ss:StyleID="s62"><Data ss:Type="String">M,P,aa,ab,ad,ae,af,ag,ai,aj,ak,am,an,ao,ap,aq,ar,av,aw,ay,az,ba,bb,bc,be,bf,bg,bi,bj,bl,bm,bn,bo,bp,bq,bs,bt,bu,bx,by,bz,ca,cb,cd,ce,cf,cg,ch,cj,ck,cl,cn,cp,cs,cv,cw,cx,cy,cz,da,db,dc,dd,de,dg,dh,di,dj,dk,dl,dm,dn,do,dp,dr,ds,dt,du,dv,dw,dx,dy,dz,ea,eb,ec,ed,ee,eg,ei,ek,el,em,en,eo,ep,er,es,et,eu,ev,ex,ey,fa,fc,ff,fh,fi,fl,fm,fn,fo,fq,fr,fs,ft,fu,fv,fw,fx,fy,fz,ga,gb,gc</Data></Cell>
   </Row>
   <Row ss:AutoFitHeight="0">
    <Cell><Data ss:Type="String">&gt;Marker02774</Data></Cell>
    <Cell><Data ss:Type="String">lmxll</Data></Cell>
   </Row>
   <Row ss:AutoFitHeight="0">
    <Cell><Data ss:Type="String">CGTATTCTGCAAATAATCTGACGAATACTTCAATTTTTTTXXXXXXXXXXACTTGTATTCACTCCATCCTTGGTATCTAGAACACATTCA</Data></Cell>
    <Cell><Data ss:Type="String">P,ab,ac,ad,af,ag,ai,aj,ao,ap,at,aw,ay,bd,be,bm,bp,bs,by,bz,ca,cb,cc,cd,ce,cl,cn,cs,cv,cy,dg,dh,dj,dk,dl,dm,dn,do,dp,dq,dr,dt,dw,dx,dy,ed,ei,el,eo,eq,er,ev,ew,ex,fa,fe,ff,fg,fh,fq,ft,fv,fz</Data></Cell>
   </Row>
   <Row ss:AutoFitHeight="0">
    <Cell><Data ss:Type="String">CGTATTCTGCGAATAATCTGACGAATACTTCAATTTTTTTXXXXXXXXXXACTTGTATTCACTCCATCCTTGGTATCTAGAACACATTCA</Data></Cell>
    <Cell ss:StyleID="s62"><Data ss:Type="String">M,P,aa,ab,ac,ad,ae,af,ag,ai,aj,ak,al,am,an,ao,ap,aq,ar,at,av,aw,ax,ay,az,ba,bb,bc,bd,bf,bg,bh,bi,bj,bk,bl,bm,bn,bo,bp,bq,br,bs,bt,bu,bv,bx,by,bz,ca,cb,cc,cd,cf,cg,ch,cj,ck,cl,cn,cp,cr,cs,ct,cu,cv,cw,cx,cy,cz,da,db,dc,dd,df,dg,dh,di,dj,dk,dm,dn,do,dp,dq,dr,ds,dt,du,dv,dw,dx,dy,dz,ea,eb,ec,ed,ee,eg,eh,ei,ej,el,em,en,eo,ep,eq,er,es,et,eu,ev,ew,ex,ey,ez,fc,fe,fg,fh,fi,fl,fm,fn,fo,fq,fr,ft,fu,fv,fw,fx,fy,fz,ga,gb,gc</Data></Cell>
   </Row>
   <Row ss:AutoFitHeight="0">
    <Cell><Data ss:Type="String">&gt;Marker02910</Data></Cell>
    <Cell><Data ss:Type="String">nnxnp</Data></Cell>
   </Row>
   <Row ss:AutoFitHeight="0">
    <Cell><Data ss:Type="String">AAAGATAGTTAAAGAATGTAAGATTAAAATTATAGTAGGAXXXXXXXXXXTCGTTAAGACAGGTAAGATCCTTATAGTAAGCAAAAAGAT</Data></Cell>
    <Cell><Data ss:Type="String">M,ad,ag,aj,ao,aq,ar,aw,ay,az,bb,bd,bk,bl,bn,bp,bq,br,bt,bv,bx,by,ca,cc,cd,ce,cg,cj,ck,cn,cp,cr,ct,cw,cz,db,dc,df,di,dj,dl,dn,dq,dv,dw,dy,ea,eh,ei,ej,el,eo,eq,ew,ex,ey,fc,fe,ff,fh,fi,fm,fo,ft,fu,fv,fy,fz,ga,gb</Data></Cell>
   </Row>
   <Row ss:AutoFitHeight="0">
    <Cell><Data ss:Type="String">AAAGATAGTTAAAGAATGTAAGATTAAAATTATAGTAGGAXXXXXXXXXXTCGTTAGGACAGGTAAGATCCTAATAGTAAGTAAAAAGAT</Data></Cell>
    <Cell ss:StyleID="s62"><Data ss:Type="String">M,P,aa,ab,ac,ad,ae,af,ag,ai,ak,al,am,an,ao,ap,aq,at,av,aw,ax,az,ba,bb,bc,bd,be,bf,bg,bh,bi,bj,bm,bo,bp,bq,bs,bt,bu,bx,by,bz,ca,cb,cc,cd,ce,cf,cg,ch,cj,cl,cp,cq,cs,cw,cx,cy,cz,da,dc,dd,de,dg,dh,di,dj,dk,dm,dn,do,dp,dr,ds,dt,du,dw,dx,dz,eb,ec,ed,ee,eg,ek,el,em,en,ep,eq,er,es,et,eu,ev,fa,fc,ff,fg,fh,fi,fl,fm,fn,fo,fq,fr,fs,ft,fu,fv,fx,ga,gc</Data></Cell>
   </Row>
   <Row ss:AutoFitHeight="0">
    <Cell><Data ss:Type="String">&gt;Marker02789</Data></Cell>
    <Cell><Data ss:Type="String">lmxll</Data></Cell>
   </Row>
   <Row ss:AutoFitHeight="0">
    <Cell><Data ss:Type="String">CCTCTTTCCTCGCCTGTCTGTCCTCCTCCCTCCCAGACTTXXXXXXXXXXGTCGCCTCGTCTTCGTGCTCGGATAAAATGTACTAGAAAT</Data></Cell>
    <Cell><Data ss:Type="String">P,ad,af,ai,ak,al,am,ao,ap,ar,at,aw,az,be,bg,bi,bk,bm,bq,bs,bt,bu,bv,bx,by,cb,ce,cg,cj,ck,ct,cv,cw,cy,dc,dd,dh,dk,dm,dp,dq,dr,dt,dx,dy,eb,ee,eh,ek,en,ep,es,eu,ev,ew,ey,ez,fh,fi,fl,fo,fq,fr,fs,fu,fv,fw,fx,fz,gc</Data></Cell>
   </Row>
   <Row ss:AutoFitHeight="0">
    <Cell><Data ss:Type="String">CCTCTTTCCTCGCCTGTCTGTCCTCCTCCCTCCCAGACTTXXXXXXXXXXGTCGCCTCGTCTTCGTGCTCGGATAAAATGTACCAGAAAT</Data></Cell>
    <Cell ss:StyleID="s62"><Data ss:Type="String">M,P,aa,ab,ac,ad,ae,af,ag,ai,aj,ak,am,an,ao,ap,aq,ar,at,av,ax,ay,az,ba,bb,bc,bd,be,bf,bh,bi,bj,bk,bl,bo,bp,bq,br,bs,bt,bu,bv,bx,by,bz,ca,cb,cc,cd,ce,cf,cg,ch,ck,cn,cp,cr,cs,cu,cv,cw,cx,cy,cz,db,dc,dd,de,df,dg,dh,di,dj,dl,dm,dn,do,dp,dq,dr,ds,dt,du,dv,dw,dx,dy,dz,ea,eb,ec,ed,eg,eh,ej,el,em,en,eo,ep,eq,er,es,et,eu,ew,ex,ey,ez,fc,fd,fe,ff,fg,fi,fm,fn,fo,fq,fr,fs,ft,fu,fv,fw,fx,fy,fz,ga,gb</Data></Cell>
   </Row>
   <Row ss:AutoFitHeight="0">
    <Cell><Data ss:Type="String">&gt;Marker02866</Data></Cell>
    <Cell><Data ss:Type="String">lmxll</Data></Cell>
   </Row>
   <Row ss:AutoFitHeight="0">
    <Cell><Data ss:Type="String">TATGATTCAAACATAGGAATTAAGTGCCGAGATCCGCCATXXXXXXXXXXTCTAATGTATAACTAATGACATTTAAAGAAATGAATTAAT</Data></Cell>
    <Cell ss:StyleID="s62"><Data ss:Type="String">M,P,aa,ab,ac,ad,ae,af,ag,ai,aj,ak,al,am,an,ao,ap,aq,ar,at,av,aw,ax,ay,az,ba,bb,bc,bd,be,bf,bg,bi,bj,bk,bl,bm,bo,bp,bq,br,bs,bt,bu,bv,bx,by,bz,ca,cb,cc,cd,ce,cf,cg,ch,cj,ck,cl,cn,cp,cq,cr,cs,ct,cv,cw,cx,cy,cz,da,db,dc,dd,de,df,dg,dh,di,dj,dk,dl,dm,dn,do,dp,dq,dr,ds,dt,du,dv,dw,dx,dy,dz,ea,eb,ed,ee,eg,eh,ei,ej,ek,el,em,en,eo,ep,eq,er,es,et,eu,ev,ew,ex,ey,ez,fa,fc,fd,fe,ff,fg,fh,fi,fl,fm,fn,fo,fq,fr,fs,fu,fv,fw,fx,fy,fz,ga,gb,gc</Data></Cell>
   </Row>
   <Row ss:AutoFitHeight="0">
    <Cell><Data ss:Type="String">TATGATTCAAACATAGGAATTAAGTGCCGAGATCCGCCATXXXXXXXXXXTCTAATGTATAACTAATGACATTTAAAGAAATTAATTAAT</Data></Cell>
    <Cell><Data ss:Type="String">P,af,ag,ai,aj,al,ap,at,av,aw,ax,ay,az,bc,bd,be,bh,bi,bj,bl,bm,br,bt,by,bz,cb,ce,cg,ch,cj,cp,cr,cs,ct,cv,cw,cy,cz,db,dd,dh,dl,dm,dn,dp,dr,dt,du,dv,dx,ec,ed,ei,ej,ek,el,em,en,ep,eq,er,es,et,ev,ew,fa,fc,fd,fe,fg,fh,fl,fm,fo,fv,fw,fx,fy,fz,ga,gb,gc</Data></Cell>
   </Row>
   <Row ss:AutoFitHeight="0">
    <Cell><Data ss:Type="String">&gt;Marker02850</Data></Cell>
    <Cell><Data ss:Type="String">lmxll</Data></Cell>
   </Row>
   <Row ss:AutoFitHeight="0">
    <Cell><Data ss:Type="String">ATGATGTTATGGACAACCAATGGTATGGAATTGTTGATACXXXXXXXXXXGGTTGATGGATTCTGCCATGAATTACTTAGGATGGGAAGG</Data></Cell>
    <Cell><Data ss:Type="String">P,ag,aj,am,ap,ar,az,bb,bd,bh,bi,bl,br,bx,bz,ca,cd,cg,ch,cl,cn,cr,cv,cx,db,dc,de,di,dj,dl,do,ds,dv,dz,ec,ee,ej,ek,eq,er,et,ev,ex,fc,ff,fi,fl,fn,fq,fw,fy,fz,gb,gc</Data></Cell>
   </Row>
   <Row ss:AutoFitHeight="0">
    <Cell><Data ss:Type="String">ATGATGTTATGGACAATCAATGGTATGGAATTGTTGATACXXXXXXXXXXGGTTGATGGATTCTGCCATGAATTACTTAGGATGGGAAGG</Data></Cell>
    <Cell ss:StyleID="s62"><Data ss:Type="String">M,P,aa,ab,ac,ad,ae,af,ag,ai,aj,ak,al,am,an,ao,ap,aq,ar,at,av,aw,ax,ay,az,ba,bb,bc,bd,be,bf,bg,bj,bk,bl,bn,bo,bp,bq,br,bs,bt,bu,bv,bx,by,bz,ca,cb,cc,cd,ce,cf,cg,ch,cj,ck,cl,cn,cp,cq,cr,cs,ct,cu,cv,cw,cx,cy,cz,da,db,dc,dd,de,df,dg,dh,di,dj,dk,dl,dm,do,dp,dq,dr,ds,dt,du,dv,dw,dx,dy,dz,ea,eb,ec,ed,ee,eg,eh,ei,ej,ek,el,em,en,eo,ep,eq,er,es,eu,ev,ew,ex,ey,ez,fa,fc,fd,fe,ff,fh,fi,fl,fm,fo,fq,fr,fs,fu,fv,fw,fx,fy,fz,ga,gb,gc</Data></Cell>
   </Row>
   <Row ss:AutoFitHeight="0">
    <Cell><Data ss:Type="String">&gt;Marker02620</Data></Cell>
    <Cell><Data ss:Type="String">lmxll</Data></Cell>
   </Row>
   <Row ss:AutoFitHeight="0">
    <Cell><Data ss:Type="String">GTTGTTCCCATCACCAGGCACCTTCTTCGTGAACCAACTCXXXXXXXXXXTCTCCATCAGACCTATACACAACCTACACCTTTCCATTAA</Data></Cell>
    <Cell ss:StyleID="s62"><Data ss:Type="String">M,P,aa,ab,ac,ad,ae,af,ag,ai,aj,ak,al,am,an,ao,ap,aq,ar,at,av,aw,ax,ay,az,ba,bb,bd,be,bf,bg,bh,bi,bj,bk,bl,bm,bn,bo,bp,bq,br,bs,bt,bu,bv,bx,by,bz,ca,cb,cc,cd,ce,cf,cg,ch,cj,ck,cp,cq,cr,cs,ct,cu,cv,cw,cx,cy,cz,da,db,dc,dd,de,df,dg,dh,di,dj,dk,dl,dm,dn,do,dp,dq,dr,ds,dt,du,dv,dw,dx,dy,dz,ea,eb,ec,ed,ee,eg,eh,ei,ej,ek,el,em,en,eo,ep,eq,er,es,et,eu,ev,ew,ex,ey,ez,fa,fc,fd,fe,ff,fg,fh,fi,fl,fm,fn,fo,fq,ft,fv,fw,fx,fy,fz,ga,gb,gc</Data></Cell>
   </Row>
   <Row ss:AutoFitHeight="0">
    <Cell><Data ss:Type="String">GTTGTTCCCATCACCAGGCACCTTCTTCGTGAACCAACTCXXXXXXXXXXTCTCCATCAGACCTATACACAACCTACACCTTTTCATTAA</Data></Cell>
    <Cell><Data ss:Type="String">P,aa,ab,ad,ag,ai,al,am,an,ao,ap,ar,av,ax,ay,bb,bc,bd,bi,bj,bn,bp,bq,bs,bv,bx,ca,cg,ck,cl,cp,cr,cs,cv,cy,cz,db,dd,dh,dk,dm,dn,dq,dr,du,dz,ea,eb,ec,ed,eg,ei,ej,el,em,eo,ep,eq,er,es,fa,fd,fg,fh,fi,fl,fm,fo,fq,fv,fy,ga,gc</Data></Cell>
   </Row>
   <Row ss:AutoFitHeight="0">
    <Cell><Data ss:Type="String">&gt;Marker01763</Data></Cell>
    <Cell><Data ss:Type="String">lmxll</Data></Cell>
   </Row>
   <Row ss:AutoFitHeight="0">
    <Cell><Data ss:Type="String">AAATTTTATTTAGTCAAATTCTACGTTATAAAGATTTTGTXXXXXXXXXXAAAAAAAAAAAATTTAGTACGAAAGGATTAAATAATTAAA</Data></Cell>
    <Cell><Data ss:Type="String">P,ac,ad,ae,ai,aj,ak,am,an,ao,ap,aq,at,bd,bf,bg,bh,bj,bl,bp,br,bs,bu,bx,by,bz,ca,cb,cc,cf,cg,ch,cl,da,db,dd,de,dg,dh,dm,dp,dq,dr,ds,dt,dv,dy,dz,eb,ei,ek,em,en,ep,eq,er,et,eu,ez,fa,fd,ff,fg,fh,fl,fm,ft,fx,fz,gb</Data></Cell>
   </Row>
   <Row ss:AutoFitHeight="0">
    <Cell><Data ss:Type="String">AAATTTTATTTAGTCAAATTCTACGTTATAAAGATTTTGTXXXXXXXXXXAAAAAAAAACAATTTAGTACGAAAGGATTAAATAATTAAA</Data></Cell>
    <Cell ss:StyleID="s62"><Data ss:Type="String">M,P,aa,ab,ac,ad,ae,af,ag,ai,aj,ak,al,am,an,ao,ap,aq,ar,at,av,aw,ax,ay,az,ba,bb,bc,bd,be,bi,bj,bk,bl,bm,bn,bo,bp,bq,br,bs,bt,bu,bv,bx,by,bz,ca,cb,cd,ce,cf,cg,ch,cj,ck,cl,cn,cp,cq,cr,cs,ct,cu,cv,cw,cx,cy,cz,da,db,dc,dd,de,df,dg,dh,di,dj,dk,dl,dm,do,dp,dq,dr,ds,dt,du,dv,dw,dx,dy,dz,ea,ed,ee,eg,eh,ei,ej,ek,el,em,en,eo,ep,er,es,eu,ev,ew,ex,ey,ez,fa,fd,fe,fg,fh,fl,fm,fn,fo,fq,fr,fs,ft,fv,fw,fx,fy,fz,ga,gb,gc</Data></Cell>
   </Row>
   <Row ss:AutoFitHeight="0">
    <Cell><Data ss:Type="String">&gt;Marker02800</Data></Cell>
    <Cell><Data ss:Type="String">nnxnp</Data></Cell>
   </Row>
   <Row ss:AutoFitHeight="0">
    <Cell><Data ss:Type="String">ATGATGGACGCTCGGCTCACCTCCCAAAAAGGACCACTCAXXXXXXXXXXTGATGGTTGAGGTGGTTCGTTGCTTCACTCGTGGGTTCGA</Data></Cell>
    <Cell><Data ss:Type="String">M,aa,ac,ad,af,ai,al,am,an,ap,aq,av,az,ba,bb,be,bg,bn,bv,bz,ca,cb,cc,cd,ce,cg,ch,cj,ck,cp,cq,cr,cv,cx,db,dd,di,dj,dl,dm,do,dp,dq,dw,dx,dz,ed,ee,eg,eh,ej,el,em,en,eo,er,ev,fa,fd,ff,fg,fh,fm,fn,fq,fr,fs,ft,fv,fw,fy,ga</Data></Cell>
   </Row>
   <Row ss:AutoFitHeight="0">
    <Cell><Data ss:Type="String">ATGATGGACGCTCGGCTCACCTCCCAACAAAGGACCACTCXXXXXXXXXXTGATGGTTGAGGTGGTTCGTTGCTTCACTCGTGGGTTCGA</Data></Cell>
    <Cell ss:StyleID="s62"><Data ss:Type="String">M,P,aa,ab,ac,ad,ae,af,ag,ai,aj,ak,al,am,an,ao,ap,aq,ar,at,av,aw,ax,ay,az,ba,bb,bc,bd,be,bf,bg,bh,bi,bj,bk,bm,bn,bo,bp,bq,bs,bt,bu,bv,bx,by,bz,ca,cb,cc,cd,ce,cf,cg,ch,cj,ck,cl,cn,cp,cq,cr,cs,ct,cv,cw,cx,cy,cz,da,db,dc,dd,de,df,dg,dh,di,dj,dk,dl,dm,dn,do,dp,dq,dr,ds,dt,du,dv,dw,dx,dy,dz,ea,eb,ec,ed,ee,eg,eh,ei,ej,ek,el,em,en,eo,ep,eq,er,es,et,eu,ev,ew,ex,ey,ez,fa,fc,fd,fe,ff,fg,fh,fi,fl,fm,fn,fo,fq,fr,fs,ft,fu,fv,fw,fx,fy,fz,ga,gb,gc</Data></Cell>
   </Row>
   <Row ss:AutoFitHeight="0">
    <Cell><Data ss:Type="String">&gt;Marker01475</Data></Cell>
    <Cell><Data ss:Type="String">nnxnp</Data></Cell>
   </Row>
   <Row ss:AutoFitHeight="0">
    <Cell><Data ss:Type="String">TAGATTGTAGCGGGCGAGTCCCCGCTGAAATAGTTGTGACXXXXXXXXXXACACTCACTACCACCAACAAGATGACCTGACAATAATTAG</Data></Cell>
    <Cell ss:StyleID="s62"><Data ss:Type="String">M,P,aa,ab,ac,ad,ae,af,ag,ai,aj,ak,am,an,ao,aq,ar,at,av,ay,az,ba,bb,bc,be,bg,bj,bl,bm,bn,bo,bp,bq,bs,bt,bu,bv,bx,by,bz,ca,cb,cc,cd,ce,cf,ch,cj,ck,cl,cn,cp,cq,cr,cs,cu,cv,cw,cx,cy,da,db,dc,dd,df,dh,dj,dk,dl,dm,dn,do,dp,dq,dr,ds,dt,du,dv,dw,dx,dy,dz,ea,eb,ec,ed,ee,eg,eh,ei,ej,el,em,en,eo,ep,eq,er,es,et,eu,ev,ew,ex,ey,ez,fa,fd,fe,ff,fg,fh,fi,fl,fm,fn,fo,fr,ft,fu,fv,fw,fx,fy,fz,ga,gb</Data></Cell>
   </Row>
   <Row ss:AutoFitHeight="0">
    <Cell><Data ss:Type="String">TAGATTGTAGCGGGCGAGTCCCCGCTGAAATAGTTGTGACXXXXXXXXXXACACTCACTACCACCAACAAGATGACCTGGCAATAATTAG</Data></Cell>
    <Cell><Data ss:Type="String">M,ad,af,ag,aj,al,an,ap,at,aw,ax,ba,bc,bd,be,bf,bm,bs,bv,bx,bz,cb,cd,cf,cg,ck,cn,cq,cr,cz,dc,dd,dk,dl,dm,dn,do,dp,dt,dx,eb,ec,ee,eg,ek,em,ep,er,fs,fv,ga,gb,gc</Data></Cell>
   </Row>
   <Row ss:AutoFitHeight="0">
    <Cell><Data ss:Type="String">&gt;Marker02243</Data></Cell>
    <Cell><Data ss:Type="String">nnxnp</Data></Cell>
   </Row>
   <Row ss:AutoFitHeight="0">
    <Cell><Data ss:Type="String">CGAAAGAGGTTAGGCGGGTTCTCATGAGTATTTCACGTTCXXXXXXXXXXATTTGAAAAACACTCACGAGAACTCGACTAATCTCCTTTG</Data></Cell>
    <Cell><Data ss:Type="String">M,aa,ab,ac,ad,ae,ai,am,an,ao,ap,aq,ar,av,ay,az,bd,be,bj,bl,bo,br,bv,bx,bz,ca,cb,cd,ce,cr,ct,cu,cw,cz,da,dc,dd,dk,dl,dq,dr,dv,dx,dy,dz,ec,ed,ee,eh,ei,ej,el,em,en,eo,ep,er,es,et,ev,ew,ey,ez,ff,fl,fm,fo,fq,fr,ft,fv,fw,fx,fy,fz,ga,gb</Data></Cell>
   </Row>
   <Row ss:AutoFitHeight="0">
    <Cell><Data ss:Type="String">CGAAGGAGGTTAGGCGGGTTCTCATGAGTATTTCACGTTCXXXXXXXXXXATTTGAAAAACACTCACGAGAACTCGACTAATCTCCTTTG</Data></Cell>
    <Cell ss:StyleID="s62"><Data ss:Type="String">M,P,aa,ab,ac,ad,ae,af,ag,ai,aj,ak,al,am,an,ao,ap,aq,ar,at,av,ax,ay,az,ba,bb,bc,bd,be,bf,bg,bh,bi,bj,bk,bl,bm,bo,bp,bq,br,bs,bt,bu,bv,bx,by,bz,ca,cb,cc,cd,ce,cf,cg,cj,ck,cl,cp,cq,cr,cs,ct,cv,cw,cx,cy,cz,da,db,dd,de,df,dg,dh,di,dj,dk,dl,dm,dn,do,dp,dq,dr,ds,dt,dv,dw,dx,dy,dz,ea,eb,ec,ed,ee,eg,eh,ei,ej,ek,el,em,en,eo,ep,eq,er,es,et,eu,ev,ew,ex,ey,fa,fc,fd,fe,ff,fg,fh,fi,fl,fm,fn,fo,fq,fr,ft,fu,fv,fw,fx,fy,fz,ga,gb,gc</Data></Cell>
   </Row>
   <Row ss:AutoFitHeight="0">
    <Cell><Data ss:Type="String">&gt;Marker02864</Data></Cell>
    <Cell><Data ss:Type="String">abxcc</Data></Cell>
   </Row>
   <Row ss:AutoFitHeight="0">
    <Cell><Data ss:Type="String">TTATTTATTTACACTAAAGAAGGCATTTTAACATACTATGXXXXXXXXXXATTTTGTAGTAAATGTACCTGACAACACCTAGGGATGTTT</Data></Cell>
    <Cell ss:StyleID="s62"><Data ss:Type="String">M,aa,ab,ac,ad,ae,ag,ai,aj,ak,al,an,ao,ap,aq,ar,at,av,ax,ay,az,ba,bb,bc,be,bf,bh,bj,bk,bl,bm,bn,bo,bp,bq,br,bs,bt,bu,bv,bx,by,bz,ca,cb,cc,cd,ce,cf,cg,ch,cj,ck,cl,cn,cp,cr,cs,ct,cv,cw,cx,cy,cz,da,db,dc,dd,de,df,dh,di,dj,dk,dl,dm,dn,do,dp,dq,dr,ds,du,dv,dw,dx,dy,dz,ea,eb,ec,ed,eg,eh,ei,ej,ek,el,em,en,eo,ep,eq,er,es,et,ev,ew,ex,ey,ez,fa,fc,fd,fe,ff,fg,fh,fl,fm,fo,fq,fs,ft,fu,fv,fw,fx,fy,fz,ga,gb</Data></Cell>
   </Row>
   <Row ss:AutoFitHeight="0">
    <Cell><Data ss:Type="String">TTATTTATTTACACTAAAGAAGGCATTTTAACATACTATGXXXXXXXXXXATTTTGTAGTAAATGTACCTGACAACACCTTGGGATGTTT</Data></Cell>
    <Cell><Data ss:Type="String">P,ab,ac,af,ai,aj,ak,al,an,ao,aq,at,ax,az,bj,bq,br,bu,bz,ca,cb,cc,ce,cf,ch,cj,ck,cn,cp,cq,cr,cs,ct,cy,cz,db,dd,de,dg,dh,dk,dn,dq,dr,ds,dv,dw,dx,dz,eb,eg,ei,ej,ek,el,eo,ep,er,et,ey,fa,fd,fe,ff,fh,fl,fq,fr,fw,fx,fz</Data></Cell>
   </Row>
   <Row ss:AutoFitHeight="0">
    <Cell><Data ss:Type="String">TTATTTATTTACACTAAAGAAGGCATTTTAACATACTATAXXXXXXXXXXATTTTGTAGTAAATGTACCTGACAACACCTAGGGATGTTT</Data></Cell>
    <Cell><Data ss:Type="String">P,aa,ad,ae,ag,ap,ar,av,ay,ba,bb,bc,bd,be,bf,bg,bk,bm,bp,bs,bv,bx,by,cd,cg,cl,cp,ct,cu,cv,cw,cx,cy,cz,da,dc,df,di,dj,dm,do,dp,dq,du,ea,ec,ed,eh,em,en,eq,es,eu,ev,ew,fc,fi,fm,fo,fq,fu,fv,fy,ga,gb,gc</Data></Cell>
   </Row>
   <Row ss:AutoFitHeight="0">
    <Cell><Data ss:Type="String">&gt;Marker02431</Data></Cell>
    <Cell><Data ss:Type="String">efxeg</Data></Cell>
   </Row>
   <Row ss:AutoFitHeight="0">
    <Cell><Data ss:Type="String">CATGATTTCTTCCAAGTTGATGGGCGATGAAACTGCGAGCXXXXXXXXXXACAGTAATAGTACCAACCCTCACATATGCAAGTGAAACGT</Data></Cell>
    <Cell><Data ss:Type="String">M,aa,ac,ad,af,ag,ak,al,ap,ax,bd,bg,bi,bj,bl,bn,bo,bu,ca,cb,cd,cl,cn,cp,cq,cr,cv,cy,dd,di,dk,dl,dm,dq,ds,dx,dy,ea,ej,em,eo,ep,eq,eu,ew,ex,ez,fc,fd,fe,fl,fn,fs,ft,ga,gc</Data></Cell>
   </Row>
   <Row ss:AutoFitHeight="0">
    <Cell><Data ss:Type="String">CATGATTTCTTCCAAGTTGATGGGCGATGAAACTGTGAGCXXXXXXXXXXACAATAATAGTACCAACCCTCACATATGCAAGTGAAACAT</Data></Cell>
    <Cell><Data ss:Type="String">P,ad,af,aj,ak,al,am,an,ao,ap,ax,az,ba,bb,bd,be,bg,bi,bl,bo,bq,bs,bu,bv,by,cg,ch,cj,ck,cl,cq,cr,cv,cw,cx,cy,da,dd,de,dh,dn,do,dq,dr,ds,dt,dw,dz,ea,ed,eg,ei,ej,ek,el,ep,ev,ez,fa,fc,fd,fg,fi,fl,fm,fn,ft,fv,fw,fz</Data></Cell>
   </Row>
   <Row ss:AutoFitHeight="0">
    <Cell><Data ss:Type="String">CATGATTTCTTCCAAGTTGATGGGCGATGAAACTGCGAGCXXXXXXXXXXACAATAATAGTACCAACCCTCACATATGCAAGTGAAACGT</Data></Cell>
    <Cell ss:StyleID="s62"><Data ss:Type="String">M,P,aa,ab,ac,ae,ag,ai,aj,am,an,ao,aq,ar,at,av,aw,az,ba,bb,bc,be,bf,bj,bk,bm,bn,bp,bq,br,bs,bt,bu,bv,bx,by,bz,ca,cb,cc,cd,ce,cf,cg,ch,cj,ck,cp,cs,cu,cw,cx,cz,da,db,dc,dd,de,df,dh,di,dj,dk,dl,dm,dn,do,dp,dq,dr,dt,du,dv,dx,dy,dz,eb,ec,ed,ee,eg,eh,ei,ek,el,em,en,eo,er,es,et,ev,ey,fg,fh,fi,fm,fo,fq,fr,fs,fu,fv,fw,fx,fy,fz,ga,gb,gc</Data></Cell>
   </Row>
   <Row ss:AutoFitHeight="0">
    <Cell><Data ss:Type="String">&gt;Marker02446</Data></Cell>
    <Cell><Data ss:Type="String">nnxnp</Data></Cell>
   </Row>
   <Row ss:AutoFitHeight="0">
    <Cell><Data ss:Type="String">ATTCACAGATGTTTACAATACTCAGTCTGGCAATTGCTAAXXXXXXXXXXCCGTTGTGGAGGTGACATGACCACCGCCATCACAAACACA</Data></Cell>
    <Cell ss:StyleID="s62"><Data ss:Type="String">M,P,aa,ab,ac,ad,ae,af,ag,ai,aj,ak,al,am,an,ao,ap,ar,at,av,aw,ay,az,ba,bb,bc,bd,be,bf,bi,bj,bl,bm,bn,bo,bp,br,bs,bt,bu,bv,bx,by,bz,ca,cb,cd,ce,cf,cg,ch,cj,ck,cl,cn,cp,cq,cr,cs,ct,cu,cv,cw,cx,cy,cz,db,dc,dd,de,df,dg,dh,di,dj,dk,dl,dm,dn,do,dp,dq,dr,ds,dt,du,dv,dx,dy,dz,ea,eb,ec,ed,ee,eg,eh,ei,ej,el,em,eo,ep,eq,er,es,et,eu,ev,ew,ex,ez,fa,fc,fd,fe,ff,fg,fh,fl,fm,fo,fr,fs,ft,fu,fv,fw,fx,fy,fz,ga,gb,gc</Data></Cell>
   </Row>
   <Row ss:AutoFitHeight="0">
    <Cell><Data ss:Type="String">ATTCACAGATGTTTACAATACTCAGCCTGGCAATTGCTAAXXXXXXXXXXCCGTTGTGGAGGTGACATGACCACCGCCATCACAAACACA</Data></Cell>
    <Cell><Data ss:Type="String">M,aa,ab,ac,ad,ae,ai,aj,ak,al,an,aq,at,aw,bb,bc,bd,bk,bo,bp,bx,by,ca,cb,cf,ch,cr,cv,cw,cx,cy,da,dc,dd,de,df,dg,dk,dl,dn,do,dt,dv,dz,ea,ed,ei,ek,em,en,ep,eq,er,ew,ey,ez,ff,fh,fm,fq,fs,fu,fw,fx,fz,gb</Data></Cell>
   </Row>
   <Row ss:AutoFitHeight="0">
    <Cell><Data ss:Type="String">&gt;Marker02588</Data></Cell>
    <Cell><Data ss:Type="String">hkxhk</Data></Cell>
   </Row>
   <Row ss:AutoFitHeight="0">
    <Cell><Data ss:Type="String">CAAGTTTTCTTACTTTTTTTTAACTTTTTTCTACTTTCTAXXXXXXXXXXTCATTATTTCATTCGGCTTAAGATTTAGGCAGAAATGAAA</Data></Cell>
    <Cell ss:StyleID="s62"><Data ss:Type="String">M,P,aa,ab,ac,ad,ae,af,ag,ai,aj,ak,al,am,an,ap,aq,ar,at,av,aw,bb,bc,bd,bj,bk,bl,bm,bn,bo,bq,br,bu,bx,by,ca,cb,cd,ce,cf,cg,cl,cn,cq,cr,cs,cv,cw,cx,db,dc,dd,de,dg,dj,dk,dl,dn,do,dr,dt,dx,dy,dz,ea,eb,ec,ei,ej,ek,el,en,eo,ep,es,et,ev,ex,ey,fd,fe,ff,fg,fh,fi,fl,fm,fo,fq,fr,fs,fu,fv,fw,fx,gb,gc</Data></Cell>
   </Row>
   <Row ss:AutoFitHeight="0">
    <Cell><Data ss:Type="String">CAAGTTTTCTTACTTTTTTTAACTTTTTTCTACTTTCTAGXXXXXXXXXXTCATTATTTCATTCGGCTTAAGATTTAGGCAGAAATGAAA</Data></Cell>
    <Cell ss:StyleID="s62"><Data ss:Type="String">M,P,aa,ab,ad,ag,am,an,ao,ap,aq,ar,av,ax,ay,az,ba,bb,bc,bd,be,bf,bg,bi,bj,bl,bp,bq,br,bs,bt,bu,bv,bx,by,bz,ca,cb,cc,ce,cf,cg,ch,cj,ck,cl,cn,cp,cq,ct,cu,cv,cw,cx,cy,cz,da,dd,df,dg,dh,di,dk,dl,dm,dn,dp,dq,dr,ds,dt,du,dv,dx,dy,ea,eb,ec,ed,ee,eg,eh,ei,el,em,eo,ep,er,es,et,ev,ew,ex,fa,fc,fd,ff,fg,fi,fo,fq,fr,fs,fv,fw,fx,fy,fz,ga,gc</Data></Cell>
   </Row>
   <Row ss:AutoFitHeight="0">
    <Cell><Data ss:Type="String">&gt;Marker02912</Data></Cell>
    <Cell><Data ss:Type="String">lmxll</Data></Cell>
   </Row>
   <Row ss:AutoFitHeight="0">
    <Cell><Data ss:Type="String">CTTTACACGATGCACAGGAATCATTAATTTTATACAACCAXXXXXXXXXXAGGCTTTAACTGTTTTTACGCCTCTCTCGCTTGCATCTTT</Data></Cell>
    <Cell ss:StyleID="s62"><Data ss:Type="String">M,P,aa,ab,ac,ad,ae,af,ag,ai,aj,ak,al,am,an,ao,ap,ar,at,av,aw,ay,az,ba,bb,bc,bd,be,bf,bg,bh,bi,bj,bk,bl,bm,bn,bo,bp,bq,br,bs,bt,bu,bv,bx,by,bz,ca,cb,cc,cd,ce,cf,cg,ch,ck,cl,cn,cp,cq,cr,cs,ct,cv,cw,cx,cy,cz,da,db,dc,dd,de,df,dg,dh,dj,dk,dm,dn,do,dp,dq,dr,ds,dt,du,dv,dw,dx,dy,dz,ea,eb,ec,ed,ee,eg,ei,ej,ek,el,em,en,eo,ep,eq,er,es,et,eu,ey,ez,fa,fc,fe,fg,fh,fi,fl,fm,fn,fo,fr,ft,fu,fv,fw,fx,fy,fz,ga,gb,gc</Data></Cell>
   </Row>
   <Row ss:AutoFitHeight="0">
    <Cell><Data ss:Type="String">CTTTACACGATGCACAGGAATCATTAATTTTATACAACCAXXXXXXXXXXAGGCTTTAACTGTTTTTACGCCTCTCTCGCTTGTATCTTT</Data></Cell>
    <Cell><Data ss:Type="String">P,ab,ac,ad,ae,ag,ai,aj,ak,ao,aq,ar,at,aw,ax,az,bg,bi,bj,bn,bo,bp,bs,bt,bu,bx,cb,cd,ce,cj,cl,cr,cs,ct,cu,cw,da,dd,dg,dj,dl,dn,do,dq,dr,dv,dw,dy,dz,eb,eg,eh,ej,em,eo,es,et,eu,ev,ff,fh,fo,fs,ft,fx,fz,ga</Data></Cell>
   </Row>
   <Row ss:AutoFitHeight="0">
    <Cell><Data ss:Type="String">&gt;Marker03042</Data></Cell>
    <Cell><Data ss:Type="String">aaxbb</Data></Cell>
   </Row>
   <Row ss:AutoFitHeight="0">
    <Cell><Data ss:Type="String">CATATTATTTCAATAAAATTTGTTTTAGAAAATAGATGCAXXXXXXXXXXTGTTTAAAAGTAAAAACGAAAAAGTTAAGAGAAGAGGAAG</Data></Cell>
    <Cell ss:StyleID="s62"><Data ss:Type="String">P,aa,ab,ac,ad,ae,af,ag,ai,aj,ak,al,am,an,ao,ap,aq,ar,at,av,aw,ax,az,bc,bd,bf,bg,bh,bi,bj,bk,bl,bm,bn,bp,bq,br,bs,bt,bu,bv,bx,by,bz,ca,cb,cc,cd,ce,cf,cg,ch,cj,ck,cl,cn,cp,cq,cr,cs,ct,cv,cw,cx,cy,cz,da,db,dc,dd,de,df,dg,dh,di,dj,dk,dl,dm,dn,do,dp,dq,dr,ds,dt,du,dv,dw,dx,dy,dz,ea,ec,ed,ee,eg,ei,ej,ek,el,em,en,eo,ep,er,es,et,eu,ev,ew,ex,ez,fa,fc,fd,fe,ff,fg,fh,fi,fm,fn,fo,fq,fr,fs,fu,fv,fw,fy,fz,ga,gb</Data></Cell>
   </Row>
   <Row ss:AutoFitHeight="0">
    <Cell><Data ss:Type="String">CATATTATTTCAATAAAATTTGTTTTAGAAAATAGATGCAXXXXXXXXXXTTGGTTGTTTAAAAGTAAAAACGAAAAAGTTAAGAGGAAG</Data></Cell>
    <Cell><Data ss:Type="String">M,aa,aj,ak,al,ao,ap,ar,at,aw,ax,ba,bd,bi,bn,bp,bq,bs,bt,bv,bx,bz,ca,cc,cd,ce,cg,cn,cp,cq,cr,cv,cz,dc,de,dh,dj,dk,do,dp,dq,dr,dt,du,ea,ed,eh,ej,ek,en,ep,eq,es,eu,ev,fa,fh,fi,fm,fo,fr,ft,fu,fv,fx,gb</Data></Cell>
   </Row>
   <Row ss:AutoFitHeight="0">
    <Cell><Data ss:Type="String">&gt;Marker03273</Data></Cell>
    <Cell><Data ss:Type="String">abxcc</Data></Cell>
   </Row>
   <Row ss:AutoFitHeight="0">
    <Cell><Data ss:Type="String">AAAAAATGCCCTAGATATGTTTAGAATGTTCTGATGTATCXXXXXXXXXXGAGGGGGAGACTGAACCAAATTATGCCTTTTAAAAATAAC</Data></Cell>
    <Cell ss:StyleID="s62"><Data ss:Type="String">P,ac,ad,ae,af,ag,ai,aj,ak,al,ap,aq,ar,at,av,aw,ax,ay,az,ba,bc,be,bf,bg,bl,bs,bu,by,cd,ce,ch,cl,cn,cr,cs,cy,cz,db,dc,dd,de,dh,di,dj,dk,dm,dn,dp,dr,dt,dv,dx,dz,ea,ed,eg,eh,ei,ej,ek,en,eo,ep,er,et,eu,ev,ew,ex,ey,fd,fe,ff,fg,fh,fi,fl,fm,fn,fo,fq,fs,ft,fu,fv,fx,fz,ga,gb</Data></Cell>
   </Row>
   <Row ss:AutoFitHeight="0">
    <Cell><Data ss:Type="String">AAAAAATGCCCAAGATATGTTTAAAATGTTCTGATGTATCXXXXXXXXXXGAGGGGGAGACTGAACCAAATTATGCCTTTTAAAAATAAC</Data></Cell>
    <Cell><Data ss:Type="String">P,aa,ab,am,an,ao,ar,bb,bh,bi,bk,bm,bo,bq,bt,bv,bx,ca,cb,cc,cf,cg,ck,cp,ct,cv,cw,cx,da,df,dl,do,dq,ds,du,dy,eb,ec,ee,ek,el,eq,ez,fa,fd,fw,fy,gc</Data></Cell>
   </Row>
   <Row ss:AutoFitHeight="0">
    <Cell><Data ss:Type="String">AAAAAATGCCCTAGATATGTTGAAAATGTTCTGATGTATCXXXXXXXXXXGAAGGGGAGACTGAACCAAATTATGCCTTTTAAAAATAAC</Data></Cell>
    <Cell ss:StyleID="s62"><Data ss:Type="String">M,aa,ab,ac,ad,ae,af,ag,ai,aj,ak,al,am,an,ao,ap,aq,ar,at,av,aw,ax,ay,az,ba,bb,bc,be,bf,bg,bi,bk,bl,bm,bn,bo,bp,bq,br,bs,bt,bu,bv,bx,by,ca,cb,cc,cd,ce,cf,cg,ch,cj,ck,cl,cn,cp,cq,cr,cs,ct,cu,cv,cw,cx,cy,da,db,dc,dd,de,df,di,dj,dk,dl,dm,dn,do,dp,dq,dr,ds,du,dv,dx,dy,dz,ea,ec,ed,eg,eh,ei,ej,ek,el,em,en,eo,ep,eq,er,eu,ev,ew,ex,ey,fa,fc,ff,fg,fh,fi,fl,fm,fn,fo,fq,fr,fs,ft,fu,fv,fw,fx,fy,ga,gb,gc</Data></Cell>
   </Row>
   <Row ss:AutoFitHeight="0">
    <Cell><Data ss:Type="String">&gt;Marker03107</Data></Cell>
    <Cell><Data ss:Type="String">nnxnp</Data></Cell>
   </Row>
   <Row ss:AutoFitHeight="0">
    <Cell><Data ss:Type="String">GTAATTTCGGACCGAGAGTGCTGTCAAGTGTGTGGGGACAXXXXXXXXXXTTAGGCTTAAAATGGATACCACGTTAATCCTGAAAATTGT</Data></Cell>
    <Cell><Data ss:Type="String">M,aa,ab,ac,ad,ae,af,ai,aj,ak,an,ao,ap,ar,av,ay,az,bb,bf,bl,bm,bo,bp,br,bv,ca,cc,ch,cj,cl,cq,cz,db,dc,dd,df,dg,di,dj,dk,dl,dn,dp,dr,ds,dv,dw,ea,ec,ed,eg,eh,en,ep,eq,er,es,eu,ev,ex,ey,ez,fa,fg,fi,fn,fo,fr,fu,fy,fz,ga,gb</Data></Cell>
   </Row>
   <Row ss:AutoFitHeight="0">
    <Cell><Data ss:Type="String">GTAATTTCGGACCGAGAGTGCTGTCAAGTGTTTGGGGACAXXXXXXXXXXTTAGGCTTAAAATGGATACCACGTTAATCCTGAAAATTGT</Data></Cell>
    <Cell ss:StyleID="s62"><Data ss:Type="String">M,P,aa,ab,ac,ae,ag,ai,aj,al,am,an,ap,aq,ar,at,av,aw,ax,ay,ba,bb,bc,bd,be,bf,bj,bk,bp,bq,br,bs,bt,bu,bx,by,bz,ca,cb,cc,cd,ce,cf,cg,ch,ck,cl,cn,cp,cr,cs,ct,cv,cw,cx,cy,db,dd,de,df,dg,dh,di,dj,dm,dn,do,dq,ds,dt,du,dv,dw,dx,dy,dz,ea,eb,ec,ed,ee,eg,ei,ej,el,em,eo,ep,eq,er,et,ev,ew,ey,ez,fc,fd,fe,ff,fg,fh,fl,fm,fq,fs,ft,fv,fw,fx,fy,ga,gb,gc</Data></Cell>
   </Row>
   <Row ss:AutoFitHeight="0">
    <Cell><Data ss:Type="String">&gt;Marker02973</Data></Cell>
    <Cell><Data ss:Type="String">efxeg</Data></Cell>
   </Row>
   <Row ss:AutoFitHeight="0">
    <Cell><Data ss:Type="String">TATTTTTCGATAGAAACCTACCTTTTCTTTGATTTACTTTXXXXXXXXXXTTTCTGATTCCATTTAAACTTATCATTTGAACAGCATAAA</Data></Cell>
    <Cell><Data ss:Type="String">M,aa,ab,ac,ad,af,ai,ap,ar,aw,az,bf,bi,bj,bk,bn,bo,bq,br,bs,bx,cc,cd,cf,ch,ck,cp,cw,cx,dg,di,dl,dm,dn,do,dr,dt,dw,dx,dy,ec,eg,eh,ek,en,ep,et,eu,ev,ew,ey,ez,fa,fe,ff,fg,fl,fm,fo,fq,fs,ft,fv,fw</Data></Cell>
   </Row>
   <Row ss:AutoFitHeight="0">
    <Cell><Data ss:Type="String">TATTTTTCGATAGAAACCTACCTCGTTTGATTTACTTTGTXXXXXXXXXXTTTCTGATTCCATTTAAACTTATCATTTAAACAGCATAAA</Data></Cell>
    <Cell><Data ss:Type="String">P,aa,ad,ae,af,ag,aj,al,am,an,aq,ar,at,ax,az,bb,bj,bl,bm,bo,bp,bq,bs,bu,by,ca,cc,cg,ck,cn,cs,ct,cw,cy,db,dc,dg,dh,dl,dm,dn,dp,dq,dr,dt,dw,dz,ea,ee,eh,ek,el,ep,es,et,ew,ex,fc,fh,fi,fl,fn,fo,ft,fv,fz,gb,gc</Data></Cell>
   </Row>
   <Row ss:AutoFitHeight="0">
    <Cell><Data ss:Type="String">TATTTTTCGATAGAAACCTACCTCTTGTTTGATTTACATTXXXXXXXXXXTTTCTGATTCCATTTAAACTTATCATTTGAACAGCATAAA</Data></Cell>
    <Cell ss:StyleID="s62"><Data ss:Type="String">M,P,ab,ac,ae,ag,ai,aj,ak,al,am,an,ao,ap,aq,ar,at,av,ax,ay,ba,bb,bc,be,bf,bg,bk,bl,bm,bp,br,bt,bu,bv,bx,by,bz,ca,cb,cd,ce,cg,ch,cj,cl,cn,cp,cq,cr,cs,ct,cv,cx,cy,cz,da,db,dd,de,df,di,dj,dk,do,dp,dq,ds,du,dv,dz,ea,eb,ed,eg,eh,ei,ej,el,em,en,eo,eq,er,es,et,eu,ev,ew,ey,fa,fd,ff,fg,fh,fi,fm,fs,fu,fv,fw,fx,fy,fz,ga,gb</Data></Cell>
   </Row>
   <Row ss:AutoFitHeight="0">
    <Cell><Data ss:Type="String">&gt;Marker02517</Data></Cell>
    <Cell><Data ss:Type="String">efxeg</Data></Cell>
   </Row>
   <Row ss:AutoFitHeight="0">
    <Cell><Data ss:Type="String">CTGATTTCTTTGAGCCAACCAGCAAGACCCAACAGCCTGTXXXXXXXXXXAATTTAAGTTTTGCCACCATGAAATATACACAAATAGATG</Data></Cell>
    <Cell><Data ss:Type="String">M,aa,ab,ad,ae,af,ai,aj,ak,al,am,ao,ap,aq,ar,at,av,aw,az,be,bf,bg,bh,bj,bl,bp,bs,bx,ca,cb,cd,cg,ch,cj,ck,cl,cp,cq,cr,cs,ct,cv,cw,cx,cy,da,de,df,dn,do,dr,ds,du,dy,ea,eh,ej,eo,ep,eu,ew,ey,fa,fc,fi,fs,fu,fv,fw,ga,gb</Data></Cell>
   </Row>
   <Row ss:AutoFitHeight="0">
    <Cell><Data ss:Type="String">CTGTTTTCTTTGAGCCAACCAGCAAGACCCAACAGCCTGTXXXXXXXXXXAATTTAAGTTTTGCCACCATGAAATATACACAAATAGATG</Data></Cell>
    <Cell ss:StyleID="s62"><Data ss:Type="String">M,P,aa,ac,ae,af,ag,ai,ak,al,am,an,ao,ap,aq,at,aw,ax,ba,bb,bc,bd,be,bf,bg,bi,bj,bk,bm,bn,bo,bp,bq,br,bt,bu,bv,by,bz,cc,cf,ch,cj,cl,cn,cp,cr,cw,cx,cy,cz,db,dd,dg,dh,di,dj,dk,dl,dm,dn,dp,dq,ds,dt,dv,dw,dy,dz,ea,eb,ec,ed,ee,eg,ei,ej,ek,el,em,en,eo,eq,er,es,et,ev,ex,ez,fd,fe,ff,fg,fh,fl,fm,fr,fs,ft,fu,fv,fw,fx,fy,fz</Data></Cell>
   </Row>
   <Row ss:AutoFitHeight="0">
    <Cell><Data ss:Type="String">CTGTTTTCTTTGAGTCAACCAGCAAGACCCAACAGCCTGTXXXXXXXXXXAATTTAAGTTTTGCCACCATGAAATATACACAAATAGATG</Data></Cell>
    <Cell><Data ss:Type="String">P,ab,ad,af,ag,ai,aj,am,ar,av,az,ba,bb,bc,bf,bg,bi,bk,bs,bv,bx,ca,cb,cc,cd,ce,cf,cg,ch,ck,cv,cx,da,db,dc,de,df,dl,do,dq,dr,dx,dz,eb,ed,ee,eg,eh,ek,em,en,ep,er,es,et,ew,ey,ez,fa,fd,ff,fh,fn,fo,fr,ft,fw,fx,fz,gb,gc</Data></Cell>
   </Row>
   <Row ss:AutoFitHeight="0">
    <Cell><Data ss:Type="String">&gt;Marker02934</Data></Cell>
    <Cell><Data ss:Type="String">lmxll</Data></Cell>
   </Row>
   <Row ss:AutoFitHeight="0">
    <Cell><Data ss:Type="String">TTATTTTTTTGTGCACGTTTCCTACCATTGTATCTTTTTAXXXXXXXXXXTTTCTAGTACTAAGAAGAGACTTGAATACCAAAGGAGAAG</Data></Cell>
    <Cell ss:StyleID="s62"><Data ss:Type="String">M,P,aa,ab,ac,ad,ae,af,ag,ai,aj,ak,al,am,an,ao,ap,aq,ar,at,av,aw,ax,ay,az,ba,bb,bc,bd,bf,bh,bi,bj,bl,bm,bn,bo,bp,bq,br,bs,bt,bu,bv,bx,by,bz,ca,cb,cc,cd,ce,cf,cg,ch,cj,ck,cl,cn,cp,cq,cr,cs,cu,cv,cw,cx,cy,da,db,dc,dd,de,df,dh,di,dj,dk,dl,dm,dn,do,dp,dq,dr,ds,dt,du,dv,dw,dx,dy,dz,ea,eb,ec,ed,ee,eg,eh,ei,ej,ek,el,em,en,eo,ep,er,es,et,eu,ev,ew,ex,ey,ez,fa,fc,fd,fe,ff,fg,fh,fi,fm,fn,fo,fq,fr,ft,fu,fv,fw,fx,fy,fz,ga,gb</Data></Cell>
   </Row>
   <Row ss:AutoFitHeight="0">
    <Cell><Data ss:Type="String">TTATTTTTTTGTGCACGTTTCCTACCATTGTATCTTTTTAXXXXXXXXXXTTTCGAGTACTAAGAAGAGACTTGAATACCAAAGGAGAAG</Data></Cell>
    <Cell><Data ss:Type="String">P,ab,ag,ai,aj,al,am,an,ap,aq,at,av,ay,bb,bc,bd,be,bf,bi,bj,bk,bl,bm,bo,bp,bu,bv,bx,bz,ca,cd,cg,ch,ck,cl,cx,cy,db,dd,dg,dj,dk,dl,dn,do,dp,dq,ds,dt,du,dx,dz,ea,ed,ee,eh,ej,ek,el,eq,er,es,eu,ev,ex,ey,ez,fc,fd,fe,fg,fi,fl,fo,fr,fs,fu,fx,fz,ga,gc</Data></Cell>
   </Row>
   <Row ss:AutoFitHeight="0">
    <Cell><Data ss:Type="String">&gt;Marker02974</Data></Cell>
    <Cell><Data ss:Type="String">lmxll</Data></Cell>
   </Row>
   <Row ss:AutoFitHeight="0">
    <Cell><Data ss:Type="String">TTATTTGCTCAATGAAGACCAATGACGAAACCAAGATAAGXXXXXXXXXXGCGTGACGTAGGGCGCATAGGTCCTCAGTAAGATCATAAG</Data></Cell>
    <Cell ss:StyleID="s62"><Data ss:Type="String">M,P,aa,ab,ac,ad,ae,ag,ai,aj,ak,al,am,an,ao,ap,aq,ar,at,av,aw,ax,az,ba,bb,bc,bd,be,bf,bi,bk,bl,bm,bn,bo,bp,bq,br,bs,bt,bu,bv,bx,by,bz,ca,cb,cc,cd,cf,cg,ch,cj,ck,cl,cn,cp,cq,cr,cs,ct,cv,cw,cx,cy,cz,da,db,dc,dd,de,df,dg,dh,dj,dk,dl,dm,dn,do,dp,dq,dr,ds,dt,du,dv,dw,dx,dy,dz,ea,ec,ed,ee,eg,eh,ei,ej,ek,el,em,en,eo,ep,eq,er,es,et,eu,ev,ew,ex,ey,ez,fc,fd,ff,fg,fh,fi,fl,fm,fo,fq,fr,fs,ft,fu,fv,fw,fx,fy,fz,ga,gb,gc</Data></Cell>
   </Row>
   <Row ss:AutoFitHeight="0">
    <Cell><Data ss:Type="String">TTATTTGCTCAATGAAGACCAATGACAAAACCAAGATAAAXXXXXXXXXXGCGTGACGTAGGGCGCATAGGTCCTCAGTAAGATCATAAG</Data></Cell>
    <Cell><Data ss:Type="String">P,ab,ac,af,ag,ai,aj,am,an,ao,at,av,aw,ay,bf,bm,bn,bp,bq,br,bt,cb,ce,ch,cp,cw,cx,cy,cz,db,dc,dd,de,dg,di,dk,dl,dm,dq,ds,dt,dv,dz,ea,eb,ed,eg,em,en,eo,ey,fa,fc,fe,fg,fh,fm,fq,fr,fv,ga,gb</Data></Cell>
   </Row>
   <Row ss:AutoFitHeight="0">
    <Cell><Data ss:Type="String">&gt;Marker03663</Data></Cell>
    <Cell><Data ss:Type="String">nnxnp</Data></Cell>
   </Row>
   <Row ss:AutoFitHeight="0">
    <Cell><Data ss:Type="String">GTTTCTCAAAAATGTCAAGAAAACATCCTCTGTCAAGCGAXXXXXXXXXXGATACAACAAAACAAATGAAAGACGAAATGAATAAAAAAT</Data></Cell>
    <Cell ss:StyleID="s62"><Data ss:Type="String">M,P,aa,ab,ac,ad,ae,af,ag,ai,aj,ak,al,am,an,ao,ap,aq,ar,at,av,aw,ax,ay,az,ba,bb,bc,bd,be,bf,bg,bh,bi,bj,bk,bm,bn,bo,bp,bq,br,bs,bt,bu,bv,bx,by,bz,ca,cb,cc,cd,cg,ch,cj,ck,cl,cn,cp,cq,cr,cs,cu,cv,cw,cx,cy,cz,da,db,dd,de,df,dg,dh,di,dj,dk,dl,dm,dn,do,dp,dr,ds,du,dv,dw,dy,dz,ea,eb,ec,ed,ee,eg,eh,ei,ej,ek,el,em,eo,ep,eq,er,et,eu,ev,ew,ex,ez,fa,fd,ff,fg,fh,fi,fl,fm,fo,fq,fr,fs,ft,fu,fv,fw,fx,fy,fz,ga,gb,gc</Data></Cell>
   </Row>
   <Row ss:AutoFitHeight="0">
    <Cell><Data ss:Type="String">GTTTCTCAAAAATGTCAAGAAAACATCCTCTGACAAGCGAXXXXXXXXXXGATACAACAAAACAAATGAAAGACGAAATGAATAAAAAAT</Data></Cell>
    <Cell><Data ss:Type="String">M,ab,ac,ad,ae,af,ak,an,ao,aq,ar,av,az,bb,bd,bi,bl,bs,bv,bx,bz,ca,cb,ce,cj,ck,cl,cn,cv,cz,db,dd,dg,di,dj,dl,dm,do,dp,dq,dr,dt,du,dv,ed,eg,eh,el,en,ep,eq,ew,fe,fg,fh,fo,fr,ft,fu,fv,fx,fz,ga</Data></Cell>
   </Row>
   <Row ss:AutoFitHeight="0">
    <Cell><Data ss:Type="String">&gt;Marker02616</Data></Cell>
    <Cell><Data ss:Type="String">abxcc</Data></Cell>
   </Row>
   <Row ss:AutoFitHeight="0">
    <Cell><Data ss:Type="String">TTTGTTTCATCAAGTCCCTCCTCCTACTGGCAGCCTTCTAXXXXXXXXXXAAAGACACCTCTCCAAGGGACTCTTGCCTTTCTATTTCAG</Data></Cell>
    <Cell ss:StyleID="s62"><Data ss:Type="String">M,aa,ab,ac,ad,ae,af,ag,ai,aj,ak,al,am,an,ao,aq,ar,at,av,aw,ay,az,ba,bb,bc,bd,be,bf,bi,bj,bk,bl,bm,bn,bo,bp,bq,br,bu,bv,bx,by,bz,ca,cb,cc,cd,cf,cg,ch,cj,ck,cl,cn,cp,cq,cr,cs,ct,cv,cw,cx,cy,da,db,dd,de,dh,di,dj,dk,dl,dm,dn,do,dp,dq,dr,ds,dt,du,dv,dx,dy,dz,ea,eb,ec,ed,eg,eh,ei,ej,el,em,eo,ep,eq,er,eu,ev,fa,fc,fd,ff,fg,fh,fi,fl,fm,fn,fo,fq,fr,fs,ft,fu,fv,fw,fx,fy,fz,ga,gb,gc</Data></Cell>
   </Row>
   <Row ss:AutoFitHeight="0">
    <Cell><Data ss:Type="String">TTTGTTTCATCAAGTCCCTCCTCCTACTGGCAGCCTTCTAXXXXXXXXXXAAAAACACCTCTCCAAGGGACTCTTGCCTTTCTATTTCAG</Data></Cell>
    <Cell><Data ss:Type="String">P,ae,af,aj,ak,an,at,av,aw,ax,ba,be,bf,bg,bh,bi,bj,bk,bl,bs,bt,bu,bx,by,bz,cb,cd,cf,cg,cj,ck,cl,cn,cp,cr,ct,cu,cv,cx,de,df,dg,dj,dl,dm,dn,dp,dq,du,dv,dw,dz,ea,ec,eg,ei,ek,el,em,en,eq,eu,fd,ff,fi,fl,fm,fn,fq,fr,ft,fv,fy,fz,gb,gc</Data></Cell>
   </Row>
   <Row ss:AutoFitHeight="0">
    <Cell><Data ss:Type="String">TTTGTTTCATCAAGTCCCCTCCTCCTACTGGCAGCCTTCTXXXXXXXXXXAAAGACACCTCTCCAAGGGACTCTTGCCTTTCTATTTCAG</Data></Cell>
    <Cell><Data ss:Type="String">P,aa,ab,ac,ad,ag,ai,am,ao,ap,aq,ar,az,bc,bd,bm,bp,bq,bv,ca,cc,ce,ch,cq,cs,cw,cy,db,dd,dh,di,dk,do,dr,ds,dt,dx,dz,eb,ed,ee,eh,eo,ep,er,es,ev,ey,fc,fe,fg,fh,fu,fw,fx,fz,ga</Data></Cell>
   </Row>
   <Row ss:AutoFitHeight="0">
    <Cell><Data ss:Type="String">&gt;Marker02518</Data></Cell>
    <Cell><Data ss:Type="String">lmxll</Data></Cell>
   </Row>
   <Row ss:AutoFitHeight="0">
    <Cell><Data ss:Type="String">TATTTTTTGACAAAAACCTACCTCTTGTTTGATTTACATTXXXXXXXXXXCCCCACTATCAGGTGTTTTAATTTTGTTTAAGGGGACAGG</Data></Cell>
    <Cell><Data ss:Type="String">P,aa,ad,ae,ag,ai,ak,al,am,ao,ap,aq,aw,ay,az,ba,bb,bd,be,bi,bk,bm,bo,bq,br,bu,bx,by,bz,ca,ch,cl,ct,cu,cw,cx,cy,cz,dd,de,dg,di,dj,dq,ds,dw,dz,ea,eb,ec,ed,ee,ei,ek,en,eq,er,es,ev,ey,fc,fd,ff,fh,fo,fr,fu,fv,fw</Data></Cell>
   </Row>
   <Row ss:AutoFitHeight="0">
    <Cell><Data ss:Type="String">TATTTTTTGACAGAAACCTACCTCTTGTTTGATTTACATTXXXXXXXXXXCCCCACTATCAGGTGTTTTAATTTTGTTTAAGGGGACAGG</Data></Cell>
    <Cell ss:StyleID="s62"><Data ss:Type="String">M,P,aa,ab,ac,ad,ae,af,ag,ai,aj,ak,am,an,ao,ap,aq,ar,at,av,aw,ax,ay,az,ba,bb,bc,bd,be,bf,bi,bj,bk,bl,bm,bn,bo,bp,bq,bs,bt,bu,bv,bx,by,bz,ca,cb,cc,cd,cg,ch,cj,ck,cl,cn,cp,cq,cr,cs,cv,cw,cx,cy,cz,da,db,dc,dd,de,df,dg,dh,dj,dk,dl,dm,dn,do,dp,dq,dr,ds,dt,du,dv,dw,dx,dy,dz,ea,eb,ec,ed,ee,eg,eh,ei,ej,ek,el,em,en,eo,ep,eq,er,et,eu,ev,ex,ey,ez,fa,fc,ff,fg,fh,fi,fl,fm,fo,fq,fr,ft,fu,fv,fw,fx,fy,fz,ga,gb,gc</Data></Cell>
   </Row>
   <Row ss:AutoFitHeight="0">
    <Cell><Data ss:Type="String">&gt;Marker02797</Data></Cell>
    <Cell><Data ss:Type="String">nnxnp</Data></Cell>
   </Row>
   <Row ss:AutoFitHeight="0">
    <Cell><Data ss:Type="String">ACCTTCCCAGAGAACGGTTTTAATTCCAAAGTAACAGTAGXXXXXXXXXXCATTTACCAAAACCCTCTTGAAAACCTATGTGCTAGCCAA</Data></Cell>
    <Cell ss:StyleID="s62"><Data ss:Type="String">M,aa,ab,ac,ad,ae,af,ag,ai,aj,al,an,ao,ap,ar,at,av,ay,az,bb,bd,bf,bg,bh,bi,bl,bq,bs,bt,bu,bv,bx,by,bz,cb,cc,cd,cf,ch,ck,cp,cq,cr,cs,cw,cx,cy,dc,de,df,dg,dh,dj,dk,dl,dn,dp,dq,dr,ds,dt,du,dv,dx,dy,dz,ea,eb,ed,eg,eh,ei,ej,el,em,en,eo,eq,er,es,et,eu,ev,ew,ez,fa,fe,fh,fi,fl,fm,fo,fr,fu,fv,fw,fy,ga,gb,gc</Data></Cell>
   </Row>
   <Row ss:AutoFitHeight="0">
    <Cell><Data ss:Type="String">ACCATCCCAGAGAACGGTTTTATTTCCAAAGTAACAGCAGXXXXXXXXXXCATTTACCAAAACCCTCTTGAAAACCTATGTGCTAGCCAA</Data></Cell>
    <Cell ss:StyleID="s62"><Data ss:Type="String">M,P,aa,ab,ac,ad,ae,ag,ai,aj,ak,al,am,an,ao,ap,aq,ar,at,av,aw,ax,ay,az,ba,bb,bc,bd,be,bf,bg,bh,bi,bj,bk,bl,bm,bn,bo,bq,br,bt,bu,bv,bx,by,bz,ca,cb,cc,cd,ce,cf,cg,ch,cj,ck,cl,cp,cq,cr,cs,ct,cu,cv,cw,cx,cy,cz,da,db,dd,de,df,dg,dh,di,dj,dk,dl,dm,dn,do,dp,dq,dr,ds,dt,du,dv,dx,dy,dz,ea,ec,ed,ee,eg,eh,ei,ej,ek,el,em,en,eo,ep,eq,er,es,et,ev,ew,ex,ey,ez,fa,fc,fe,ff,fg,fi,fl,fm,fn,fo,fs,fu,fv,fw,fx,fy,fz,ga,gb,gc</Data></Cell>
   </Row>
   <Row ss:AutoFitHeight="0">
    <Cell><Data ss:Type="String">&gt;Marker03029</Data></Cell>
    <Cell><Data ss:Type="String">nnxnp</Data></Cell>
   </Row>
   <Row ss:AutoFitHeight="0">
    <Cell><Data ss:Type="String">TCGTTTTCTTTTAGGGCTACTTTTACGGTAGAGTATACTCXXXXXXXXXXTCTACACCAGAGAGTAACAGAAAGACCAGTCGTCAGCAAG</Data></Cell>
    <Cell><Data ss:Type="String">M,aa,ab,ac,ae,ag,ai,aj,al,ao,ap,ba,bb,bj,bm,bn,bp,br,bs,bt,bv,bx,bz,cd,cg,ch,ck,cl,cp,cq,cr,cv,cw,cy,da,dc,df,dg,di,dj,dk,dm,dn,do,dt,dw,dy,eb,ej,em,en,eo,ep,er,es,eu,ew,ex,fd,fg,fh,fl,fm,fr,fu,fv,fw,fx,fz,ga</Data></Cell>
   </Row>
   <Row ss:AutoFitHeight="0">
    <Cell><Data ss:Type="String">TCGTTTTCTTTTAGGGTTACTTTTACGGTAGAGTATACTCXXXXXXXXXXTCTACACCAGAGAGTAACAGAAAGACCAGTCGTCAGCAAG</Data></Cell>
    <Cell ss:StyleID="s62"><Data ss:Type="String">M,P,aa,ab,ac,ad,ae,af,ag,ai,aj,ak,al,am,an,ao,ap,aq,ar,at,av,aw,ax,ay,az,ba,bb,bc,bd,be,bf,bg,bh,bi,bj,bk,bl,bm,bn,bo,bp,bq,br,bs,bt,bu,bv,bx,by,ca,cb,cc,cd,ce,cf,cg,ch,cj,ck,cl,cn,cp,cq,cr,cs,ct,cv,cw,cx,cy,cz,db,dc,dd,de,df,dg,dh,dj,dk,dl,dm,do,dp,dq,dr,ds,dt,du,dv,dw,dx,dy,dz,ea,eb,ec,ed,ee,eg,eh,ei,ej,ek,el,em,en,eo,ep,eq,er,et,ev,ey,fa,fc,fe,ff,fg,fh,fm,fn,fo,fr,fs,ft,fv,fw,fx,fz,ga,gb,gc</Data></Cell>
   </Row>
   <Row ss:AutoFitHeight="0">
    <Cell><Data ss:Type="String">&gt;Marker03660</Data></Cell>
    <Cell><Data ss:Type="String">hkxhk</Data></Cell>
   </Row>
   <Row ss:AutoFitHeight="0">
    <Cell><Data ss:Type="String">CAATATGTTGCTCCCTAGTTGTTTCAGATCTGCCTCATCTXXXXXXXXXXTAATGTTATCTATATTAACAGCAGTCAACTGTCTAACTAG</Data></Cell>
    <Cell ss:StyleID="s62"><Data ss:Type="String">M,P,aa,ab,ac,af,ag,ai,ak,al,am,an,ao,ap,at,av,aw,ax,ba,bb,bc,be,bf,bi,bj,bk,bl,bn,bp,bq,br,bt,bu,by,bz,ca,cb,cc,cd,cf,cg,cj,ck,cn,cp,cq,cr,ct,cw,cx,cy,cz,da,db,dd,de,df,dg,di,dj,dk,dm,do,dp,dq,dr,ds,dt,du,dx,dz,ea,eb,ec,ed,ee,eg,eh,ej,ek,en,eo,ep,er,es,et,eu,ev,ew,ez,fc,fd,fe,ff,fi,fl,fm,fq,fr,fs,fu,fv,fw,fy,fz,gb,gc</Data></Cell>
   </Row>
   <Row ss:AutoFitHeight="0">
    <Cell><Data ss:Type="String">CAATATGTTGCTCCCTAGTTGTTTCAGATCTGCCTCATCTXXXXXXXXXXTAATGTTATCTATATTAACAGCAGTCAACTATCTAACTAG</Data></Cell>
    <Cell ss:StyleID="s62"><Data ss:Type="String">M,P,ab,ad,ae,af,ag,ai,aj,am,an,ao,ap,aq,ar,at,aw,ax,ay,az,bb,bd,be,bh,bj,bm,bq,bs,bt,bv,bx,by,bz,cb,cc,cd,ce,cg,ch,cl,cp,cq,cs,cv,cw,cx,cy,cz,db,dc,dd,df,dh,di,dl,dm,dn,dq,dr,ds,dt,du,dv,dy,ea,eb,ec,eh,el,em,eq,er,et,eu,ev,ew,ex,ey,fa,fe,ff,fh,fl,fm,fo,fq,fr,ft,fu,fv,fw,fx,fy,fz,ga</Data></Cell>
   </Row>
   <Row ss:AutoFitHeight="0">
    <Cell><Data ss:Type="String">&gt;Marker02989</Data></Cell>
    <Cell><Data ss:Type="String">lmxll</Data></Cell>
   </Row>
   <Row ss:AutoFitHeight="0">
    <Cell><Data ss:Type="String">TTTTGTTGCTCATATATATTGCTCTGTCTTTTAGGGAATCXXXXXXXXXXATGGTCATATTTTGGTTATTATTCATTTGCACCACAAATG</Data></Cell>
    <Cell ss:StyleID="s62"><Data ss:Type="String">M,P,aa,ab,ac,ad,ae,af,ag,ai,aj,ak,al,am,an,ao,ap,ar,at,av,aw,ax,ay,az,ba,bb,bc,bd,be,bf,bg,bh,bi,bj,bk,bl,bm,bn,bo,bp,bq,br,bs,bt,bu,bv,bx,by,ca,cb,cc,cd,ce,cf,cg,ch,cj,ck,cl,cn,cp,cr,cs,ct,cv,cw,cx,cy,cz,da,db,dc,dd,de,df,di,dj,dk,dl,dm,dn,do,dp,dq,dr,ds,dt,du,dv,dx,dy,dz,ea,eb,ec,ed,ee,eg,eh,ei,ej,ek,el,em,en,eo,ep,eq,er,es,et,ev,ew,ex,ey,ez,fa,fc,fd,fe,ff,fg,fh,fi,fm,fn,fo,fq,fr,fs,ft,fu,fv,fw,fx,fy,fz,ga,gb,gc</Data></Cell>
   </Row>
   <Row ss:AutoFitHeight="0">
    <Cell><Data ss:Type="String">TTTTGTTACTCATATATATTGCTCTGTCTTTTAGGGAATCXXXXXXXXXXATGGTCATATTTTGGTTATTATTCATTTGCACCACAAATG</Data></Cell>
    <Cell><Data ss:Type="String">P,aa,ad,ae,ak,al,an,ap,aq,ar,ax,az,ba,bb,bc,bd,be,bh,bi,bj,bo,bs,bu,bv,bx,by,bz,ca,cd,cf,cg,cj,ck,cn,cq,cr,cs,da,dd,dh,dj,dn,do,dp,dr,du,dx,dy,ec,ee,eh,ej,el,em,ep,eq,er,es,eu,ev,ew,ex,fd,ff,fl,fo,fw,fx,fz,gc</Data></Cell>
   </Row>
   <Row ss:AutoFitHeight="0">
    <Cell><Data ss:Type="String">&gt;Marker03115</Data></Cell>
    <Cell><Data ss:Type="String">nnxnp</Data></Cell>
   </Row>
   <Row ss:AutoFitHeight="0">
    <Cell><Data ss:Type="String">CTCACAACTTCCACTTCCTCTTCGCTTTCTTTTCCTTCTTXXXXXXXXXXAGGAGGAGGAGGAGGCTGCCCATCCGTCTCTAAAAAAGAT</Data></Cell>
    <Cell ss:StyleID="s62"><Data ss:Type="String">M,P,aa,ab,ac,ad,ae,af,ag,ai,aj,ak,al,am,an,ao,ap,aq,ar,at,av,aw,ax,ay,az,ba,bb,bc,bd,be,bf,bg,bh,bi,bj,bl,bn,bo,bp,bq,br,bs,bt,bu,bv,bx,by,bz,ca,cb,cc,cd,ce,cf,cg,ch,cj,ck,cl,cn,cp,cq,cr,cs,cv,cw,cx,cy,cz,da,db,dc,dd,de,df,dg,dh,di,dj,dk,dl,dm,do,dp,dq,dr,ds,dt,du,dv,dy,dz,ea,eb,ec,ed,ee,eg,eh,ei,ek,el,em,en,eo,ep,eq,er,et,eu,ev,ew,ey,ez,fa,fc,fe,ff,fg,fh,fi,fm,fn,fo,fq,fr,fs,ft,fv,fw,fx,fy,fz,ga,gb,gc</Data></Cell>
   </Row>
   <Row ss:AutoFitHeight="0">
    <Cell><Data ss:Type="String">CTCACAACTTCCACTTCCTTTTCGCTTTCTTTTCCTTCTTXXXXXXXXXXAGGAGGAGGAGGAGGCTGCCCATCCGTCTCTAAAAAAGAT</Data></Cell>
    <Cell><Data ss:Type="String">M,aa,af,ai,aj,ak,am,ar,at,aw,ax,ba,bc,bf,bj,bm,bq,bs,bt,bx,ca,cb,cc,cg,ck,cl,cp,cq,cr,cs,cu,cw,db,dd,df,dm,dt,dv,dx,dz,eg,eh,ei,ej,el,es,ev,ez,fg,fh,fl,fm,fr,fu,fw,fx,fy,fz,ga</Data></Cell>
   </Row>
   <Row ss:AutoFitHeight="0">
    <Cell><Data ss:Type="String">&gt;Marker03223</Data></Cell>
    <Cell><Data ss:Type="String">abxcc</Data></Cell>
   </Row>
   <Row ss:AutoFitHeight="0">
    <Cell><Data ss:Type="String">CATAATAACACTTCAGAAACAATCATATACACTAACATTGXXXXXXXXXXTACGACTTAGGTGCTACAGTCAACCACACACACAAAACAA</Data></Cell>
    <Cell><Data ss:Type="String">P,aa,ab,ac,ae,ag,ai,aq,ar,at,av,aw,bc,bf,bj,bk,bm,bn,bp,br,bt,bx,bz,ca,cb,cc,cd,ce,cf,cp,cr,ct,cz,db,dc,dd,df,dg,dj,dk,dl,dm,dp,du,dv,dx,dy,ec,ee,eh,em,en,eo,eq,er,et,ew,ey,fe,fh,fo,fr,fs,fu,fx,fy,fz,ga,gb,gc</Data></Cell>
   </Row>
   <Row ss:AutoFitHeight="0">
    <Cell><Data ss:Type="String">CATAATAACACTTCAGAAACAATCATATAAACTAACATTGXXXXXXXXXXTACGACTTAGGTGCTACATTCAACCACACACACAAAACAA</Data></Cell>
    <Cell ss:StyleID="s62"><Data ss:Type="String">M,aa,ab,ac,ad,ae,af,ag,ai,aj,ak,am,an,ao,ap,aq,ar,at,av,aw,ax,az,bb,bc,bd,be,bf,bg,bi,bj,bl,bm,bn,bo,bp,bq,br,bs,bt,bv,bx,by,bz,ca,cb,cc,cd,ce,cf,cg,ch,cj,ck,cl,cn,cp,cr,cs,ct,cv,cw,cx,cy,cz,da,db,dc,dd,de,df,dg,dh,dj,dk,dl,dm,dn,do,dp,dq,dr,ds,dt,du,dv,dw,dx,dy,dz,ea,eb,ec,ed,ee,eg,eh,ei,ej,ek,el,em,en,eo,ep,eq,er,es,et,ev,ey,fc,fd,ff,fh,fm,fo,fq,fr,fs,fu,fv,fw,fy,fz,ga,gb,gc</Data></Cell>
   </Row>
   <Row ss:AutoFitHeight="0">
    <Cell><Data ss:Type="String">CATTATAACACTTCAGAAACAATCATATAAACTAACATTGXXXXXXXXXXTACGACTTAGGTGCTACATTCAACCACACACACAAAACAA</Data></Cell>
    <Cell><Data ss:Type="String">P,ad,af,aj,ak,al,am,an,ao,ap,ax,ay,az,ba,bb,bd,be,bg,bi,bl,bo,bq,bs,bu,bv,bx,by,cg,ch,ck,cl,cn,cv,cw,cx,cy,da,dn,do,dq,dr,ds,dt,dw,dz,ea,ed,eg,ei,ej,ek,el,ep,eu,ev,fc,fd,fl,fm,fn,ft,fu,fv,fw</Data></Cell>
   </Row>
   <Row ss:AutoFitHeight="0">
    <Cell><Data ss:Type="String">&gt;Marker02854</Data></Cell>
    <Cell><Data ss:Type="String">nnxnp</Data></Cell>
   </Row>
   <Row ss:AutoFitHeight="0">
    <Cell><Data ss:Type="String">AATATGTGAAATAAAAACCTCTCATAAAATCTTGAGTTCTXXXXXXXXXXGCTAGTGGGACACCGTTGTGGTGGAGAGGGAACATGAGAG</Data></Cell>
    <Cell><Data ss:Type="String">M,aa,ai,ak,al,ap,aq,ar,at,aw,ba,bf,bj,bl,bp,by,bz,cb,ce,cg,ch,cj,ck,cp,cr,cz,dc,dd,de,dk,dl,dm,dn,do,dq,dr,ds,dt,dv,dw,dx,ec,ee,eg,eh,ei,ej,ek,em,en,eq,et,ev,ez,fa,fc,fg,fh,fi,fr,fv,fw,fx,fy,fz,ga,gc</Data></Cell>
   </Row>
   <Row ss:AutoFitHeight="0">
    <Cell><Data ss:Type="String">AATATGTGAAATAAAAACCTCTCATAAAATCCTGAGTTCTXXXXXXXXXXGCTAGTGGGACACCGTTGTGGTGGAGAGGGAACATGAGAG</Data></Cell>
    <Cell ss:StyleID="s62"><Data ss:Type="String">M,P,aa,ab,ac,ad,ae,af,ag,ai,aj,ak,al,am,an,ao,ap,aq,ar,at,av,aw,ay,az,ba,bb,bc,bd,be,bf,bg,bh,bj,bk,bm,bn,bo,bp,bq,br,bs,bt,bu,bv,bx,by,bz,ca,cb,cc,cd,ce,cg,ch,cj,ck,cl,cn,cp,cq,cr,cs,ct,cu,cv,cw,cx,cy,cz,da,db,dc,dd,de,df,dg,dh,di,dj,dk,dl,dm,dn,do,dp,dq,dr,ds,dt,du,dv,dw,dx,dy,dz,ea,eb,ec,ed,ee,eg,eh,ei,ej,ek,el,em,en,eo,ep,eq,er,es,eu,ev,ew,ex,ey,ez,fd,fe,ff,fg,fh,fi,fl,fm,fo,fr,fs,ft,fu,fv,fw,fx,fz,ga,gb,gc</Data></Cell>
   </Row>
   <Row ss:AutoFitHeight="0">
    <Cell><Data ss:Type="String">&gt;Marker03308</Data></Cell>
    <Cell><Data ss:Type="String">nnxnp</Data></Cell>
   </Row>
   <Row ss:AutoFitHeight="0">
    <Cell><Data ss:Type="String">AATCAATATAAATTAAAAAATACTAATCACAATGAATTACXXXXXXXXXXTTTTTTTTTTTTCATACTAAAAAGATGCAAAAGAAAAGAA</Data></Cell>
    <Cell><Data ss:Type="String">M,ad,ae,af,ag,ai,aj,ak,ao,ap,aq,ar,at,az,bb,bc,bd,bq,bs,bx,bz,cd,ce,cf,cg,ch,cl,cn,cp,cs,cv,cw,dc,dd,df,dg,dh,dm,dn,dq,ec,eh,ek,el,em,er,es,et,eu,ey,ez,fa,fh,fl,fm,fn,fo,fr,ft,fu,fv,fx,fy</Data></Cell>
   </Row>
   <Row ss:AutoFitHeight="0">
    <Cell><Data ss:Type="String">AATCAATATAAATTAAAAAATACTAATCACAACGAATTACXXXXXXXXXXTTTTTTTTTTTTCATACTGAAAAGATGCAAAAGAAAAGAA</Data></Cell>
    <Cell ss:StyleID="s62"><Data ss:Type="String">M,P,aa,ab,ac,ad,ae,ag,ai,aj,ak,al,am,an,ao,ap,aq,ar,at,av,aw,ax,ay,az,ba,bb,bd,be,bf,bg,bh,bi,bj,bk,bl,bm,bn,bo,bp,bq,br,bs,bt,bu,bv,bx,by,bz,ca,cb,cc,cd,ce,cf,cg,ch,cj,ck,cl,cn,cp,cq,cr,cs,ct,cu,cv,cw,cx,cy,cz,da,db,dc,dd,de,df,dg,dh,di,dj,dk,dl,dm,dn,do,dp,dq,dr,ds,dt,du,dv,dw,dx,dy,dz,ea,eb,ec,ed,ee,eg,eh,ei,ej,ek,el,em,en,eo,ep,eq,er,es,et,eu,ev,ew,ex,ey,fa,fc,fd,fe,ff,fg,fh,fi,fl,fm,fo,fr,fs,ft,fu,fv,fw,fx,fy,fz,ga,gb,gc</Data></Cell>
   </Row>
   <Row ss:AutoFitHeight="0">
    <Cell><Data ss:Type="String">&gt;Marker03461</Data></Cell>
    <Cell><Data ss:Type="String">hkxhk</Data></Cell>
   </Row>
   <Row ss:AutoFitHeight="0">
    <Cell><Data ss:Type="String">GATTTTTTGACTAATCACTTGAGGTTAAAACTTATCATCAXXXXXXXXXXACTGAGGAGTCCAGAATGACTGCCAGGCGGGGAGAGAAGA</Data></Cell>
    <Cell ss:StyleID="s62"><Data ss:Type="String">M,P,aa,ab,ac,ad,ae,af,ag,ai,ak,al,am,ao,ap,ar,at,aw,ay,ba,bb,bc,bd,be,bg,bi,bj,bl,bn,bo,bq,br,bt,bu,bv,bz,ca,cb,cd,cg,ch,cj,ck,cn,cp,cq,cr,cs,ct,cv,cw,cx,cz,db,de,dg,di,dj,dk,dl,dm,dn,do,dp,dq,dr,ds,dt,dv,dx,dy,dz,ee,eg,eh,ei,ej,ek,em,en,eo,ep,eq,er,es,et,ew,ey,ez,fc,fd,fe,ff,fg,fh,fi,fm,fn,fo,fq,fs,fu,fv,fw,fz,ga,gb,gc</Data></Cell>
   </Row>
   <Row ss:AutoFitHeight="0">
    <Cell><Data ss:Type="String">GATTTTTTGACTAATCACTTGAGGTTAAAACTTATCATTAXXXXXXXXXXACTGAGGAGTCCAGAATGACTGCCAGGCAGGGAGAGAAGA</Data></Cell>
    <Cell ss:StyleID="s62"><Data ss:Type="String">M,P,ab,ae,af,ag,ai,aj,am,an,ao,ap,aq,at,av,aw,ax,az,ba,bb,bc,be,bf,bh,bm,bn,bp,bq,bs,bx,by,bz,ca,cb,cc,cd,ce,cf,cg,ch,cj,ck,cl,cn,cq,cr,cs,ct,cu,cw,cx,cy,cz,da,dc,dd,de,df,dh,di,dj,dn,do,dp,dt,du,dw,dx,ea,eb,ec,ed,ee,ej,ek,el,em,eo,ep,eq,er,es,eu,ev,ew,ex,ey,ez,fa,ff,fh,fi,fl,fm,fr,fu,fx,fy,ga,gc</Data></Cell>
   </Row>
   <Row ss:AutoFitHeight="0">
    <Cell><Data ss:Type="String">&gt;Marker03053</Data></Cell>
    <Cell><Data ss:Type="String">lmxll</Data></Cell>
   </Row>
   <Row ss:AutoFitHeight="0">
    <Cell><Data ss:Type="String">TGTTTTTTGGCACATCGACTCGAGATGCTGCAGGAGAGGCXXXXXXXXXXCCAGAATACTTCGAAAAGCGTTCAGTGAAGTAAGAGAAGA</Data></Cell>
    <Cell ss:StyleID="s62"><Data ss:Type="String">M,P,aa,ab,ac,ad,ae,af,ag,ai,aj,ak,al,am,an,ao,ap,aq,ar,at,av,ax,ay,az,ba,bb,bc,bd,be,bf,bh,bi,bj,bk,bl,bm,bn,bo,bp,bq,bs,bt,bu,bv,bx,by,bz,ca,cb,cc,cd,ce,cf,cg,ch,cj,ck,cn,cp,cq,cr,cs,ct,cu,cv,cw,cx,cy,cz,da,db,dc,dd,de,df,dg,dh,di,dj,dk,dl,dm,dn,do,dp,dq,dr,ds,dv,dw,dx,dy,dz,ea,eb,ec,ed,ee,eg,eh,ei,ej,ek,el,em,en,eo,ep,eq,er,es,et,eu,ev,ew,ex,ey,ez,fa,fc,fd,fe,ff,fg,fh,fi,fm,fo,fr,fs,ft,fu,fv,fw,fx,fy,fz,ga,gb,gc</Data></Cell>
   </Row>
   <Row ss:AutoFitHeight="0">
    <Cell><Data ss:Type="String">TGTTTTTTGGCACATCGACTCGAGATGCTGCAGGAGAGGCXXXXXXXXXXGCCAGAATACTTCGAAAAGCGTTCAGTGAAGTAGAGAAGA</Data></Cell>
    <Cell><Data ss:Type="String">P,aa,ab,ad,ai,an,ao,ap,aq,at,av,aw,az,bc,bd,be,bh,bi,bj,bm,bn,bo,bq,br,bs,bv,by,bz,cb,cf,cg,cj,cl,cr,cu,cv,cy,dc,dd,de,df,dg,dj,do,dr,ds,dt,du,dw,dy,dz,eb,ec,ed,eg,eh,ej,el,en,ep,eq,er,es,ev,ew,ex,fa,fc,fh,fi,fl,fn,fo,fs,fu,fv,fw,fx,fz,ga,gb</Data></Cell>
   </Row>
   <Row ss:AutoFitHeight="0">
    <Cell><Data ss:Type="String">&gt;Marker02645</Data></Cell>
    <Cell><Data ss:Type="String">efxeg</Data></Cell>
   </Row>
   <Row ss:AutoFitHeight="0">
    <Cell><Data ss:Type="String">CTAATTACTGTAAAATGTCAATGGGTATTTTTTGTCCCCTXXXXXXXXXXGTTAGAATGTAAGGAAGGCTGAAAGTGTATGGGTAGATAT</Data></Cell>
    <Cell ss:StyleID="s62"><Data ss:Type="String">M,P,ab,ac,ad,ae,af,aj,ak,al,am,an,ao,ap,aq,ar,at,aw,ax,ay,ba,bd,be,bf,bg,bi,bj,bk,bl,bm,bn,bo,bp,bq,br,bs,bu,bv,bx,by,ca,cb,cc,cd,ce,cg,ch,cj,ck,cl,cn,cp,cq,cr,cs,ct,cu,cv,cx,cy,cz,da,db,dc,dd,de,df,dg,dh,dj,dk,dl,do,dp,dr,ds,dt,dw,dy,dz,ea,eb,ec,ed,ee,eg,eh,ei,ej,ek,el,em,ep,eq,es,et,eu,ew,ez,fa,fd,fe,fm,fo,fq,fr,fs,ft,fu,fx,fz,ga,gb,gc</Data></Cell>
   </Row>
   <Row ss:AutoFitHeight="0">
    <Cell><Data ss:Type="String">CTAATTACTGTAAAATGTCAATGGGTATTTTTTGTCCCCTXXXXXXXXXXGTTAGAATGTAAGGAAGGCTGAAAGTGTATGGGCAGATAT</Data></Cell>
    <Cell><Data ss:Type="String">M,aa,ag,ai,ak,ao,av,ax,az,bb,bc,be,bt,by,bz,ce,cf,cj,ck,cl,cr,cu,cx,da,dh,di,dj,dm,dn,do,dq,dt,du,dv,dx,dy,dz,eb,ej,el,en,eo,eq,er,et,ev,ey,ff,fg,fh,fi,fn,fo,fq,fu,fv,fw,fx,fy,ga,gb</Data></Cell>
   </Row>
   <Row ss:AutoFitHeight="0">
    <Cell><Data ss:Type="String">CTAATTACTGTAAAATGTCAATGGGTATTTTTTGTCCCCTXXXXXXXXXXCAGTTAGAATGTAAGGAAGGCTGAAAGTGTATGGGTAGAT</Data></Cell>
    <Cell><Data ss:Type="String">P,aa,ab,ac,ae,af,ag,ai,aj,am,an,ap,ar,at,av,az,bb,bc,bf,bs,bt,bx,bz,ca,cb,cd,cf,ch,cp,cs,ct,cw,cy,db,dd,de,di,dk,dl,dm,dn,dr,dv,dx,ea,ee,eg,eh,ek,en,eo,ep,er,es,ev,ew,ex,fa,fe,ff,fg,fh,fl,ft,fv,fw,fy</Data></Cell>
   </Row>
   <Row ss:AutoFitHeight="0">
    <Cell><Data ss:Type="String">&gt;Marker02508</Data></Cell>
    <Cell><Data ss:Type="String">efxeg</Data></Cell>
   </Row>
   <Row ss:AutoFitHeight="0">
    <Cell><Data ss:Type="String">CACTTTTACTCAAACTCCATTCTTTTTGGGTGGTGTTTGTXXXXXXXXXXAAGCTGCCAGATTAAAAACCCTGCTCTCTCTAGCAACTAT</Data></Cell>
    <Cell><Data ss:Type="String">M,ab,ad,aj,at,av,aw,bb,bc,bf,bg,bi,bj,bl,bm,bo,br,bu,cb,cf,cg,ck,ct,cv,cy,dc,de,df,dk,dl,dm,dn,do,dp,dq,dy,eb,ec,ee,eg,ei,em,en,ew,ey,ez,fd,fe,ff,fn,fs,fu,fv,fx,fz,gc</Data></Cell>
   </Row>
   <Row ss:AutoFitHeight="0">
    <Cell><Data ss:Type="String">CACTTTTACTCAAACTTCATTCTTTTTGGGTGGTGTTTGTXXXXXXXXXXAAGCTGCCAGATTAAAAACCCTGCTCTCTCTAGCAACTAT</Data></Cell>
    <Cell><Data ss:Type="String">P,aa,ac,ae,af,ag,aj,ak,ar,at,ay,az,bb,bd,be,bf,bi,bm,bo,bt,bu,bz,cb,cc,cd,ce,ch,cj,cl,cr,cs,ct,cu,cx,cy,dc,df,dg,dj,dk,dl,dn,dp,dq,dr,ds,dt,dw,dy,dz,ea,eg,eh,ej,ek,el,en,eo,er,eu,fd,ff,fh,fm,fo,fz</Data></Cell>
   </Row>
   <Row ss:AutoFitHeight="0">
    <Cell><Data ss:Type="String">CACTTTTACTCAAACTCCATTCTTTTTGGGTGGTGTTTGTXXXXXXXXXXAAGCTGCCAGATTAAAAACCCTGCTCTCTCTAGCAACTTT</Data></Cell>
    <Cell ss:StyleID="s62"><Data ss:Type="String">M,P,aa,ab,ac,ad,ae,af,ag,ai,aj,ak,al,am,an,ao,ap,aq,ar,av,ax,ay,az,ba,bc,bg,bk,bl,bn,bp,bq,bs,bt,bv,bx,by,bz,ca,cc,cd,ce,cf,ch,cj,ck,cl,cn,cp,cq,cr,cs,cv,cw,cz,da,db,dd,de,dg,di,dj,dm,do,dr,ds,dt,du,dv,dx,dz,ea,eb,ed,ee,eg,eh,ei,ej,ek,el,em,eo,ep,eq,er,es,et,eu,ev,ew,ex,ez,fc,ff,fh,fl,fm,fn,fo,fr,ft,fu,fv,fw,fy,ga,gb,gc</Data></Cell>
   </Row>
   <Row ss:AutoFitHeight="0">
    <Cell><Data ss:Type="String">&gt;Marker03232</Data></Cell>
    <Cell><Data ss:Type="String">lmxll</Data></Cell>
   </Row>
   <Row ss:AutoFitHeight="0">
    <Cell><Data ss:Type="String">AAAATTTGAAATAACATTAGCCATGTCCATGTTTGGAAGCXXXXXXXXXXCTCTATTTATAATATAGTGATTGCTGTCTTGTGAACCTTT</Data></Cell>
    <Cell><Data ss:Type="String">P,ab,ad,ag,aj,al,an,ao,ap,aq,av,aw,ay,bb,bc,bd,be,bk,bm,bs,bt,bu,bv,bx,bz,cb,ce,cg,ch,cj,cp,cq,cr,cs,ct,cu,cv,da,dd,de,df,dg,do,dy,dz,ec,eh,ei,ek,el,em,en,ep,ew,ey,fg,fm,fn,fo,fv,fx,fy,gb,gc</Data></Cell>
   </Row>
   <Row ss:AutoFitHeight="0">
    <Cell><Data ss:Type="String">AAAATTTGAAATAACATTAGCCATGTCCATGTTTGGAAGCXXXXXXXXXXCTCTATTTATAATATAGTGCTTGCTGTCTTGTGAACCTTT</Data></Cell>
    <Cell ss:StyleID="s62"><Data ss:Type="String">M,P,aa,ab,ac,ad,ae,af,ag,ai,aj,ak,al,am,an,ao,ap,aq,ar,at,av,aw,ax,ay,az,ba,bc,bd,be,bf,bg,bh,bi,bj,bl,bm,bn,bo,bp,bq,br,bs,bt,bu,bv,bx,by,bz,ca,cb,cc,cd,ce,cf,cg,ch,ck,cl,cn,cp,cq,cr,cs,ct,cu,cv,cw,cx,cy,cz,da,db,dd,de,df,dg,dh,di,dj,dk,dl,dm,dn,do,dp,dq,dr,ds,dt,du,dv,dw,dx,dy,dz,ea,eb,ec,ed,ee,eg,eh,ej,el,em,eo,ep,eq,er,es,et,eu,ev,ew,ex,ey,ez,fc,fd,fe,ff,fg,fh,fl,fo,fq,fs,ft,fu,fv,fw,fx,fy,fz,ga,gb,gc</Data></Cell>
   </Row>
   <Row ss:AutoFitHeight="0">
    <Cell><Data ss:Type="String">&gt;Marker0284</Data></Cell>
    <Cell><Data ss:Type="String">abxcc</Data></Cell>
   </Row>
   <Row ss:AutoFitHeight="0">
    <Cell><Data ss:Type="String">TATGCAAATTATCTAGTCAAAGTTTCAATTTGGAGGAATGXXXXXXXXXXTAGTGAAGGCAAAATAAGTATGCTGGCAACAGTACAAAAG</Data></Cell>
    <Cell><Data ss:Type="String">P,aa,ad,ae,am,ao,ap,aq,av,aw,bc,bg,bh,bj,bk,bo,bp,bq,bv,by,cb,cc,cf,cg,ck,cl,cq,cr,cs,db,dc,dd,de,df,dh,dj,dk,dl,dm,dn,dq,dr,dv,dx,dy,eb,ec,eg,eh,ej,eq,ev,fd,fe,fg,fo,fq,fr,ft,fw,fx</Data></Cell>
   </Row>
   <Row ss:AutoFitHeight="0">
    <Cell><Data ss:Type="String">TATGCAAATTATCTAGTCAAAGTTTGAATTTGGAGGAATGXXXXXXXXXXTAGTGAAGGCAAAATAAGTATGCTGGCAACAGTACAAAAG</Data></Cell>
    <Cell ss:StyleID="s62"><Data ss:Type="String">M,aa,ab,ac,ad,ae,af,ag,ai,aj,ak,al,am,an,ao,ap,aq,ar,at,av,aw,ax,az,ba,bb,bc,bd,be,bf,bi,bj,bl,bm,bn,bo,bp,bq,br,bs,bt,bv,bx,by,bz,ca,cb,cc,cd,ce,cf,cg,ch,cj,ck,cl,cp,cq,cr,cs,ct,cv,cw,cy,cz,da,db,dd,de,df,dh,di,dj,dk,dl,dm,dn,do,dp,dq,dr,ds,du,dv,dw,dx,dy,dz,ea,eb,ec,ed,ee,eg,eh,ei,ej,el,em,en,eo,ep,eq,er,es,et,eu,ev,ew,ex,ey,fd,fe,ff,fh,fi,fl,fo,fq,fr,fs,ft,fu,fv,fw,fx,fz,ga,gb</Data></Cell>
   </Row>
   <Row ss:AutoFitHeight="0">
    <Cell><Data ss:Type="String">TATGCAAATTATCTAGTCATAGTTTGAATTTGGAGGAATGXXXXXXXXXXTAGTGAAGGCAAAATAAGTATGCTGGCAACAGTACAAAAG</Data></Cell>
    <Cell><Data ss:Type="String">P,ab,ac,af,ag,ai,aj,ak,al,an,ar,at,az,ba,bb,bd,be,bf,bi,bl,br,bs,bt,bu,bx,bz,ca,cd,ch,cj,cp,cr,cu,cv,cw,cy,cz,da,dg,do,dp,ds,dt,du,dw,dz,ea,ed,ee,ek,el,em,en,eo,ep,er,es,et,fc,fd,ff,fi,fl,fv,fz,ga,gb</Data></Cell>
   </Row>
   <Row ss:AutoFitHeight="0">
    <Cell><Data ss:Type="String">&gt;Marker02940</Data></Cell>
    <Cell><Data ss:Type="String">efxeg</Data></Cell>
   </Row>
   <Row ss:AutoFitHeight="0">
    <Cell><Data ss:Type="String">AATGATAGTAAGTAGGTAAAATATCAGTATAGGTACTACAXXXXXXXXXXCATAAGAAAAAGAGGAAGGGGAAAGCAAATAAAGAGGAAG</Data></Cell>
    <Cell><Data ss:Type="String">P,aa,ad,aj,ak,an,ap,ar,av,aw,ay,bd,bg,bi,bk,bn,bp,bq,br,bt,bx,bz,cc,ce,cn,cp,cq,ct,cu,cw,cz,dh,dk,dl,dn,dr,ds,dv,dz,ea,ec,ee,ep,er,es,eu,ev,ey,fa,fd,fg,fi,fm,fo,fr,fw,fx,fy,fz,ga</Data></Cell>
   </Row>
   <Row ss:AutoFitHeight="0">
    <Cell><Data ss:Type="String">AATGATACTAAGTAGGTAAAATATCAGTATAGGTACTACAXXXXXXXXXXCATAAGAAAAAGATGAAGGGGAAAGCAAATAAAGAGGAAG</Data></Cell>
    <Cell><Data ss:Type="String">M,aa,ab,ae,ag,ai,am,ao,ap,at,ay,az,bb,bc,be,bh,bi,bj,bm,bq,bs,by,bz,ca,cb,cc,cg,cj,ck,cl,cn,cp,cq,cr,cs,cy,db,dg,dh,dk,dl,dm,ds,du,dv,dw,dx,dy,dz,eb,ed,eg,ej,ek,el,em,ep,eq,er,et,ev,ex,ez,fa,fc,fg,fo,fq,fu,fw,fx,fz,gb</Data></Cell>
   </Row>
   <Row ss:AutoFitHeight="0">
    <Cell><Data ss:Type="String">AATGATACTAAGTAGGTAAAATATCAGTATAGGTACTACAXXXXXXXXXXCATAAGAAAAAGAGGAAGGGGAAAGCAAATAAAGAGGAAG</Data></Cell>
    <Cell ss:StyleID="s62"><Data ss:Type="String">M,P,ab,ac,ad,ae,af,ag,ai,aj,ak,al,am,an,ao,ap,aq,ar,at,av,aw,ax,ay,az,bb,bc,bd,bf,bh,bi,bj,bl,bm,bo,bp,bq,br,bs,bt,bu,bv,bx,by,bz,ca,cb,cd,ce,cg,ch,cj,ck,cp,cq,cr,cs,cv,cw,cx,cy,db,dc,dd,de,df,dg,dj,dk,dl,dm,dn,do,dp,dq,dr,ds,dt,du,dw,dx,dy,dz,ea,ed,ee,eg,eh,ej,ek,el,em,en,eo,ep,eq,es,et,eu,ev,ew,ex,ez,fa,fd,fe,ff,fg,fi,fl,fm,fn,fq,fr,fs,ft,fu,fv,fx,fy,ga,gb,gc</Data></Cell>
   </Row>
   <Row ss:AutoFitHeight="0">
    <Cell><Data ss:Type="String">&gt;Marker02777</Data></Cell>
    <Cell><Data ss:Type="String">efxeg</Data></Cell>
   </Row>
   <Row ss:AutoFitHeight="0">
    <Cell><Data ss:Type="String">ATTAAAAAATCGTTCGGGGTGAAATAGAAGAGAAATGAATXXXXXXXXXXGAGAGAATGAGGGTATGAAAAAATTACATTGGATAATTAA</Data></Cell>
    <Cell><Data ss:Type="String">M,ac,ae,aj,al,an,ao,at,av,ay,ba,bb,bd,be,bg,bp,bt,bv,bx,bz,ca,cb,cd,cf,cj,cl,cp,cr,ct,cv,cy,cz,da,db,dd,di,dl,dq,dr,dy,ea,ed,eg,ei,ej,el,em,eo,es,ew,ex,fa,fd,fe,fh,fm,fo,ga,gc</Data></Cell>
   </Row>
   <Row ss:AutoFitHeight="0">
    <Cell><Data ss:Type="String">ATTAAAAAATCGTTCGGAGTGAAATAGAAGAGAAATGAATXXXXXXXXXXGAGAGAATGAGGGTATGAAAAAATTACATTGGATAATTAA</Data></Cell>
    <Cell><Data ss:Type="String">P,ab,ac,ak,al,am,ao,ap,av,ba,bc,bf,bg,bi,bl,bm,bt,cb,ce,cf,ch,cj,cp,cq,cv,cy,dd,de,di,dj,dl,dm,do,dq,du,dv,dw,eb,ei,ej,el,em,eo,eq,er,es,et,fd,fe,fg,fi,fm,fu,fw,fx,fz,ga,gc</Data></Cell>
   </Row>
   <Row ss:AutoFitHeight="0">
    <Cell><Data ss:Type="String">ATTAAAAAAAATCGTTCGGGGTGAAATAGAAGAGAAATGAXXXXXXXXXXGAGAGAATGAGGGTATGAAAAAATTACATTGGATAATTAA</Data></Cell>
    <Cell ss:StyleID="s62"><Data ss:Type="String">M,P,aa,ab,ad,ae,af,ag,ai,aj,ak,am,an,ap,aq,ar,at,aw,ax,ay,az,bb,bd,be,bf,bh,bi,bj,bl,bm,bo,bp,bq,bs,bv,bx,by,bz,ca,cc,cd,cg,ch,ck,cn,cr,cs,ct,cu,cw,cx,cz,db,dc,dd,df,dg,dh,dj,dk,dm,dn,do,dp,dq,dr,ds,dt,du,dv,dw,dy,dz,ea,eb,ec,ed,ee,eg,eh,ek,en,ep,er,ev,ew,ey,ez,fa,fg,fl,fn,fo,fq,fr,fs,ft,fu,fw,fx,fy,fz,gb,gc</Data></Cell>
   </Row>
   <Row ss:AutoFitHeight="0">
    <Cell><Data ss:Type="String">&gt;Marker02406</Data></Cell>
    <Cell><Data ss:Type="String">lmxll</Data></Cell>
   </Row>
   <Row ss:AutoFitHeight="0">
    <Cell><Data ss:Type="String">TGTTTTGATAGGTATGTCTTCTGGTATGTCTCCAGTTTGCXXXXXXXXXXAATTATTTTTTCTTCTTTTCTTTTGCCAAGAGAAAAAATA</Data></Cell>
    <Cell><Data ss:Type="String">P,ab,ae,af,ag,aj,ak,am,an,ao,aw,ax,ay,az,ba,bb,bd,be,bf,bl,bm,bn,bo,bp,bs,bt,bu,bv,ca,cb,cd,ch,ck,cn,cp,cs,cv,cz,da,db,df,dh,di,dj,dk,do,dt,du,dw,dx,dy,ea,ee,ej,el,eo,er,es,et,ev,ey,ff,fg,fi,fm,fr,fs,fx</Data></Cell>
   </Row>
   <Row ss:AutoFitHeight="0">
    <Cell><Data ss:Type="String">TGTTTTGATAGGTATGTCTTCTGGTATGTCTCCAGTTTGCXXXXXXXXXXATTATTTTTTCTTCTTTTCTTTTGCCAAGAGAAAAAAATA</Data></Cell>
    <Cell ss:StyleID="s62"><Data ss:Type="String">M,P,aa,ab,ac,ad,ae,af,ag,ai,aj,ak,al,am,an,ao,ap,aq,ar,at,av,aw,ax,ay,az,ba,bb,bd,be,bf,bg,bh,bi,bj,bk,bl,bm,bo,bp,bq,br,bs,bt,bu,bv,bx,by,bz,ca,cb,cc,cd,cf,cg,ch,cj,ck,cl,cp,cq,cr,cs,ct,cv,cw,cx,cy,cz,db,dc,dd,de,df,dg,dh,di,dj,dk,dl,dm,dn,do,dp,dq,dr,ds,du,dv,dx,dy,dz,ea,eb,ec,ed,ee,eg,eh,ei,ej,ek,el,em,en,eo,ep,eq,er,et,eu,ev,ew,ex,ey,ez,fc,fd,ff,fg,fh,fi,fm,fn,fo,fq,fs,ft,fu,fv,fw,fx,fy,fz,ga,gb,gc</Data></Cell>
   </Row>
   <Row ss:AutoFitHeight="0">
    <Cell><Data ss:Type="String">&gt;Marker02892</Data></Cell>
    <Cell><Data ss:Type="String">efxeg</Data></Cell>
   </Row>
   <Row ss:AutoFitHeight="0">
    <Cell><Data ss:Type="String">GTAATTACTTGGTATTTTTTCAATCTCCTTTCTCAAAAATXXXXXXXXXXCATATATTGTTAAGATTGTTTCGTTCTTAGGATAATAACA</Data></Cell>
    <Cell ss:StyleID="s62"><Data ss:Type="String">M,P,ab,ac,ae,ag,ai,aj,ak,al,am,an,ao,ar,av,aw,ax,ba,bb,bc,bd,bi,bk,bl,bn,bq,br,bs,bt,bu,bv,bx,by,ca,cb,cc,cd,ce,cg,ck,cl,cn,cr,cs,cv,cw,cx,cy,db,dc,dd,df,dg,dh,dm,dn,dp,dq,dr,ds,dt,dv,dw,dx,dz,ea,ec,ed,ee,eh,ek,el,em,en,eo,er,et,ev,ew,ey,ez,fc,fd,fe,ff,fg,fh,fl,fo,fq,fs,ft,fu,fv,fx,fy,fz,gb</Data></Cell>
   </Row>
   <Row ss:AutoFitHeight="0">
    <Cell><Data ss:Type="String">TGTAATTACTTGGTATTTTTTCAATCTCCTTTCTCAAAAAXXXXXXXXXXCATATATTGTTAAGATTGTTTCGTTCTTAGGATAATAACA</Data></Cell>
    <Cell><Data ss:Type="String">M,aa,ab,ad,ae,af,ai,ao,ap,aq,at,av,az,ba,bc,bf,bk,bm,bq,bz,cb,cd,cf,cg,cp,cq,cs,cu,cz,da,dc,dd,de,di,dj,dl,dn,do,dp,dq,dv,dw,dy,dz,eg,ep,er,eu,ew,ex,fa,fc,fd,fh,fi,fm,fo,fq,fr,fw,ga,gc</Data></Cell>
   </Row>
   <Row ss:AutoFitHeight="0">
    <Cell><Data ss:Type="String">GTAATTACTTGGTATTTTTTCAATCTCCTTTCTCAAAAATXXXXXXXXXXATCATAATGTTAAGATTGTTTCGTTCTTAGGATAATAACA</Data></Cell>
    <Cell><Data ss:Type="String">P,aa,ad,af,ag,ak,ap,at,ax,az,bb,be,bf,bj,bm,bn,bo,br,bt,bu,by,bz,ce,cf,ch,ck,cn,cp,cu,cv,cz,dd,df,dh,dj,dk,dl,dm,do,dr,ds,du,dy,eb,ec,ed,eg,ei,ej,el,eo,ep,eq,es,eu,ew,fe,ff,fi,fm,fw,fz,ga,gc</Data></Cell>
   </Row>
   <Row ss:AutoFitHeight="0">
    <Cell><Data ss:Type="String">&gt;Marker02589</Data></Cell>
    <Cell><Data ss:Type="String">ccxab</Data></Cell>
   </Row>
   <Row ss:AutoFitHeight="0">
    <Cell><Data ss:Type="String">ATAATTTCCTATAATATCCTTCGGACCTTTTTTGTAATTGXXXXXXXXXXAGTCATTAAATGCTTCAGCCATTTCTAAATTTTTTTTTTT</Data></Cell>
    <Cell ss:StyleID="s62"><Data ss:Type="String">P,aa,ab,ac,ad,ae,af,ag,ai,aj,ak,al,am,an,ao,ap,ar,at,av,aw,ax,az,ba,bb,bc,bd,be,bf,bi,bj,bk,bl,bm,bn,bp,bq,br,bs,bt,bu,bv,bx,by,bz,ca,cb,cd,ce,cf,cg,ch,cj,ck,cl,cn,cp,cq,cr,ct,cu,cv,cw,cx,cy,cz,da,db,dc,dd,de,df,dg,dh,di,dj,dk,dl,dm,dn,do,dp,dq,dr,ds,dt,du,dv,dx,dy,dz,ea,ec,ed,ee,eg,eh,ei,ej,el,em,en,eo,ep,er,es,et,ev,ew,ex,ez,fa,fc,ff,fg,fh,fn,fo,fr,fs,fu,fv,fw,fx,fy,fz,ga,gb,gc</Data></Cell>
   </Row>
   <Row ss:AutoFitHeight="0">
    <Cell><Data ss:Type="String">ATAATTTCCTATAATATCCTTCGGACCTTTTTTGTAATTGXXXXXXXXXXATTAAATGCTGCTTCAGCCATTTCTAAAAGATTTTTTTTT</Data></Cell>
    <Cell><Data ss:Type="String">M,ab,ad,ae,ag,ai,aj,ak,al,ao,ap,aq,ar,at,av,aw,ax,az,ba,bb,bc,be,bf,bg,bo,bp,bt,bv,bx,by,bz,cb,cd,cg,cj,ck,cl,cp,cq,cr,cs,cu,cx,da,db,dc,dg,dh,di,dj,dk,do,dq,dr,dt,dv,dw,dy,eb,ed,ee,ei,ek,eo,ev,fc,ff,fm,fq,fv,fw,fx,fy,ga</Data></Cell>
   </Row>
   <Row ss:AutoFitHeight="0">
    <Cell><Data ss:Type="String">ATAATTTCCTATAATATCCTTCGGACCTTTTTTGTAATTGXXXXXXXXXXAGTCATTAAATGCTTCAGCCATTTCTAATTTTTTTTTTTT</Data></Cell>
    <Cell><Data ss:Type="String">M,aa,ac,af,an,bd,bi,bl,bm,bq,br,bs,bu,by,ca,ce,cg,cn,cq,ct,cv,cw,cy,cz,dd,de,df,dl,dm,dp,ds,du,dx,dz,ea,ec,eg,eh,ej,el,em,en,ep,eq,er,es,eu,ew,fa,ff,fg,fh,fo,fr,fs,fv,fz,gb</Data></Cell>
   </Row>
   <Row ss:AutoFitHeight="0">
    <Cell><Data ss:Type="String">&gt;Marker03278</Data></Cell>
    <Cell><Data ss:Type="String">abxcc</Data></Cell>
   </Row>
   <Row ss:AutoFitHeight="0">
    <Cell><Data ss:Type="String">CTTTATACTGATTTTTACAGCTCAGTTTTTGAGTCCCTTTXXXXXXXXXXGGGGCTGCAGGACCCTCACACTCCCTTTCAAAGTGATGTA</Data></Cell>
    <Cell><Data ss:Type="String">P,aa,ac,af,ag,ai,aj,al,an,ap,aq,at,av,az,ba,bb,bi,bl,br,bt,bu,cb,cj,ck,cs,cw,cy,cz,da,dc,de,df,dh,dj,dk,dn,do,dp,dq,ds,dv,dx,dy,ea,ee,eg,ei,ej,em,en,eo,ep,eq,es,et,ex,fa,fi,fo,fr,ft,fv,fw,ga,gb,gc</Data></Cell>
   </Row>
   <Row ss:AutoFitHeight="0">
    <Cell><Data ss:Type="String">CTTTTTACTGATTTTTACAGCTCAGTTTTTGAGTCACTTTXXXXXXXXXXGGGGCTGCAGGACCCTCACACTCCCTTTCAAAGTGATGTA</Data></Cell>
    <Cell><Data ss:Type="String">P,ab,ad,ae,aj,ak,am,an,ao,ap,ar,aw,ax,bc,be,bf,bg,bj,bk,bm,bn,bp,bq,bs,bv,bx,by,bz,ca,cc,cd,ce,cf,cg,ch,cl,cn,cp,cr,ct,cv,cx,da,db,dd,di,dl,dm,dn,dp,dr,dt,du,dv,dw,dz,eb,ec,ed,ee,eh,ek,el,er,ey,fc,fd,fe,ff,fg,fh,fl,fm,fs,fx,fy,fz</Data></Cell>
   </Row>
   <Row ss:AutoFitHeight="0">
    <Cell><Data ss:Type="String">CTTTATACTGATTTTTACAGCTCAGTTTTTGAGTCACTTTXXXXXXXXXXGGGGCTGCAGGACCCTCACACTCCCTTTCAAAGTGATGTA</Data></Cell>
    <Cell ss:StyleID="s62"><Data ss:Type="String">M,aa,ab,ac,ad,ae,af,ag,ai,aj,ak,al,am,an,ao,ap,ar,at,av,aw,ax,ay,az,ba,bb,bc,bd,be,bf,bh,bi,bl,bm,bn,bo,bp,bq,br,bs,bt,bu,bv,bx,by,bz,ca,cb,cc,cd,ce,cf,ch,cj,ck,cl,cn,cp,cr,cs,cv,cw,cx,cy,cz,da,db,dc,dd,de,df,dg,dh,di,dj,dk,dl,dm,dn,do,dp,dq,dr,ds,dt,du,dv,dw,dy,dz,ea,ec,ed,ee,eg,ei,ej,ek,el,em,en,eo,ep,er,es,ev,ew,ex,ey,ez,fd,fe,ff,fg,fh,fi,fl,fm,fo,fr,fs,ft,fv,fw,fx,fy,fz,ga,gb,gc</Data></Cell>
   </Row>
   <Row ss:AutoFitHeight="0">
    <Cell><Data ss:Type="String">&gt;Marker03056</Data></Cell>
    <Cell><Data ss:Type="String">lmxll</Data></Cell>
   </Row>
   <Row ss:AutoFitHeight="0">
    <Cell><Data ss:Type="String">AGTGTGATACCAGCCTGAGATTCTATTCCCATTGTTTTCCXXXXXXXXXXATTTTCATATGAACTGTCTGATACCTAGAAAATAAATAAA</Data></Cell>
    <Cell><Data ss:Type="String">P,aa,ad,ae,ag,ai,aj,ak,am,ao,ap,ar,at,av,ay,ba,bc,bd,be,bf,bg,bl,bp,br,bt,bx,by,cd,cl,cp,cs,cu,cw,cx,cz,dc,dd,df,di,dj,dm,do,dp,dt,du,ea,ed,eh,el,eo,eq,es,eu,ev,ex,ey,ez,fc,fh,fl,fo,fs,fu,fv,fy,ga,gb,gc</Data></Cell>
   </Row>
   <Row ss:AutoFitHeight="0">
    <Cell><Data ss:Type="String">AGTGCGATACCAACCTGAGATTCTATTCCCATTGTTTTCCXXXXXXXXXXACTTTCATATGAACTGTCTGATACCTAGAAAATAAATAAA</Data></Cell>
    <Cell ss:StyleID="s62"><Data ss:Type="String">M,P,aa,ab,ac,ad,ae,af,ag,ai,aj,ak,al,am,an,ao,ap,aq,ar,at,av,aw,ax,az,ba,bb,bc,bd,bf,bh,bi,bj,bk,bl,bm,bn,bo,bp,bq,br,bt,bu,bv,bx,by,bz,ca,cb,cc,cd,ce,cf,cg,ch,cj,ck,cl,cn,cp,cq,cr,cs,ct,cv,cw,cx,cy,cz,da,db,dc,dd,de,df,dg,dh,di,dk,dl,dm,dn,dp,dq,dr,ds,dv,dw,dx,dy,dz,ea,eb,ec,ed,ee,eg,eh,ei,ej,el,em,en,eo,ep,eq,er,es,et,eu,ev,ew,ex,ey,ez,fa,fc,fd,fe,ff,fg,fh,fl,fm,fn,fo,fr,fs,ft,fu,fv,fw,fx,fy,fz,ga,gb,gc</Data></Cell>
   </Row>
   <Row ss:AutoFitHeight="0">
    <Cell><Data ss:Type="String">&gt;Marker02799</Data></Cell>
    <Cell><Data ss:Type="String">hkxhk</Data></Cell>
   </Row>
   <Row ss:AutoFitHeight="0">
    <Cell><Data ss:Type="String">CTTTGGAATACTTTTCAACAACGAAGTCATTTAATCAATAXXXXXXXXXXTGACTTTTTTGGTAACACGTCAGTTTCTGAAGCTTATGAA</Data></Cell>
    <Cell ss:StyleID="s62"><Data ss:Type="String">M,P,ab,ac,ad,ae,af,ag,ai,aj,am,an,ap,aq,ar,aw,ay,az,bb,bd,be,bf,bi,bk,bm,bn,bo,bq,br,bs,bu,by,bz,ca,cb,cc,cd,ce,cf,cg,cj,ck,cl,cq,cr,cs,ct,cu,cv,cw,cx,cy,da,db,dc,dd,de,df,dg,dj,dl,dm,do,dp,dq,dr,ds,dv,dw,dy,dz,eb,ec,ed,eh,ej,ek,el,em,en,er,et,eu,ev,ex,ey,fd,fe,fg,fh,fi,fm,fn,fr,fs,ft,fu,fv,fz,ga,gb</Data></Cell>
   </Row>
   <Row ss:AutoFitHeight="0">
    <Cell><Data ss:Type="String">CTTTGGAATACTTTTCAACAACGAAGTCATTTAATCAATTXXXXXXXXXXTGACTTTTTTGGTAACACGTCAGTTTCTGAAGCTTATGAA</Data></Cell>
    <Cell ss:StyleID="s62"><Data ss:Type="String">M,P,aa,ac,ae,af,ag,ak,al,an,ao,ap,aq,ar,at,av,aw,ax,az,ba,bb,bc,bd,be,bf,bi,bj,bk,bp,bq,bt,bu,bv,bx,by,bz,cb,cc,cd,ce,cf,cg,ch,ck,cn,cp,cw,cx,cy,cz,db,dc,de,dg,dh,di,dj,dk,dm,dp,dq,dr,ds,dt,du,dv,dx,dy,dz,ea,eb,ed,ee,eg,ei,em,eo,ep,eq,es,eu,ev,ew,ez,fc,fd,fe,ff,fg,fl,fm,fn,fo,fr,fs,ft,fu,fv,fw,fx,fy,fz,gb</Data></Cell>
   </Row>
   <Row ss:AutoFitHeight="0">
    <Cell><Data ss:Type="String">&gt;Marker03067</Data></Cell>
    <Cell><Data ss:Type="String">lmxll</Data></Cell>
   </Row>
   <Row ss:AutoFitHeight="0">
    <Cell><Data ss:Type="String">CTTTCAATTACAATTTGTCACTGCCAATCATTGATGGCATXXXXXXXXXXTGTGATAGATATTTAAGCAAATTTTTCAATAATATATTTG</Data></Cell>
    <Cell><Data ss:Type="String">P,ab,ac,ad,af,ag,ai,aj,ao,ap,at,bc,bd,be,bm,bp,bs,by,bz,ca,cb,cc,cd,ce,cl,cn,cs,cv,cy,da,dc,dd,de,dg,dh,dj,dk,dl,dm,dn,do,dp,dq,dr,dt,dv,dw,dx,dy,dz,ed,ee,ei,el,en,eo,eq,er,ev,ew,ey,fd,fe,fh,fo,fq,fr,fs,ft,fv,fy,fz</Data></Cell>
   </Row>
   <Row ss:AutoFitHeight="0">
    <Cell><Data ss:Type="String">CTTTCAATTACAATTTGTCACTGCCAATCATGGATGGCATXXXXXXXXXXTGTGATAGATATTTAAGCAAATTTTTCAATAATATATTTG</Data></Cell>
    <Cell ss:StyleID="s62"><Data ss:Type="String">M,P,aa,ab,ac,ad,ae,af,ag,ai,aj,ak,al,am,an,ao,ap,aq,ar,at,av,aw,ax,ay,az,ba,bb,bc,bd,be,bf,bg,bh,bi,bj,bk,bl,bm,bn,bo,bp,bq,br,bs,bt,bu,bv,bx,by,bz,ca,cb,cc,cd,cf,cg,ch,cj,ck,cl,cn,cp,cq,cr,cs,ct,cu,cv,cw,cx,cy,cz,da,db,dc,dd,de,df,dg,dh,di,dj,dl,dm,dn,do,dp,dq,dr,ds,dt,du,dv,dw,dy,dz,ea,eb,ec,ed,ee,eg,eh,ei,ej,ek,el,em,en,eo,ep,eq,er,es,et,eu,ev,ew,ex,ey,ez,fa,fc,fd,fe,ff,fg,fh,fi,fl,fm,fn,fo,fq,fr,fs,ft,fu,fv,fw,fx,fy,fz,ga,gb,gc</Data></Cell>
   </Row>
   <Row ss:AutoFitHeight="0">
    <Cell><Data ss:Type="String">&gt;Marker03015</Data></Cell>
    <Cell><Data ss:Type="String">efxeg</Data></Cell>
   </Row>
   <Row ss:AutoFitHeight="0">
    <Cell><Data ss:Type="String">CTTTTTTCCCGTATTCGCTTTTTTTGTTAGTGTCTTCCTCXXXXXXXXXXTATTATTTTCTTTATTAATTTCTTTTAGATGCAAAATGCC</Data></Cell>
    <Cell><Data ss:Type="String">M,ac,ag,ai,aj,ak,am,an,ar,aw,ax,bb,bd,bl,bn,br,bt,bu,bv,bx,by,cc,ce,cj,ck,cl,cn,cr,ct,cv,cw,cy,db,dd,dg,dm,dr,ds,dt,dx,ea,ec,ed,ee,eh,ej,el,em,en,eo,eq,es,et,ev,ey,fe,ff,fg,fl,fs,ft,fv,fy,gb</Data></Cell>
   </Row>
   <Row ss:AutoFitHeight="0">
    <Cell><Data ss:Type="String">CTTTTTTCCCGTATTCGCTTTTTTTGTTAGCGTCTTCCTCXXXXXXXXXXTATTATTTTCTTTGTTAATTTCTTTTAGTTGCAAAATGCC</Data></Cell>
    <Cell ss:StyleID="s62"><Data ss:Type="String">M,P,aa,ab,ad,ae,af,ag,ai,ak,al,ao,ap,aq,at,av,ax,ay,az,ba,bb,bc,be,bf,bg,bi,bj,bk,bm,bp,bq,br,bt,bu,by,bz,ca,cb,cd,cg,ch,cj,ck,cl,cn,cp,cq,cs,ct,cu,cv,cx,cz,da,dc,dd,de,df,dh,di,dj,dk,dn,do,dp,dr,ds,du,dv,dw,dy,dz,eb,ec,ed,eg,ei,ej,el,eo,ep,eq,er,es,eu,ew,ex,fa,fc,fd,fe,ff,fi,fm,fo,fq,fr,ft,fw,fx,ga,gc</Data></Cell>
   </Row>
   <Row ss:AutoFitHeight="0">
    <Cell><Data ss:Type="String">CTTTTTTCCCGTATTCGCTTTTTTTGTTAGTGTCTTCCTCXXXXXXXXXXTATTATTTTCTTTGTTAATTTCTTTTAGTTGCAAAATGCC</Data></Cell>
    <Cell><Data ss:Type="String">P,ab,ac,ae,af,ai,al,am,an,ao,ar,av,aw,bc,bd,bg,bh,bi,bk,bl,bq,bs,bv,bx,ca,cb,cc,cd,cg,cl,cr,cs,cw,cx,cy,db,dc,dd,dg,di,dm,dp,dq,dt,dv,dw,dx,dz,ea,eh,ej,ek,em,en,eq,er,et,ev,ey,fa,fd,fg,fh,fl,fo,fq,fs,fu,fv,fy,fz,gb</Data></Cell>
   </Row>
   <Row ss:AutoFitHeight="0">
    <Cell><Data ss:Type="String">&gt;Marker02982</Data></Cell>
    <Cell><Data ss:Type="String">lmxll</Data></Cell>
   </Row>
   <Row ss:AutoFitHeight="0">
    <Cell><Data ss:Type="String">TTTACTGCCTTTCTTTCCCTTCTTCCTTCAATGCTAGAAGXXXXXXXXXXTACAGGCAAGAATAAGAGTAAGAACCTAGACTAGAAAATA</Data></Cell>
    <Cell><Data ss:Type="String">P,aa,ab,ad,ae,aj,am,an,ar,ba,bb,bc,bd,bn,bp,bq,br,bt,bu,bv,by,cf,cj,cl,cp,cq,cs,ct,cv,cw,cy,da,dd,dg,dh,di,dj,dk,dl,dp,dq,ds,dv,dw,dx,dy,dz,ea,eb,ec,ed,ee,eg,eh,ei,ej,ek,em,ep,eq,er,es,et,ew,ey,fc,fd,ff,fi,fo,fq,fr,fv,fw,fy,fz,gb,gc</Data></Cell>
   </Row>
   <Row ss:AutoFitHeight="0">
    <Cell><Data ss:Type="String">TCTACTGCCTTTCTTTCCCTTCTTCCTTCAATGCTAGAAGXXXXXXXXXXTACAGGCAAGAATAAGAGTAAGAACCTAGACTAGAAAATA</Data></Cell>
    <Cell ss:StyleID="s62"><Data ss:Type="String">M,P,aa,ab,ac,ad,ae,af,ag,ai,aj,ak,al,am,an,ao,ap,aq,ar,at,av,aw,ax,ay,az,ba,bb,bc,bd,be,bf,bg,bh,bi,bj,bk,bl,bm,bn,bo,bp,bq,br,bs,bu,bv,bx,by,bz,ca,cb,cc,cd,ce,cf,cg,ch,ck,cl,cn,cp,cq,cr,cs,ct,cv,cw,cx,cy,cz,db,dc,dd,de,df,dg,dh,di,dj,dm,dn,do,dp,dq,dr,ds,dt,du,dw,dx,dy,dz,ea,eb,ec,ed,eg,eh,ej,ek,el,em,en,eo,ep,er,es,eu,ev,ey,ez,fa,fc,fe,fg,fh,fi,fl,fm,fn,fo,fr,fs,ft,fu,fv,fw,fx,fy,fz,ga,gb,gc</Data></Cell>
   </Row>
   <Row ss:AutoFitHeight="0">
    <Cell><Data ss:Type="String">&gt;Marker03018</Data></Cell>
    <Cell><Data ss:Type="String">efxeg</Data></Cell>
   </Row>
   <Row ss:AutoFitHeight="0">
    <Cell><Data ss:Type="String">TTAAACTACACCTGGAAACGCCCGAAACGCCTGCGAAAGCXXXXXXXXXXTCAAGTGTGGCAGTGTGAGCCCCGAAGTGTTTGAAAATAG</Data></Cell>
    <Cell><Data ss:Type="String">P,aa,ac,ad,ae,af,ai,ak,am,ar,at,ax,az,bf,bg,bi,bj,bo,bp,bq,br,by,cc,cd,ck,cl,ct,cw,cy,db,dc,dj,dk,dl,dm,dn,dp,dq,dr,ds,dt,du,dv,dw,dy,ea,eb,ed,ee,eg,ej,el,eo,eq,er,es,et,eu,ev,ew,ey,fa,fd,fe,ff,fh,fl,fr,fw,fz,ga,gc</Data></Cell>
   </Row>
   <Row ss:AutoFitHeight="0">
    <Cell><Data ss:Type="String">TTAAACTACACCTGGAAACGCCCGAAACGCCTGCGAAAGCXXXXXXXXXXTCAAGTGTGGAAGTGTGAGCCCCGAAGTGTTTGAAAATAG</Data></Cell>
    <Cell ss:StyleID="s62"><Data ss:Type="String">M,P,aa,ab,ac,ad,ae,af,ag,ai,aj,al,am,an,ao,ap,aq,ar,at,av,aw,ay,ba,bb,bc,bd,be,bf,bg,bj,bk,bm,bn,bo,bp,br,bs,bt,bu,bv,bx,by,bz,ca,cb,cc,cd,ce,cf,cg,ch,cj,cp,cq,cr,cs,cu,cv,cx,cy,da,dd,de,df,dg,dh,dk,dl,dn,do,dr,ds,dt,dv,dw,dx,dy,dz,ea,eb,ec,ee,eh,ei,ej,ek,el,em,en,eo,ep,er,et,eu,ev,ew,ex,ez,fa,fc,fd,fg,fh,fi,fl,fm,fn,fo,fq,ft,fv,fw,fx,fy,gb,gc</Data></Cell>
   </Row>
   <Row ss:AutoFitHeight="0">
    <Cell><Data ss:Type="String">TTAAACTACACCTGGAAACGCCCGAAACGCCTGCGAAAGCXXXXXXXXXXTCAAGTGTGGCAGTGTGAGCCCCGAGGTGTTTGAAAATAG</Data></Cell>
    <Cell><Data ss:Type="String">M,ab,ac,ad,aj,an,ao,ar,av,az,bi,bl,bn,bq,bs,bz,ca,cb,cc,ce,cj,ck,cl,cn,ct,cv,db,dc,dd,di,dj,dm,do,dp,dq,du,dv,dx,ed,eg,el,ep,es,ew,fe,fh,fo,fr,fs,ft,fu,fv,fz,ga</Data></Cell>
   </Row>
   <Row ss:AutoFitHeight="0">
    <Cell><Data ss:Type="String">&gt;Marker03166</Data></Cell>
    <Cell><Data ss:Type="String">hkxhk</Data></Cell>
   </Row>
   <Row ss:AutoFitHeight="0">
    <Cell><Data ss:Type="String">CCTCTGCCAGTGATGAGGGAGGAGCACTCGGTCCACGAGGXXXXXXXXXXCTGGGTTCATGAATGTTTTTCCTATGAAAAATAAAATAAG</Data></Cell>
    <Cell ss:StyleID="s62"><Data ss:Type="String">M,P,aa,ab,ac,ad,ae,af,ag,ai,aj,ak,al,am,ao,ap,aq,ar,az,bb,bc,bd,bg,bm,bo,bp,bq,bs,bu,bv,bx,by,bz,ca,cb,cc,cd,ce,cf,cg,ch,cj,cn,cq,cs,cv,cw,cy,da,db,dc,dd,dg,dh,di,dj,dk,dm,dn,do,dp,dq,dr,ds,dt,du,dx,dy,dz,eb,ec,ed,ee,eh,ej,el,em,en,eo,ep,eq,er,es,et,ev,ew,ey,ez,fa,fd,ff,fg,fh,fi,fr,fs,fu,fv,fw,fx,fy,ga,gb,gc</Data></Cell>
   </Row>
   <Row ss:AutoFitHeight="0">
    <Cell><Data ss:Type="String">CCTCTGCCGGTGATGAGGGAGGAGCACTCGGTCCACGAGGXXXXXXXXXXCTGGGTTCATGAATGTTTTTCCTATGAAAAATAAAATAAG</Data></Cell>
    <Cell ss:StyleID="s62"><Data ss:Type="String">M,P,ad,ae,af,ag,aj,ak,al,am,an,aq,ar,at,av,aw,ax,az,ba,bb,bd,be,bf,bh,bi,bj,bk,bl,bm,bp,bq,br,bs,bt,bu,bx,by,bz,cb,cd,cf,cg,ch,cj,ck,cl,cn,cp,cr,cs,ct,cu,cv,cw,cx,cy,db,de,df,dj,dk,dl,dm,dn,dp,dq,ds,dt,du,dv,dw,dx,dy,dz,ea,ed,eg,eh,ei,ej,ek,el,em,en,eo,ep,er,eu,ev,ew,fc,fd,ff,fl,fm,fn,fo,fq,fr,ft,fu,fv,fw,fy,fz,ga,gb,gc</Data></Cell>
   </Row>
   <Row ss:AutoFitHeight="0">
    <Cell><Data ss:Type="String">&gt;Marker03224</Data></Cell>
    <Cell><Data ss:Type="String">efxeg</Data></Cell>
   </Row>
   <Row ss:AutoFitHeight="0">
    <Cell><Data ss:Type="String">TATTTTTCGATAGAAACCTACCTCTTGTTTGATTTACATTXXXXXXXXXXTATAGTTTGTAAAATATGCAAGAAAGTGATAGAGAAACAA</Data></Cell>
    <Cell ss:StyleID="s62"><Data ss:Type="String">M,P,aa,ac,ae,af,ag,ai,ak,am,an,ao,ar,at,av,ay,az,ba,bc,bd,be,bf,bh,bi,bl,bn,bp,bs,bt,bu,bv,bx,by,bz,cb,cc,cd,ce,cg,ch,ck,cl,cn,cp,cq,cr,cs,cu,cv,cw,da,dc,dd,de,df,dg,di,dl,dm,dn,dq,dr,ds,dw,dy,dz,ea,eb,ec,ed,eg,eh,ei,ej,ek,el,en,eo,ep,eq,er,es,et,ev,ew,ey,fa,fd,fe,fg,fi,fn,fq,fs,ft,fu,fv,fw,fx,fy,fz,ga,gb,gc</Data></Cell>
   </Row>
   <Row ss:AutoFitHeight="0">
    <Cell><Data ss:Type="String">TATTTTTCGATAGAAACCTACCTCTTGTTTGATTTACATTXXXXXXXXXXTATAGTTTGTAAAATATGCAAGAAAGTGACAGAGAAACAA</Data></Cell>
    <Cell><Data ss:Type="String">M,ab,ac,ad,af,ag,ai,aj,ak,al,am,ap,aq,av,aw,ax,az,bb,bd,bg,bm,bo,bq,br,bs,bx,ca,cc,cd,ce,cf,cg,cj,ck,cl,cs,ct,cu,cw,cy,db,dd,dh,dj,dk,dm,do,dp,dt,du,ee,ek,em,eu,ex,ey,ff,fm,fo,fr,fu,fv,fz,ga</Data></Cell>
   </Row>
   <Row ss:AutoFitHeight="0">
    <Cell><Data ss:Type="String">TATTTTTCAATAGAAACCTACCTCTTGTTTGATTTACATTXXXXXXXXXXTATAGTTTGTAAAATATGCAAGAAAGTGATAGAGAAACAA</Data></Cell>
    <Cell><Data ss:Type="String">P,ab,ad,aj,am,an,ao,ap,aq,ar,aw,ax,ba,bb,bc,be,bg,bh,bj,bl,bn,bo,bp,bq,bv,ca,ch,cj,cn,cp,cu,cv,cx,cy,cz,da,dc,dd,df,dh,dj,do,du,dx,dy,ea,eb,ee,ei,el,em,eo,fa,fc,fh,fi,fo,fs,gc</Data></Cell>
   </Row>
   <Row ss:AutoFitHeight="0">
    <Cell><Data ss:Type="String">&gt;Marker02566</Data></Cell>
    <Cell><Data ss:Type="String">abxcd</Data></Cell>
   </Row>
   <Row ss:AutoFitHeight="0">
    <Cell><Data ss:Type="String">TCTCTTTTGAGTCTTTTTTTAGGAGCAGCGAGTAGCGGCTXXXXXXXXXXAAAGATACAATGGTAGGGGACAAGTGCTAAAAAAAAATAA</Data></Cell>
    <Cell><Data ss:Type="String">M,ab,ae,ag,aj,al,am,an,aq,at,av,ax,az,ba,bb,bc,be,bf,bl,bm,bp,bt,by,cb,cg,cj,cn,cr,cs,cv,cw,cx,cy,cz,da,db,dc,dd,de,df,dg,dj,dk,dm,dp,dq,du,dv,dw,dz,ea,eb,ei,ej,em,en,eo,er,es,ew,ex,ez,fg,fh,fi,fu,fv,fx,fy,fz,ga,gb,gc</Data></Cell>
   </Row>
   <Row ss:AutoFitHeight="0">
    <Cell><Data ss:Type="String">TCTCTTTTGAGTCTTTTTTAGGAGCAGCGAGTAGCGGCTTXXXXXXXXXXAAAGATACAATGGTAGGGGACAAGTGCTAAAAAAAAATAA</Data></Cell>
    <Cell><Data ss:Type="String">M,aa,ac,ad,af,ai,ak,an,ao,ap,aw,bd,bi,bk,bo,bq,bs,bu,bv,bx,bz,ca,cc,cd,cf,ch,ck,cl,cp,cu,dh,di,dl,dn,do,dr,ds,dt,dx,dy,ec,ed,ee,eg,eh,ek,el,ep,eq,et,eu,ev,ey,fc,fd,fe,ff,fl,fn,fo,fr,fs,ft,fv,fw</Data></Cell>
   </Row>
   <Row ss:AutoFitHeight="0">
    <Cell><Data ss:Type="String">TCTCTTTTGAGTCTTTTTTAGGAGCAGCGAGTAGCGGCTTXXXXXXXXXXAAAGATACAATGGTAGGTGACAAGTGCTAAAAAAAAATAA</Data></Cell>
    <Cell><Data ss:Type="String">P,aa,ad,ae,af,ag,aj,al,am,aq,ar,at,aw,az,bi,bj,bl,bm,bn,bo,bp,bq,br,bs,bu,by,ca,cb,cc,cf,cg,ck,cn,cs,ct,cu,cw,cy,db,dc,dh,dj,dl,dm,dp,dq,dr,dt,dw,dx,dy,dz,ea,ee,eh,ei,ek,el,eo,ep,es,et,ew,fc,fe,fh,fi,fo,fq,ft,fz,gb</Data></Cell>
   </Row>
   <Row ss:AutoFitHeight="0">
    <Cell><Data ss:Type="String">TCTCTTTTGAGTCTTTTTAGGAGCAGCGAGTAGCGGTTTTXXXXXXXXXXAAAGATACAATGGTAGGGGACAAGTGCTAAAAAAAAATAA</Data></Cell>
    <Cell><Data ss:Type="String">P,ab,ac,ai,ak,an,ao,ap,av,ax,ay,ba,bb,bc,bd,be,bf,bk,bt,bv,bx,bz,cd,ce,ch,cj,cl,cp,cq,cr,cv,cx,cz,da,dd,de,df,di,dk,dn,do,du,dv,eb,ec,ed,eg,ej,em,en,eq,er,ev,ew,ex,ey,fd,ff,fg,fr,fs,fu,fv,fw,fx,fy,ga</Data></Cell>
   </Row>
   <Row ss:AutoFitHeight="0">
    <Cell><Data ss:Type="String">&gt;Marker03218</Data></Cell>
    <Cell><Data ss:Type="String">nnxnp</Data></Cell>
   </Row>
   <Row ss:AutoFitHeight="0">
    <Cell><Data ss:Type="String">CTCTCCCTGAACAGTGAAAAGAGTCAGCAGTATGAATGTGXXXXXXXXXXTATAACAGTCTACATTAGACTACTTAGATTAATAAATGTT</Data></Cell>
    <Cell><Data ss:Type="String">M,af,ag,ak,ao,ap,aq,av,aw,ax,az,bb,bf,bi,bk,bp,bt,bv,bx,by,ca,cb,ce,cg,ch,cj,cn,cs,cy,db,de,df,dg,di,dl,dm,do,dq,dt,dv,dx,dy,ea,eb,ec,ed,eg,eh,ei,ej,el,en,ep,eq,eu,ev,ew,ex,fc,ff,fg,fh,fi,fl,fq,fr</Data></Cell>
   </Row>
   <Row ss:AutoFitHeight="0">
    <Cell><Data ss:Type="String">CTCTCCCTGAACAGTGAAAAGAGTCAGCAGTATGAATGTGXXXXXXXXXXTATAACAATCTACATTAGACTACTTAGATTAATAAATGTT</Data></Cell>
    <Cell ss:StyleID="s62"><Data ss:Type="String">M,P,aa,ab,ac,ad,ae,af,ag,ai,aj,ak,al,am,an,ao,ap,aq,ar,at,av,aw,ax,ay,az,ba,bb,bc,bd,be,bf,bh,bj,bk,bl,bm,bn,bo,bp,bq,br,bs,bt,bu,bv,bx,by,bz,ca,cb,cc,cd,cf,cg,ch,cj,ck,cl,cn,cp,cq,cr,cs,ct,cu,cv,cw,cy,cz,da,db,dc,dd,de,df,dh,di,dj,dk,dl,dm,dn,do,dp,dq,dr,ds,dt,du,dv,dw,dx,dy,dz,ea,eb,ec,ed,ee,eg,eh,ei,ej,ek,el,em,en,eo,ep,eq,er,es,et,ev,ew,ex,ey,ez,fd,fe,ff,fg,fh,fi,fm,fn,fo,fq,fr,fs,ft,fu,fv,fw,fx,fy,fz,ga,gb,gc</Data></Cell>
   </Row>
   <Row ss:AutoFitHeight="0">
    <Cell><Data ss:Type="String">&gt;Marker03501</Data></Cell>
    <Cell><Data ss:Type="String">lmxll</Data></Cell>
   </Row>
   <Row ss:AutoFitHeight="0">
    <Cell><Data ss:Type="String">CTTCCTTAACCCTGAAACGACAGCCGTCGTTTATTTAATCXXXXXXXXXXCTTAGATAGTGATGTTATTTCACTATCTGTACTGTACTTT</Data></Cell>
    <Cell><Data ss:Type="String">P,aa,ab,ad,ae,af,ai,ak,al,an,ao,az,bc,bl,bn,bo,bs,bu,bv,cb,cd,cg,ch,cj,cp,cq,cr,cs,ct,cv,cx,cy,cz,de,df,do,dp,dq,dr,ds,dt,du,dw,dx,dy,dz,ea,ec,eh,ei,ej,em,er,es,et,ff,fq,fu,fx,ga,gb</Data></Cell>
   </Row>
   <Row ss:AutoFitHeight="0">
    <Cell><Data ss:Type="String">CTTCCTTAACCCTGAAACGACAGCTGTCGTTTATTTAATCXXXXXXXXXXCTTAGATAGTGATGTTATTTCACTATCTGTACTGTACTCT</Data></Cell>
    <Cell ss:StyleID="s62"><Data ss:Type="String">M,P,aa,ab,ac,ad,ae,af,ag,ai,aj,ak,al,am,an,ao,ap,ar,at,av,aw,ax,az,ba,bb,bc,bd,be,bf,bh,bi,bl,bm,bn,bo,bp,bq,br,bs,bt,bu,bx,by,bz,ca,cb,cd,ce,cf,ch,ck,cl,cn,cp,cq,cr,cs,ct,cu,cv,cw,cx,cy,cz,da,db,dc,dd,de,df,dg,dh,di,dj,dk,dl,dm,dn,do,dp,dq,dr,ds,dt,du,dv,dw,dx,dy,dz,ea,eb,ec,ed,ee,eg,eh,ei,ej,ek,el,em,en,eo,ep,er,es,et,eu,ev,ex,ey,ez,fc,fd,fe,ff,fg,fh,fi,fl,fm,fn,fo,fq,fr,fs,ft,fu,fv,fw,fx,fy,fz,ga,gb,gc</Data></Cell>
   </Row>
   <Row ss:AutoFitHeight="0">
    <Cell><Data ss:Type="String">&gt;Marker03111</Data></Cell>
    <Cell><Data ss:Type="String">nnxnp</Data></Cell>
   </Row>
   <Row ss:AutoFitHeight="0">
    <Cell><Data ss:Type="String">TTTAACATCCATTTAAAAATATGAAGACTTGTCAAATTATXXXXXXXXXXTATCAAACGGGATATTGCATTTTTTTGTTATTTTACTGTT</Data></Cell>
    <Cell><Data ss:Type="String">M,aa,ab,ac,ad,af,ag,aj,ak,al,ap,ar,at,ay,bb,bf,bg,bk,bn,br,bs,bu,bv,bx,bz,ca,cc,cd,ce,cf,cg,cj,ck,cn,cp,ct,cw,cz,db,dd,df,di,dj,dk,dm,dn,dp,dq,dt,du,dz,eb,ed,ee,eh,ei,ek,el,em,er,es,et,eu,ey,ez,fg,fh,fm,fs,ft,fu,fv</Data></Cell>
   </Row>
   <Row ss:AutoFitHeight="0">
    <Cell><Data ss:Type="String">TTTAACATCCATTTAAAAATACGAAGACTTGTCAAATTATXXXXXXXXXXTATCAAACGGGATATTGCATTTTTTTGTTATTTTACTGTT</Data></Cell>
    <Cell ss:StyleID="s62"><Data ss:Type="String">M,P,aa,ab,ac,ad,ae,af,ag,ai,aj,ak,al,am,an,ao,aq,ar,at,av,ax,ay,az,ba,bb,bc,bd,be,bf,bg,bh,bi,bl,bm,bo,bp,bq,br,bs,bt,bu,bv,bx,by,bz,ca,cb,cc,cd,ce,cf,cg,ch,cj,ck,cl,cp,cq,cr,cs,cu,cv,cw,cx,cy,cz,da,db,dc,dd,de,df,dg,dh,di,dj,dk,dl,dm,do,dq,dr,dt,dv,dx,dy,dz,ea,eb,ec,ed,ee,eg,eh,ej,ek,el,em,en,eo,ep,er,es,et,eu,ev,ew,ey,ez,fa,fc,fd,fe,ff,fg,fh,fi,fl,fm,fn,fo,fq,fs,ft,fu,fv,fw,fx,fy,fz,ga,gb,gc</Data></Cell>
   </Row>
   <Row ss:AutoFitHeight="0">
    <Cell><Data ss:Type="String">&gt;Marker03071</Data></Cell>
    <Cell><Data ss:Type="String">hkxhk</Data></Cell>
   </Row>
   <Row ss:AutoFitHeight="0">
    <Cell><Data ss:Type="String">GTAGTTCAAGACCTCATGCAACTCGCGGATCATGTATGGGXXXXXXXXXXCAGGGCTCAGTAGTCAGGTCAGCTGTCATTTGCACTGAAA</Data></Cell>
    <Cell ss:StyleID="s62"><Data ss:Type="String">M,P,aa,ab,ac,ad,ae,af,ag,ai,aj,ak,al,am,an,ao,aq,ar,at,av,ay,az,bb,bc,be,bg,bi,bj,bk,bl,bm,bn,bo,bp,bq,bs,bt,bu,bx,by,bz,ca,cb,cc,cd,ce,cf,ch,cj,ck,cl,cn,cp,cq,cu,cv,cw,cx,cy,da,db,dc,dd,de,df,dg,dh,di,dj,dk,dl,dm,dn,do,dp,dq,dr,ds,dt,du,dv,dw,dx,dy,dz,ea,eb,ec,ed,ee,eg,eh,ei,ej,ek,el,em,en,eo,ep,eq,er,es,et,ev,ew,ex,ey,fa,ff,fg,fh,fi,fm,fo,fq,fr,ft,fu,fv,fw,fx,fy,fz,ga,gb,gc</Data></Cell>
   </Row>
   <Row ss:AutoFitHeight="0">
    <Cell><Data ss:Type="String">GTAGTTCAAGACCTCATGCAACTCGCGGATCATGTATGGGXXXXXXXXXXCAGGGCTCAGTAGTCAGGTCAGCTGTCACTTGCACTGAAA</Data></Cell>
    <Cell ss:StyleID="s62"><Data ss:Type="String">M,P,aa,ab,ac,ad,ae,af,ag,ai,aj,al,an,ar,at,av,aw,bc,bd,be,bf,bj,bk,bl,bm,bq,br,bu,bv,bx,by,bz,cb,cc,cd,ce,cg,cj,ck,cl,cp,cq,cr,cs,cu,cy,cz,da,dc,dd,de,df,dh,di,dk,dl,dm,dn,do,dp,dr,ds,dt,du,dw,dx,dy,dz,eb,ec,ed,ee,eg,eh,ei,ej,ek,el,em,en,ep,eq,er,es,eu,ev,ey,fe,fg,fh,fl,fm,fn,fq,fr,fs,ft,fv,fy,fz,ga,gb,gc</Data></Cell>
   </Row>
   <Row ss:AutoFitHeight="0">
    <Cell><Data ss:Type="String">&gt;Marker03239</Data></Cell>
    <Cell><Data ss:Type="String">lmxll</Data></Cell>
   </Row>
   <Row ss:AutoFitHeight="0">
    <Cell><Data ss:Type="String">GAAGTTTACTATGTATTAAAGAATTTGGCAAGCTTTTGCTXXXXXXXXXXTTCCAGTGCAAATATCATTACAATGGATCTTAAAATATAG</Data></Cell>
    <Cell><Data ss:Type="String">P,ab,ac,ae,ag,ai,aj,ak,am,an,ao,ap,at,bb,bd,be,bf,bg,bj,bm,bn,bu,ca,cb,cf,cg,cj,ck,cq,cr,cs,cx,cy,de,dg,dj,dk,dl,dm,dn,dp,ds,dt,ed,ee,eg,ej,ek,el,en,eo,ep,eq,er,es,ev,ez,fc,fh,fi,fl,fm,fo,fw,fz,gc</Data></Cell>
   </Row>
   <Row ss:AutoFitHeight="0">
    <Cell><Data ss:Type="String">GAAGTTTACTATGTATTAAAGAATTTGGCAAGCTTTTGCTXXXXXXXXXXTTCCAATGCAAATATCATTACAATGGATCTTAAAATATAG</Data></Cell>
    <Cell ss:StyleID="s62"><Data ss:Type="String">M,P,aa,ab,ac,ad,ae,af,ag,ai,aj,ak,al,am,an,ao,ap,aq,ar,at,av,aw,ax,ay,az,ba,bb,bc,bd,be,bf,bh,bi,bj,bl,bm,bn,bo,bp,bq,br,bs,bt,bu,bv,bx,by,bz,ca,cb,cc,cd,ce,cf,cg,ch,cj,ck,cn,cp,cr,cs,ct,cu,cv,cw,cx,cy,cz,da,db,dc,dd,de,dg,dh,di,dj,dk,dl,dm,dn,do,dp,dq,dr,ds,dt,du,dv,dw,dx,dy,dz,ea,eb,ec,ed,ee,eg,eh,ei,ej,ek,el,em,en,eo,ep,er,es,et,eu,ev,ew,ex,ey,ez,fa,fc,fe,ff,fg,fh,fi,fm,fn,fo,fr,fs,ft,fu,fv,fw,fx,fy,fz,ga,gb,gc</Data></Cell>
   </Row>
   <Row ss:AutoFitHeight="0">
    <Cell><Data ss:Type="String">&gt;Marker03185</Data></Cell>
    <Cell><Data ss:Type="String">lmxll</Data></Cell>
   </Row>
   <Row ss:AutoFitHeight="0">
    <Cell><Data ss:Type="String">AACATACTAGACCTCTTCCTTACCTCTAACCCTTCTACTTXXXXXXXXXXAACATGTACTAATACAACAATTACAGTTATAAAACTCTTT</Data></Cell>
    <Cell ss:StyleID="s62"><Data ss:Type="String">M,P,aa,ab,ac,ad,ae,ag,ai,aj,ak,al,an,ao,ap,aq,ar,at,av,aw,ax,az,ba,bb,bc,be,bf,bg,bi,bj,bk,bl,bm,bn,bp,bq,br,bs,bt,bu,bv,bx,by,bz,ca,cb,cc,cd,ce,cf,cg,ch,cj,ck,cl,cp,cq,cr,cs,ct,cu,cw,cx,cy,cz,da,db,dc,dd,de,df,dg,dh,di,dj,dk,dl,dm,dn,do,dp,dq,dr,ds,dt,dv,dx,dy,dz,ea,eb,ec,ed,ee,eg,eh,ej,ek,el,em,en,eo,ep,eq,er,es,et,ev,ew,ex,ez,fa,fc,fd,fe,ff,fg,fh,fi,fl,fn,fo,fq,fr,fs,ft,fu,fv,fw,fx,fy,fz,ga,gb,gc</Data></Cell>
   </Row>
   <Row ss:AutoFitHeight="0">
    <Cell><Data ss:Type="String">AACATACTAGACCTCTGCCTTACCTCTAACCCTTCTACTTXXXXXXXXXXAACATGTACTAATACAACAATTACAGTTATAAAACTCTTT</Data></Cell>
    <Cell><Data ss:Type="String">P,aa,ad,ae,af,ag,ai,aj,am,ao,ar,at,aw,ax,ba,bb,bf,bi,bo,bq,bs,bt,by,cf,cn,cp,cr,cs,ct,cv,cy,db,dc,dd,dh,di,dk,dn,dp,dr,ds,dt,dx,dy,ea,eb,eg,eh,ej,ek,el,eo,ep,er,et,eu,ev,ex,ez,fe,ff,fg,fh,fn,fo,fr,fz,ga,gb,gc</Data></Cell>
   </Row>
   <Row ss:AutoFitHeight="0">
    <Cell><Data ss:Type="String">&gt;Marker03481</Data></Cell>
    <Cell><Data ss:Type="String">lmxll</Data></Cell>
   </Row>
   <Row ss:AutoFitHeight="0">
    <Cell><Data ss:Type="String">TTATTTTTAATTAAATTTTGACACAACCGATTCAACATACXXXXXXXXXXACTAAATATATTTTAGAAGCTAGAAAAAAAATAGAAAAGA</Data></Cell>
    <Cell ss:StyleID="s62"><Data ss:Type="String">M,P,aa,ab,ac,ad,ae,af,ag,ai,aj,ak,al,am,an,ao,ap,aq,ar,at,av,aw,ax,ay,az,ba,bb,bc,bd,be,bf,bg,bi,bk,bl,bm,bn,bo,bp,bq,br,bs,bt,bu,bv,bx,by,bz,ca,cb,cc,cd,ce,cf,cg,ch,cj,ck,cl,cn,cp,cq,cr,cs,ct,cu,cv,cw,cx,cy,cz,da,db,dc,dd,de,df,dg,dh,di,dj,dk,dl,dm,dn,do,dp,dq,dr,ds,dt,du,dv,dw,dx,dy,dz,ea,eb,ec,ed,ee,eg,eh,ei,ej,ek,el,em,en,eo,ep,eq,er,es,et,eu,ev,ew,ex,ey,ez,fa,fc,fd,fe,ff,fg,fh,fi,fl,fm,fo,fq,fr,fs,ft,fu,fv,fw,fx,fy,fz,ga,gb,gc</Data></Cell>
   </Row>
   <Row ss:AutoFitHeight="0">
    <Cell><Data ss:Type="String">TTATTTTTAATGAAATTTTGACACAACCGATTCAACATACXXXXXXXXXXACTAAATATATTTTAGAAGCTAGAAAAAAAATAGAAAAGA</Data></Cell>
    <Cell><Data ss:Type="String">P,aa,ab,ac,ae,ag,aj,ak,am,an,ap,aq,av,ax,ay,az,ba,bb,bc,bd,bf,bg,bp,br,bz,ca,cb,cc,cd,cf,ch,cl,cn,cp,cr,cv,cw,cz,db,dd,de,df,dg,di,dj,dn,do,dq,ds,dv,dw,dx,ea,ec,ed,eg,ei,ej,el,em,eo,ep,er,es,et,ex,ey,fc,ff,fg,fi,fm,fn,ft,fu,fy,gb</Data></Cell>
   </Row>
   <Row ss:AutoFitHeight="0">
    <Cell><Data ss:Type="String">&gt;Marker03089</Data></Cell>
    <Cell><Data ss:Type="String">lmxll</Data></Cell>
   </Row>
   <Row ss:AutoFitHeight="0">
    <Cell><Data ss:Type="String">ATTAGTCTAACTCTAGTTGTAGGTAAGCTACTTGAGAGCAXXXXXXXXXXCGGTCACTAGTGGCGTCCATCACTGACAGGACTCGGTCCT</Data></Cell>
    <Cell ss:StyleID="s62"><Data ss:Type="String">M,P,aa,ab,ac,ad,ae,ag,ai,aj,ak,am,an,ao,ap,aq,ar,av,aw,ax,az,bb,bc,bd,be,bf,bh,bi,bj,bk,bl,bn,bp,bq,br,bs,bt,bv,by,bz,ca,cb,cc,cd,ce,ch,ck,cl,cp,cq,cr,cs,ct,cu,cw,cx,cy,da,db,dc,dd,dh,di,dj,dk,dl,dm,dn,do,dq,dr,ds,dt,du,dw,dx,dy,dz,ea,eb,ec,ed,eg,eh,ei,ej,ek,el,em,en,eo,ep,eq,er,es,et,eu,ev,ew,ex,ey,ez,fa,fc,fd,fe,ff,fg,fh,fi,fl,fm,fn,fo,fs,ft,fu,fv,fw,fx,fy,fz,ga,gb,gc</Data></Cell>
   </Row>
   <Row ss:AutoFitHeight="0">
    <Cell><Data ss:Type="String">ATTAGTCTAACTCTAGTTGTAGGTAAGCTACTTGAGAGCAXXXXXXXXXXCGGTCACTAGTGGCGTCCCTCACTGACAGGACTCGGTCCT</Data></Cell>
    <Cell ss:StyleID="s62"><Data ss:Type="String">P,aa,ab,ac,ad,ae,af,ag,ai,am,ao,ar,at,av,az,ba,bb,bc,be,bf,bh,bj,bk,bm,bp,bs,bu,bv,ca,cb,cc,cd,ce,ch,cj,cp,cq,cr,cs,ct,cv,cw,cx,cy,cz,da,dc,de,df,dg,di,dj,dk,dl,dm,dp,dq,dr,ds,dt,du,dv,dw,dx,dy,dz,eb,ec,ed,ee,eg,eh,ej,ek,em,ep,eq,er,es,et,ev,fc,ff,fg,fl,fm,fs,fu,fv,fw,fx,fy,fz,ga,gb,gc</Data></Cell>
   </Row>
   <Row ss:AutoFitHeight="0">
    <Cell><Data ss:Type="String">&gt;Marker02930</Data></Cell>
    <Cell><Data ss:Type="String">lmxll</Data></Cell>
   </Row>
   <Row ss:AutoFitHeight="0">
    <Cell><Data ss:Type="String">ACAGTCAAACCAAACTAAAAAAACGTTATATTGTGACAAAXXXXXXXXXXACGAGATATCAAGATTATATGAAACCATAGAAAACGTAAG</Data></Cell>
    <Cell ss:StyleID="s62"><Data ss:Type="String">M,P,aa,ab,ac,ad,ae,af,ag,ai,aj,ak,al,am,an,ao,ap,aq,ar,at,av,aw,ax,ay,az,ba,bb,bc,bd,be,bf,bg,bh,bi,bj,bk,bl,bm,bp,bq,br,bs,bt,bu,bv,bx,by,bz,ca,cb,cc,cd,ce,cf,cg,ch,cj,ck,cl,cn,cp,cq,cr,cs,ct,cu,cv,cw,cx,cy,cz,da,db,dc,dd,de,df,dh,di,dj,dl,dm,dn,do,dp,dq,dr,ds,dt,du,dv,dw,dx,dy,dz,ea,eb,ec,ed,ee,eg,eh,ei,ej,ek,el,em,en,eo,ep,eq,er,es,et,eu,ev,ew,ex,ey,fa,fc,fd,fe,ff,fg,fh,fi,fl,fm,fq,fr,fs,ft,fu,fv,fw,fx,fy,fz,ga,gb,gc</Data></Cell>
   </Row>
   <Row ss:AutoFitHeight="0">
    <Cell><Data ss:Type="String">ACAGTCAAACCACACTAAAAAAACGTTATATTGTGACAAAXXXXXXXXXXACGAGATATCAAGATTATATGAAACCATAGAAAACGTGAG</Data></Cell>
    <Cell><Data ss:Type="String">P,aa,ab,ac,ad,al,am,an,ap,bb,bi,bl,bm,bp,br,bt,bu,bv,bx,cb,cd,cf,cj,cp,cv,cx,da,db,dd,de,dm,dn,do,dp,dr,dt,dx,ed,ee,eg,ei,eo,er,es,fe,ff,fq,fs,fw,fz,ga,gb</Data></Cell>
   </Row>
   <Row ss:AutoFitHeight="0">
    <Cell><Data ss:Type="String">&gt;Marker03504</Data></Cell>
    <Cell><Data ss:Type="String">nnxnp</Data></Cell>
   </Row>
   <Row ss:AutoFitHeight="0">
    <Cell><Data ss:Type="String">AACAACATTATTTACAGGCATACTAGAATAGGTCACGCTGXXXXXXXXXXCTGTGTAACGAATCAGTATTTATAAAGAAACAAAAACACT</Data></Cell>
    <Cell><Data ss:Type="String">M,aa,ab,ac,ad,ae,ag,ai,aj,ak,al,an,ar,at,ax,az,bf,bg,bi,bj,bm,bo,bp,bv,bx,by,ca,cc,cf,cg,cp,cs,cy,cz,db,dc,de,df,di,dk,dm,dq,dr,ds,dt,dy,dz,ea,ed,eg,ei,ej,ek,ep,eq,ew,ez,fi,fr,fu,fx</Data></Cell>
   </Row>
   <Row ss:AutoFitHeight="0">
    <Cell><Data ss:Type="String">AACAACATTATTTACAGGCATACTAGAATAGGTCACGCTGXXXXXXXXXXCTGTGTAACGAATCAGTATATATAAAGAAACAAAAACACT</Data></Cell>
    <Cell ss:StyleID="s62"><Data ss:Type="String">M,P,aa,ab,ac,ad,ae,af,ag,ai,aj,ak,al,am,an,ao,ap,aq,ar,at,av,aw,ax,ay,az,ba,bb,bc,bd,be,bf,bg,bi,bk,bl,bm,bn,bo,bp,bq,br,bs,bt,bu,bx,by,bz,ca,cb,cc,cd,ce,cf,cg,ch,cj,ck,cl,cn,cp,cq,cr,cs,cu,cw,cx,cy,da,dd,de,df,dg,dh,di,dj,dk,dl,dm,dn,do,dp,dq,dr,ds,dt,du,dv,dw,dx,dy,dz,ea,eb,ec,ed,ee,eg,eh,ej,el,em,en,eo,ep,eq,er,es,et,eu,ev,ez,fa,fd,ff,fg,fh,fm,fo,fq,fr,fs,ft,fu,fv,fw,fx,fy,fz,ga,gb,gc</Data></Cell>
   </Row>
   <Row ss:AutoFitHeight="0">
    <Cell><Data ss:Type="String">&gt;Marker03194</Data></Cell>
    <Cell><Data ss:Type="String">nnxnp</Data></Cell>
   </Row>
   <Row ss:AutoFitHeight="0">
    <Cell><Data ss:Type="String">CATTCTAACCTTTTTCTTTTCTTCCAACTTTGCTAAGCATXXXXXXXXXXTACTTCACAGTAACAATCAATTCTAACAGAAAATAACAAA</Data></Cell>
    <Cell ss:StyleID="s62"><Data ss:Type="String">M,P,aa,ab,ac,ad,ae,ag,ai,aj,ak,al,am,an,ao,ap,aq,ar,at,aw,ax,ay,az,ba,bb,bc,bd,be,bf,bh,bi,bj,bk,bl,bm,bn,bo,bq,br,bs,bt,bu,bv,bx,by,bz,ca,cb,cc,cd,ce,cf,cg,ch,cj,ck,cl,cn,cp,cq,cr,cs,ct,cv,cw,cx,cy,cz,da,db,dc,dd,de,df,dg,dh,di,dj,dk,dl,dm,dn,do,dp,dq,dr,ds,dt,du,dv,dw,dx,dy,dz,ea,eb,ec,ed,ee,eg,eh,ei,ej,el,em,en,eo,ep,eq,er,es,et,eu,ev,ew,ex,ey,ez,fa,fc,ff,fh,fi,fm,fn,fo,fq,fr,ft,fu,fv,fw,fx,fy,fz,ga,gb,gc</Data></Cell>
   </Row>
   <Row ss:AutoFitHeight="0">
    <Cell><Data ss:Type="String">CATTCTAACCTTTTTCTTTTCTTCCAACTTTGCTAAGCATXXXXXXXXXXTTCTTCACAGTAACAATCAATTCTAACAGAAAATAACAAA</Data></Cell>
    <Cell ss:StyleID="s62"><Data ss:Type="String">M,aa,ab,ac,ad,ae,af,ag,ai,aj,al,ap,ar,av,ay,az,ba,bb,bd,bf,bj,bm,bn,bo,br,bs,bt,bv,bz,ca,cb,cc,cd,ce,cj,ck,cl,cn,cp,cq,ct,cv,cw,cx,da,db,df,dg,di,dj,dk,dl,dm,dn,dp,ds,dt,du,dw,dy,eb,ed,ee,eg,ej,ek,el,em,en,eo,eq,er,es,ew,ex,fd,fe,fg,fl,fm,fo,fu,fv,fw,fx,fy,fz,ga,gb,gc</Data></Cell>
   </Row>
   <Row ss:AutoFitHeight="0">
    <Cell><Data ss:Type="String">&gt;Marker02671</Data></Cell>
    <Cell><Data ss:Type="String">aaxbb</Data></Cell>
   </Row>
   <Row ss:AutoFitHeight="0">
    <Cell><Data ss:Type="String">CTTGTAGACTCCTGCGTTCTTATGTTCTTATGTTCTTATTXXXXXXXXXXGGAAGAAGAAGATAAACAAGAAATATATTTAAAAAAAATA</Data></Cell>
    <Cell><Data ss:Type="String">P,ab,ac,ad,ai,aj,al,an,ap,aq,av,az,bc,be,bg,bk,bl,bm,bp,bu,bv,bx,bz,ca,cb,cc,cd,ce,cg,ch,cj,ck,cq,ct,cu,cz,da,de,df,dg,dj,dl,dm,do,dq,dv,dz,ec,ed,ee,em,en,eq,es,ev,ew,fd,fi,fm,fo,ft,fw,fx,gb</Data></Cell>
   </Row>
   <Row ss:AutoFitHeight="0">
    <Cell><Data ss:Type="String">CTTGTAGACTTCTGCGTTCTTATGTTCTTATGTTCTTATTXXXXXXXXXXGAAGAAGAAGATAAACAAGAAATATATTAAAAAAAAAATA</Data></Cell>
    <Cell ss:StyleID="s62"><Data ss:Type="String">M,aa,ab,ac,ad,ae,af,ag,ai,aj,ak,al,am,an,ao,ap,aq,ar,at,av,aw,ax,az,bb,bd,be,bf,bg,bh,bj,bl,bm,bn,bo,bp,bq,br,bs,bt,bu,bv,bx,by,bz,ca,cb,cc,cd,ce,cf,cg,ch,cj,ck,cl,cn,cp,cq,cr,cs,cv,cw,cx,cy,cz,db,dc,dd,de,df,dg,dh,di,dj,dk,dl,dm,dn,do,dp,dq,dr,ds,dt,du,dv,dw,dx,dy,dz,eb,ec,ed,ee,eg,eh,ei,ej,ek,el,em,en,eo,ep,er,es,et,ev,ew,ex,ey,ez,fc,fd,ff,fh,fi,fl,fm,fo,fs,ft,fu,fv,fw,fx,fy,fz,ga,gb,gc</Data></Cell>
   </Row>
   <Row ss:AutoFitHeight="0">
    <Cell><Data ss:Type="String">&gt;Marker03030</Data></Cell>
    <Cell><Data ss:Type="String">efxeg</Data></Cell>
   </Row>
   <Row ss:AutoFitHeight="0">
    <Cell><Data ss:Type="String">GCTTTTATTCATTATCTACATCAATGGGATAACGAGTGACXXXXXXXXXXAATTGCAGAGGTCATCCTCAGACGCTATTTAGCATTAGTT</Data></Cell>
    <Cell ss:StyleID="s62"><Data ss:Type="String">M,P,ab,ad,ae,ag,ai,aj,al,am,an,ar,at,av,ax,ay,az,ba,bb,bc,bd,be,bg,bh,bi,bj,bk,bl,bm,bo,bq,br,bs,bt,bv,bx,by,cd,ce,ch,cn,cp,cq,cr,cs,ct,cv,cw,cx,cz,da,dc,de,dg,di,dj,dk,dn,do,dp,dq,ds,dt,dv,dw,dx,dz,eb,ec,ed,eg,eh,ei,ej,ek,el,em,en,eo,ep,et,ev,ew,ey,ez,fc,fd,ff,fg,fh,fi,fl,fm,fs,ft,fu,fv,fw,fz,ga,gc</Data></Cell>
   </Row>
   <Row ss:AutoFitHeight="0">
    <Cell><Data ss:Type="String">GCTTTTATTCATTATCTACATCAATGGGATAACGAGTGACXXXXXXXXXXAATTGCAGTGGTCATCCTTAGACGCTATTTAGCATTAGTT</Data></Cell>
    <Cell><Data ss:Type="String">M,aa,ac,ae,ag,aj,ak,an,ao,at,av,az,bb,bd,bf,bl,bo,bp,bq,br,bu,by,bz,ca,cb,cc,ch,ck,cl,cp,cs,cu,cw,cx,cy,cz,db,dd,df,dl,dm,dp,du,dw,dx,ea,ee,eg,eh,eq,er,eu,ey,ez,fa,fd,fe,ff,fg,fi,fm,fn,fo,fq,fx,fy,gb</Data></Cell>
   </Row>
   <Row ss:AutoFitHeight="0">
    <Cell><Data ss:Type="String">GCTTTTATTCATTATCTACATCAATGGGATAACAAGTGACXXXXXXXXXXAATTGCAGAGGTCATCCTCAGATGCTATTTAGCATTAGTT</Data></Cell>
    <Cell><Data ss:Type="String">P,aa,ab,ac,af,ak,ao,aq,aw,ax,ba,bc,bj,bm,bn,bu,bz,ca,cb,cc,cd,ce,cg,cj,ck,cu,cy,da,db,dc,dd,de,df,dh,di,dk,dl,dm,do,dr,dw,dz,ea,eb,ee,eh,ei,en,eq,er,et,ev,fd,fh,fn,fo,fs,fv,fy,fz,gb</Data></Cell>
   </Row>
   <Row ss:AutoFitHeight="0">
    <Cell><Data ss:Type="String">&gt;Marker0450</Data></Cell>
    <Cell><Data ss:Type="String">efxeg</Data></Cell>
   </Row>
   <Row ss:AutoFitHeight="0">
    <Cell><Data ss:Type="String">TACTTTTTTCTTCCCTTTTCTCAGTAATTCTTGCATCATAXXXXXXXXXXATATGTAATTAGATTAACTGAATAGAAACTTCTCAAAATG</Data></Cell>
    <Cell ss:StyleID="s62"><Data ss:Type="String">M,P,aa,ab,ae,af,ag,ai,aj,al,am,an,ao,ap,aq,ar,av,aw,ay,az,ba,bb,bf,bg,bh,bi,bj,bl,bm,bn,bo,bq,bs,bt,bu,bx,by,bz,ca,cb,ce,cf,cg,cj,ck,cn,cp,cq,cs,ct,cu,cv,cw,cx,cy,cz,da,de,df,dg,dh,di,dj,dk,dl,dn,do,dp,dt,du,dv,dw,dx,dy,dz,ea,eb,ec,ed,ee,eg,ei,ej,em,en,eo,ep,eq,er,es,ew,ex,ey,ez,fa,fc,fe,ff,fg,fh,fl,fm,fn,fo,fr,fs,ft,fu,fv,fy,ga,gb,gc</Data></Cell>
   </Row>
   <Row ss:AutoFitHeight="0">
    <Cell><Data ss:Type="String">TACTTTTTTCTTCCCTTTTCTCAGTAATTCTTGCATCATGXXXXXXXXXXATATGTAATTAGATTAACTGAATAGAAACTTCTCAAAATG</Data></Cell>
    <Cell><Data ss:Type="String">M,ab,ac,ad,af,ak,am,ao,ap,aq,ar,at,ax,ay,az,bb,bc,bd,bi,bj,bl,bo,bp,br,bv,cb,cc,cd,ch,cq,cr,cs,cv,cw,cx,dd,df,dh,di,dj,dl,dm,dn,dp,dq,dr,ds,du,dx,eh,ek,el,en,eq,es,et,eu,ev,fd,fi,fm,fq,fv,fw,fx,fz,ga</Data></Cell>
   </Row>
   <Row ss:AutoFitHeight="0">
    <Cell><Data ss:Type="String">TACTTTTTTCTTCCCTTTTCTCAGTAATTTTTGCATCATAXXXXXXXXXXATATGTAATTAGATTAACTGAATAGAAACTTCTCAAAATG</Data></Cell>
    <Cell><Data ss:Type="String">P,aa,ac,ad,ag,aj,ak,am,at,ax,ba,bc,bd,be,bf,bk,bp,bq,br,bs,bv,by,bz,cc,cd,cf,ch,cj,cl,cn,cp,cr,da,db,dd,dk,dm,dn,dq,dr,ds,dy,dz,ea,eb,ed,eg,ei,el,em,eo,ep,er,et,ev,ew,ey,fc,ff,fl,fr,fs,fw,fz,ga</Data></Cell>
   </Row>
   <Row ss:AutoFitHeight="0">
    <Cell><Data ss:Type="String">&gt;Marker02935</Data></Cell>
    <Cell><Data ss:Type="String">lmxll</Data></Cell>
   </Row>
   <Row ss:AutoFitHeight="0">
    <Cell><Data ss:Type="String">CTGACACAGCAGACATCGAGACCACTCCATTATGGTATGCXXXXXXXXXXAGCCTTCCATCACACAATCAAACACTTCAATGATACACAT</Data></Cell>
    <Cell ss:StyleID="s62"><Data ss:Type="String">M,P,aa,ab,ac,ad,ae,af,ag,ai,aj,ak,al,am,an,ao,ap,aq,ar,at,av,aw,ax,ay,az,ba,bb,bc,bd,be,bf,bh,bj,bk,bm,bn,bo,bp,bq,br,bs,bt,bu,by,bz,ca,cb,cc,cd,ce,cf,cg,ch,cj,ck,cl,cn,cp,cq,cr,cs,cv,cw,cx,cy,cz,da,db,dc,dd,de,dg,dh,di,dj,dk,dl,dm,dn,do,dp,dq,dr,dt,du,dv,dx,dy,dz,ea,eb,ec,ed,ee,eg,eh,ei,ej,ek,el,em,en,eo,ep,eq,er,es,et,eu,ev,ew,ex,ey,ez,fa,fd,fe,ff,fg,fh,fi,fl,fm,fn,fo,fq,fs,ft,fu,fv,fw,fx,fy,fz,ga,gb,gc</Data></Cell>
   </Row>
   <Row ss:AutoFitHeight="0">
    <Cell><Data ss:Type="String">CTGACACAGCAGACATCGAGACCACTCCATTATGGTATGCXXXXXXXXXXAGCCTTCCATCACACAATCAAACACTGCAATGATACACAT</Data></Cell>
    <Cell ss:StyleID="s62"><Data ss:Type="String">P,ab,ac,af,ag,ai,aj,al,an,ao,aq,ar,at,aw,ax,az,ba,bb,bc,bf,bi,bj,bn,bo,bq,br,bs,bt,bu,bv,bx,bz,cb,cc,cd,ce,cf,cj,cn,cp,cq,cr,cs,cu,cw,cy,cz,da,dd,de,dh,dj,dk,dl,dm,dn,do,dp,dq,dr,ds,dt,du,dv,dx,dy,dz,eb,ec,ed,eg,eh,ei,ej,ek,em,en,eo,ep,eq,er,es,et,ew,ex,ey,ez,fa,fd,fe,ff,fh,fi,fl,fm,fn,fo,fq,fs,ft,fu,fv,fw,fx,fy,fz,ga,gb,gc</Data></Cell>
   </Row>
   <Row ss:AutoFitHeight="0">
    <Cell><Data ss:Type="String">&gt;Marker02881</Data></Cell>
    <Cell><Data ss:Type="String">abxcc</Data></Cell>
   </Row>
   <Row ss:AutoFitHeight="0">
    <Cell><Data ss:Type="String">TTAACTTTACAATTCTCTTTTGCTTAGTTCATTTGTCATCXXXXXXXXXXACGAAGGATGACTTGGGCAAAACAGAATTATAAAAGTTAA</Data></Cell>
    <Cell><Data ss:Type="String">M,aa,ad,ae,ak,am,ao,ap,ar,ax,bb,bd,bi,bj,bl,bm,bo,bp,bq,br,bs,bv,by,bz,ch,cj,ck,cl,cp,cs,cv,cw,cx,cz,dc,dd,de,di,dj,dk,dl,do,dp,dq,dt,dx,dy,dz,eb,ec,ee,en,eo,ep,er,eu,ex,ez,fc,fh,fm,fv,fx,ga</Data></Cell>
   </Row>
   <Row ss:AutoFitHeight="0">
    <Cell><Data ss:Type="String">TTAACTTTACGATTCTCTTTTGCTTAGTTCATTTGTCACCXXXXXXXXXXACGAAAGATGAATTGAGCAAAACAGAATTATAAAAGTTAA</Data></Cell>
    <Cell><Data ss:Type="String">P,ab,ad,af,ag,ai,aj,ak,al,am,an,ar,at,av,aw,ax,az,ba,bd,bi,bl,bm,bn,bp,bs,bt,bx,by,cb,cd,ck,cq,cr,cv,cw,cy,cz,db,dc,dd,dj,dl,dm,dn,do,dq,dv,dw,dy,dz,ea,eb,ee,eg,eh,ei,ek,el,ep,eq,er,es,ew,ez,ff,fg,fh,fm,fo,fr,fu,fv,fy,fz,ga,gc</Data></Cell>
   </Row>
   <Row ss:AutoFitHeight="0">
    <Cell><Data ss:Type="String">TTAACTTTACAATTCTCTTTTGCTTAGTTCATTTGTCACCXXXXXXXXXXACGAAGGATGACTTGGGCAAAACAGAATTATAAAAGTTAA</Data></Cell>
    <Cell><Data ss:Type="String">P,aa,ac,ae,ak,ao,ap,ay,bb,bc,be,bf,bg,bj,bk,bo,bq,br,bu,bv,bz,ca,ce,cg,ch,cj,cl,cp,cs,cx,da,de,df,dg,dh,di,dj,dk,dp,dr,ds,dt,du,dx,dy,ec,ed,ej,em,en,eo,er,eu,ev,ex,ey,fc,fi,fq,fw,gb</Data></Cell>
   </Row>
   <Row ss:AutoFitHeight="0">
    <Cell><Data ss:Type="String">&gt;Marker02951</Data></Cell>
    <Cell><Data ss:Type="String">nnxnp</Data></Cell>
   </Row>
   <Row ss:AutoFitHeight="0">
    <Cell><Data ss:Type="String">CTTTTAGATACTCTGACTCTTCGCCGCCCGCCATGAACGGXXXXXXXXXXATTATTAATTTGTCCATTTTCATAAGTTTCCATAAGAGGG</Data></Cell>
    <Cell ss:StyleID="s62"><Data ss:Type="String">M,P,aa,ab,ac,ad,ae,af,ag,ai,aj,ak,al,am,an,ao,ap,aq,ar,at,av,aw,ax,ay,az,ba,bb,bc,bd,be,bf,bh,bi,bj,bm,bn,bo,bp,bq,br,bs,bu,bv,bx,by,bz,ca,cb,cc,cd,ce,cf,cg,ch,cj,ck,cl,cn,cp,cq,cr,cs,cu,cv,cw,cy,cz,da,db,dc,dd,de,df,dg,dh,di,dj,dk,dl,dm,dn,do,dp,dq,dr,ds,dt,du,dv,dw,dx,dy,dz,ea,ec,ed,ee,eg,eh,ej,ek,el,em,en,eo,ep,eq,er,et,ev,ew,ex,ey,ez,fa,fc,fd,fe,ff,fg,fh,fl,fm,fn,fo,fs,ft,fu,fv,fw,fx,fy,fz,gb,gc</Data></Cell>
   </Row>
   <Row ss:AutoFitHeight="0">
    <Cell><Data ss:Type="String">CTTTTAGATACTCTGACTTTTCGCCGCCCGCCATGAACGGXXXXXXXXXXATTATTAATTTGTCCATTTTCATAAGTTTCCATAAGAGGG</Data></Cell>
    <Cell><Data ss:Type="String">M,aa,ag,ai,aj,an,ao,aq,ar,at,av,aw,ax,az,bc,be,bf,bi,bm,bo,bp,bt,bu,by,bz,cb,cc,cd,ce,cg,ch,cj,cp,cr,cs,cx,cz,dc,dg,dh,dk,dl,do,dq,dr,dt,du,dx,dz,ea,eb,ed,eg,el,ep,et,ew,ey,fd,fn,fq,fr,fs,fu,fx,fy,fz</Data></Cell>
   </Row>
   <Row ss:AutoFitHeight="0">
    <Cell><Data ss:Type="String">&gt;Marker03055</Data></Cell>
    <Cell><Data ss:Type="String">lmxll</Data></Cell>
   </Row>
   <Row ss:AutoFitHeight="0">
    <Cell><Data ss:Type="String">AGATATTGATCGTAAACTCTTTTTCTGTTGCTTTATATGAXXXXXXXXXXAAAATAGTGCATTTCACAGGTTATATTAAATGAGCAGATA</Data></Cell>
    <Cell ss:StyleID="s62"><Data ss:Type="String">M,P,aa,ab,ac,ad,af,ag,ai,aj,ak,al,am,an,ao,ap,aq,ar,at,av,aw,ax,ay,az,ba,bb,bc,bd,be,bf,bh,bi,bj,bk,bl,bm,bn,bo,bp,bq,br,bs,bt,bu,bv,bx,by,bz,ca,cb,cc,cd,ce,cg,ch,cj,ck,cl,cp,cq,cr,cs,ct,cv,cw,cy,cz,db,dc,dd,de,df,dg,di,dj,dk,dl,dm,dn,do,dp,dq,dr,ds,du,dv,dw,dx,dy,dz,ea,eb,ed,ee,eg,eh,ej,ek,el,em,en,eo,ep,eq,er,es,et,eu,ev,ey,ez,fa,fc,ff,fh,fi,fl,fm,fr,fs,ft,fu,fv,fw,fx,fy,fz,ga,gb,gc</Data></Cell>
   </Row>
   <Row ss:AutoFitHeight="0">
    <Cell><Data ss:Type="String">ACATATTGATCGTAAACTCTTTTTCTGTTGCTTTATATGAXXXXXXXXXXAAAATAGTGCATTTCACAGGTTATATTAAATGAGCAGATA</Data></Cell>
    <Cell><Data ss:Type="String">P,ad,ae,af,ag,ai,aj,ak,am,ao,at,av,ax,bb,bd,bm,bo,bp,bq,bx,bz,ca,cc,ch,cl,cn,ct,cx,cy,cz,da,db,de,df,dh,dk,dp,dr,ds,dt,dw,dx,dy,ea,ec,eg,el,en,eo,er,ev,ey,fa,fd,fe,ff,fh,fm,fo,fu,fv,fw,fx,ga,gb</Data></Cell>
   </Row>
   <Row ss:AutoFitHeight="0">
    <Cell><Data ss:Type="String">&gt;Marker03214</Data></Cell>
    <Cell><Data ss:Type="String">aaxbb</Data></Cell>
   </Row>
   <Row ss:AutoFitHeight="0">
    <Cell><Data ss:Type="String">ATTGCTGCTACCGGGTTAAGAAACTACCCTTGGAAATAATXXXXXXXXXXAAACAGGGAGGGCTTTGGGAGGAGCTGGGGGAGTGAAACA</Data></Cell>
    <Cell><Data ss:Type="String">M,aa,ab,ac,af,ag,ai,aj,ak,al,ao,ar,at,az,be,bk,br,bx,by,cf,ck,cn,cq,cs,ct,cx,cz,da,dd,dg,di,dj,dk,dl,dm,do,dr,dw,eb,ec,eg,eh,ei,el,em,en,eo,er,es,et,eu,ev,ew,ez,fa,fe,ff,fm,fo,fs,fw,fz,gb,gc</Data></Cell>
   </Row>
   <Row ss:AutoFitHeight="0">
    <Cell><Data ss:Type="String">ATCGCTGCTACCGGGCTAAGAAACTACCCTTGGAAATAATXXXXXXXXXXAAACAGGGAGGGCTTTGGGAGGAGCTGGGGGAGTGAAACA</Data></Cell>
    <Cell ss:StyleID="s62"><Data ss:Type="String">P,aa,ab,ac,ad,ae,af,ag,aj,am,an,ao,ap,aq,ar,at,av,ax,ay,az,ba,bb,bc,bd,be,bf,bg,bh,bi,bj,bk,bl,bm,bn,bo,bp,bq,br,bs,bu,bv,bx,by,bz,ca,cb,cc,cd,ce,cf,ch,cj,ck,cl,cn,cp,cq,cr,cs,ct,cv,cw,cx,cy,cz,da,db,dc,de,df,dg,dh,dj,dk,dl,dm,dn,do,dp,dq,dr,ds,dt,du,dv,dw,dx,dy,dz,ea,eb,ec,ed,ee,eh,ei,ej,ek,el,em,en,eo,ep,eq,er,es,et,eu,ev,ex,ez,fc,fd,ff,fg,fh,fi,fl,fn,fo,fq,ft,fu,fv,fw,fy,fz,ga,gb,gc</Data></Cell>
   </Row>
   <Row ss:AutoFitHeight="0">
    <Cell><Data ss:Type="String">&gt;Marker03449</Data></Cell>
    <Cell><Data ss:Type="String">efxeg</Data></Cell>
   </Row>
   <Row ss:AutoFitHeight="0">
    <Cell><Data ss:Type="String">GTATCTTAGTCGTTGTGTGAACCTGCCGTGAACTAACAGAXXXXXXXXXXTTCAGCTAAAATGTAGGGAGAAAGAACACAGGTAAATCAG</Data></Cell>
    <Cell ss:StyleID="s62"><Data ss:Type="String">M,P,ab,ac,ad,ag,ai,ak,al,ao,ap,aq,at,av,ax,ay,az,be,bf,bk,bl,bm,bo,bp,bq,br,bs,bu,bv,bx,by,bz,ca,cb,cd,cg,ch,cj,cl,cn,cp,cq,cr,cs,ct,cu,cv,cw,cx,cy,db,dd,de,df,di,dj,dk,dl,dm,do,dp,dq,dr,dt,du,dw,dz,eb,ec,ed,ee,ei,el,em,eo,ep,eq,et,ev,ex,ey,fa,fd,ff,fg,fh,fi,fl,fm,fn,fu,fx,fy,fz,gc</Data></Cell>
   </Row>
   <Row ss:AutoFitHeight="0">
    <Cell><Data ss:Type="String">GTATCTTAGTCGTTGTGTGAACCTGCCGTGAACTAACAGAXXXXXXXXXXTTCAGCTAAAATGTAGGGAGAAAGAACACCGGTAAATCAG</Data></Cell>
    <Cell><Data ss:Type="String">P,aa,ab,ae,af,aj,am,an,aq,ar,av,bc,bd,be,bg,bn,bp,bq,br,bt,bu,bv,bx,bz,ce,ck,cl,cv,cw,cz,dd,df,dg,dh,dn,dp,dq,du,dv,dx,ea,ec,ed,ej,em,ep,eq,er,eu,ew,ex,ey,fc,fe,fi,fo,fq,fr,fs,fv,fw,fy,fz,ga,gb,gc</Data></Cell>
   </Row>
   <Row ss:AutoFitHeight="0">
    <Cell><Data ss:Type="String">GTATCTTAGTCGTTGTGTGAACCTGCCGTGAACTAACGAAXXXXXXXXXXTTCAGCTAAAATGTAGGGAGAAAGAACACAGGTAAATCAG</Data></Cell>
    <Cell><Data ss:Type="String">M,aa,ac,ae,aj,am,an,ao,ap,ar,at,ba,bb,bd,bj,bl,bm,bo,bt,bx,ca,cd,ce,cf,ck,cr,cx,cz,da,dc,de,dh,dj,dk,dn,do,dr,ds,dx,ea,eg,ej,er,es,ev,fd,fo,fr,ft,fv,fw,fx,ga,gb</Data></Cell>
   </Row>
   <Row ss:AutoFitHeight="0">
    <Cell><Data ss:Type="String">&gt;Marker02876</Data></Cell>
    <Cell><Data ss:Type="String">nnxnp</Data></Cell>
   </Row>
   <Row ss:AutoFitHeight="0">
    <Cell><Data ss:Type="String">TAACTTAATACTCTTATTGGTACAACTTCTAATATAAAGGXXXXXXXXXXCTTAAATCATGCCAAACAAAAATTATTTAATTTGAAGAAA</Data></Cell>
    <Cell><Data ss:Type="String">M,aa,ab,ak,am,at,av,aw,ay,ba,bd,bf,bg,bi,bl,bm,bo,bp,bq,br,bu,bx,by,bz,cd,cf,cj,cl,cr,cs,cu,cv,cy,cz,db,dd,df,dh,di,dk,dm,dp,dq,dt,dw,ec,ed,ee,eg,ej,ek,em,eo,et,eu,ev,ex,fe,ff,fg,fh,fi,fl,fs,ft,fw,fy,ga,gb</Data></Cell>
   </Row>
   <Row ss:AutoFitHeight="0">
    <Cell><Data ss:Type="String">TAACTTAATACTCTTATTGGCACAACTTCTAATATAAAGGXXXXXXXXXXCTTAAATCATGCCAAACAAAAAGTATTTAATTTGAAGAAA</Data></Cell>
    <Cell ss:StyleID="s62"><Data ss:Type="String">M,P,aa,ab,ac,ad,ae,af,ag,ai,aj,al,am,an,ao,ap,aq,ar,at,av,aw,ax,ay,az,bb,bd,be,bf,bg,bh,bi,bj,bk,bl,bn,bo,bp,bq,br,bs,bt,bu,bv,bx,by,bz,ca,cb,cc,cd,ce,cg,ch,cj,ck,cl,cn,cp,cq,cr,cs,ct,cu,cv,cw,cx,cy,cz,da,db,dc,dd,de,df,dg,di,dj,dk,dl,dm,dn,do,dp,dq,dr,ds,dt,du,dv,dw,dy,dz,ea,eb,ec,ed,ee,eg,eh,ei,ej,ek,el,em,en,eo,ep,eq,er,es,et,eu,ev,ew,ex,ey,fa,fc,fd,fe,ff,fg,fh,fi,fl,fm,fn,fo,fq,fr,fs,fu,fv,fw,fx,fy,fz,ga,gb,gc</Data></Cell>
   </Row>
   <Row ss:AutoFitHeight="0">
    <Cell><Data ss:Type="String">&gt;Marker03316</Data></Cell>
    <Cell><Data ss:Type="String">nnxnp</Data></Cell>
   </Row>
   <Row ss:AutoFitHeight="0">
    <Cell><Data ss:Type="String">AATATACGATGTGAAAAAATATGAATAACATGATATAATTXXXXXXXXXXTCATACGATTATATGGTATTTATATATAAACGATGATACG</Data></Cell>
    <Cell><Data ss:Type="String">M,aa,af,aj,am,ar,av,aw,az,bf,bj,bk,bq,bs,bu,bv,bx,ca,cg,ch,cq,cs,cv,cw,cy,dc,dd,dg,di,dk,dl,dm,dn,dr,du,dy,dz,eb,ec,ek,en,eq,er,et,ex,fc,fe,ff,fh,fl,fm,fv,fw,fx,fz,ga</Data></Cell>
   </Row>
   <Row ss:AutoFitHeight="0">
    <Cell><Data ss:Type="String">AATATATGATGTGAAAAAATATGAATAACATGATATAATTXXXXXXXXXXATACGATTATATGGTATTTATATATAAACGATATGATACG</Data></Cell>
    <Cell ss:StyleID="s62"><Data ss:Type="String">M,P,aa,ab,ac,ad,ae,af,ag,ai,aj,ak,al,am,an,ao,ap,aq,ar,at,av,aw,ax,az,ba,bb,bc,bd,bf,bi,bk,bl,bm,bn,bo,bp,bq,br,bs,bt,bu,bv,bx,by,bz,ca,cb,cc,cd,ce,cf,cg,cj,ck,cl,cn,cp,cr,cs,ct,cv,cx,cy,cz,da,db,dd,de,df,dg,dh,di,dj,dk,dl,dm,dn,do,dp,dq,dr,ds,dt,du,dv,dw,dx,dy,dz,ea,eb,ec,ed,ee,eg,eh,ei,ej,ek,el,em,en,eo,ep,eq,er,es,et,eu,ew,ex,ey,fa,fc,ff,fh,fi,fl,fm,fn,fo,fq,fr,fs,ft,fu,fw,fx,fy,fz,ga,gb,gc</Data></Cell>
   </Row>
   <Row ss:AutoFitHeight="0">
    <Cell><Data ss:Type="String">&gt;Marker03120</Data></Cell>
    <Cell><Data ss:Type="String">lmxll</Data></Cell>
   </Row>
   <Row ss:AutoFitHeight="0">
    <Cell><Data ss:Type="String">ATTTATAGTGGCTGCAGTGATATAAGCCTCTTGTTTGGGGXXXXXXXXXXTGACGAGCCGCGTCTCTAAATTGTAACCATATAAATTAAT</Data></Cell>
    <Cell ss:StyleID="s62"><Data ss:Type="String">M,P,aa,ab,ac,ad,ae,af,ag,ai,aj,ak,al,am,an,ao,ap,aq,ar,at,av,aw,ax,ay,az,ba,bb,bc,bd,be,bf,bg,bh,bi,bj,bk,bm,bn,bp,bq,br,bt,bu,bv,bx,by,bz,ca,cb,cc,cd,ce,cf,ch,cj,ck,cn,cp,cq,cr,cs,ct,cu,cv,cw,cx,cy,cz,da,db,dc,dd,de,df,dg,dh,di,dj,dk,dl,dm,dn,do,dp,dq,dr,ds,dt,du,dv,dw,dx,dy,dz,ea,eb,ec,ed,ee,eg,ei,ej,ek,el,em,eo,ep,eq,er,es,eu,ev,ew,ey,ez,fa,fc,fd,fe,ff,fg,fh,fi,fl,fm,fn,fq,fr,fs,ft,fu,fv,fw,fx,fy,fz,gb</Data></Cell>
   </Row>
   <Row ss:AutoFitHeight="0">
    <Cell><Data ss:Type="String">ATTTATAGTGGCTGCAGTGATATAAGCCTCTTGTTTGGGGXXXXXXXXXXTGACGAGCCGCGTCTCTTAATTGTAACCATATAAATTAAT</Data></Cell>
    <Cell><Data ss:Type="String">P,aa,ab,ad,ai,al,an,ao,ap,aq,at,av,aw,az,ba,bb,bc,bd,be,bg,bh,bi,bj,bk,bm,bn,bo,bq,bs,bv,by,bz,cb,ce,cf,cj,cn,cr,cv,cy,da,dc,dd,de,df,dg,dj,do,ds,dt,du,dw,dy,dz,ea,eb,ec,eg,ej,el,em,en,ep,er,es,ev,ew,fc,fn,fo,fq,fs,fu,fv,fz,ga,gb</Data></Cell>
   </Row>
   <Row ss:AutoFitHeight="0">
    <Cell><Data ss:Type="String">&gt;Marker03200</Data></Cell>
    <Cell><Data ss:Type="String">ccxab</Data></Cell>
   </Row>
   <Row ss:AutoFitHeight="0">
    <Cell><Data ss:Type="String">AATTATGTGGGGATAAAATTGCTCACCACACAAAAAAGATXXXXXXXXXXTGAGTTAGGAAATTTAATGACAGGTAAAAAGAATAAAAGA</Data></Cell>
    <Cell><Data ss:Type="String">M,aa,ac,ae,ai,aj,al,ao,ar,av,ay,bc,bi,bn,bp,bq,bt,bv,bx,bz,ca,ce,cg,ch,ck,cl,cv,cz,dg,di,do,dp,ds,dt,dv,dw,dy,dz,eb,ec,ei,el,em,ep,er,es,eu,ev,ex,fc,ff,fm,fn,fr,fu,fw,fx,fy,fz</Data></Cell>
   </Row>
   <Row ss:AutoFitHeight="0">
    <Cell><Data ss:Type="String">AATTATGTGGGGATAAAATTGCTCACCACACAAAAAAAAGXXXXXXXXXXTGAGTGAGGAAATTTAATGACAGGTAAAAAGAATAAAAGA</Data></Cell>
    <Cell><Data ss:Type="String">P,ab,ad,af,ai,aj,ak,am,an,ap,aq,ar,av,ax,ba,bb,be,bj,bl,bm,bn,bo,bq,bs,bt,cd,ce,cf,cj,ck,cl,cp,cs,cx,cy,cz,da,dc,dd,de,df,dg,dh,dk,dn,do,dr,du,dv,dx,dz,ea,eb,ec,ed,ee,eg,ei,ek,el,eo,eu,ey,fe,fi,fm,fr,fs,ft,fu,fw,fz,gc</Data></Cell>
   </Row>
   <Row ss:AutoFitHeight="0">
    <Cell><Data ss:Type="String">AATTATGTGGGGATAAAATTGCTCACCACACAAAAAAAAGXXXXXXXXXXTGAGTGAGGAAATTTAATGACAGGTAAAAATAATAAAAGA</Data></Cell>
    <Cell><Data ss:Type="String">M,ab,ad,af,ag,aj,ak,am,an,ap,at,aw,ax,az,ba,bb,bd,bf,bj,bk,bm,bo,br,bs,bu,by,ca,cb,cc,cd,cn,cp,cq,cr,cs,cw,cx,cy,da,db,dd,de,df,dj,dk,dm,dn,dq,dr,du,dx,ea,ed,ee,eg,eh,ej,ek,em,en,eo,eq,et,ey,fi,fl,fo,fs,fv,gb,gc</Data></Cell>
   </Row>
   <Row ss:AutoFitHeight="0">
    <Cell><Data ss:Type="String">&gt;Marker02618</Data></Cell>
    <Cell><Data ss:Type="String">lmxll</Data></Cell>
   </Row>
   <Row ss:AutoFitHeight="0">
    <Cell><Data ss:Type="String">TTCATATTTGTTTTATGGTGTTTTCTTATCAGCTCTTGTAXXXXXXXXXXCATTACTATATCTACTTCCCAAGTTGTAGTAACATAAAGG</Data></Cell>
    <Cell ss:StyleID="s62"><Data ss:Type="String">M,P,aa,ab,ac,ad,ae,af,ag,ai,aj,ak,am,an,ao,ap,aq,ar,at,av,aw,ax,az,ba,bb,bc,bd,be,bf,bg,bh,bi,bj,bk,bl,bp,bq,br,bs,bt,bu,bv,bx,by,bz,ca,cb,cc,cd,ce,cf,cg,ch,cj,ck,cl,cn,cp,cq,cr,cs,ct,cv,cw,cx,cy,cz,da,db,dc,dd,de,df,dg,dh,di,dj,dk,dl,dm,dn,do,dp,dq,dr,ds,dt,du,dv,dw,dx,dy,dz,ea,eb,ec,ed,ee,eg,eh,ei,ej,ek,em,en,eo,ep,er,es,et,eu,ev,ew,ex,ey,fa,fc,fd,fe,ff,fg,fh,fl,fm,fo,fq,fr,fs,ft,fu,fv,fw,fx,fy,fz,ga,gb,gc</Data></Cell>
   </Row>
   <Row ss:AutoFitHeight="0">
    <Cell><Data ss:Type="String">TTCATATTTGTTTTATGGTGTTTTCTTATCAGCTCTTCTAXXXXXXXXXXCATTACTATATCTACTTCCCAAGTTGTAGTAACATAGAGG</Data></Cell>
    <Cell><Data ss:Type="String">P,aa,ab,ad,ag,ai,al,an,at,av,aw,az,bb,bd,be,bh,bm,bo,bq,br,bs,by,bz,cb,cf,cn,cr,cu,cv,cy,cz,dc,dd,de,df,dg,dj,ds,dt,dy,dz,eb,eg,ej,el,er,es,ew,ex,fc,fl,fn,fs,fv,fx,ga,gb</Data></Cell>
   </Row>
   <Row ss:AutoFitHeight="0">
    <Cell><Data ss:Type="String">&gt;Marker02980</Data></Cell>
    <Cell><Data ss:Type="String">aaxbb</Data></Cell>
   </Row>
   <Row ss:AutoFitHeight="0">
    <Cell><Data ss:Type="String">TTCTTTCTTATTAGAGGAAATCGGAAACACTTCAGACTCAXXXXXXXXXXTCAAGCTTACAATTCGAGATTACGTTGTCTCTTAAAAACT</Data></Cell>
    <Cell><Data ss:Type="String">P,aa,ac,ad,ai,ar,at,ax,az,bc,bd,be,bf,bg,bi,bj,bl,bm,bn,bt,bu,bx,cc,cd,ch,cj,ck,cl,cn,cp,cq,cr,ct,cu,cv,cw,cx,da,dh,dk,dm,dq,dr,ds,du,dv,dw,dx,dy,ea,eb,ed,ee,eh,ej,el,en,eo,ep,er,es,ew,ey,ez,fa,fc,fg,fh,fi,fm,fn,fr,fs,ft</Data></Cell>
   </Row>
   <Row ss:AutoFitHeight="0">
    <Cell><Data ss:Type="String">TTCTTTCTTATTAGAGGAAATCGGAAACACTTTAGGCTCAXXXXXXXXXXTCAAGCTTACAATTCTAGATTACGTTGTCTCTTAAAAAAT</Data></Cell>
    <Cell ss:StyleID="s62"><Data ss:Type="String">M,aa,ab,ac,ad,ae,af,ag,ai,aj,ak,al,am,an,ap,ar,at,av,aw,ax,ba,bb,bd,be,bf,bj,bm,bq,br,bs,bt,bv,bx,bz,cb,cd,ce,cg,ch,ck,cn,cp,cs,cu,cv,cw,cx,cy,cz,da,dc,dd,de,df,dh,dj,dk,dl,dm,dn,do,dq,dr,ds,dt,du,dx,dy,dz,ec,ed,ee,eg,ei,en,eo,ep,er,eu,ev,ex,ey,ez,ff,fg,fi,fl,fm,fo,ft,fu,fy,fz,ga,gb</Data></Cell>
   </Row>
   <Row ss:AutoFitHeight="0">
    <Cell><Data ss:Type="String">&gt;Marker03274</Data></Cell>
    <Cell><Data ss:Type="String">nnxnp</Data></Cell>
   </Row>
   <Row ss:AutoFitHeight="0">
    <Cell><Data ss:Type="String">ATGTTCTTTAAGGGTTCTTAAAGTGTATTGATAAGTGTCTXXXXXXXXXXAAAAAACAAAAGCCTGCACCAGCCAAAGGAGTAAAGAAAG</Data></Cell>
    <Cell><Data ss:Type="String">M,ad,af,aj,ak,ao,ap,aq,av,aw,az,bb,bf,bk,bn,bp,bt,bu,bv,bx,by,ca,cb,cg,ch,cj,ck,cr,cs,cx,cy,db,dd,de,di,dl,dm,do,dq,dt,dv,eb,ee,eg,eh,ei,ej,en,ep,es,eu,ev,ew,ff,fg,fh,fl,fm,fn,fr</Data></Cell>
   </Row>
   <Row ss:AutoFitHeight="0">
    <Cell><Data ss:Type="String">ATGTTCTTAAAGGGTTCTTAAAGTGTATTGATAAGTGTCTXXXXXXXXXXAAAAAACAAAAGCCTGCACCAGCCAAAGGAGTAAAGAAAG</Data></Cell>
    <Cell ss:StyleID="s62"><Data ss:Type="String">M,P,aa,ab,ac,ad,ae,af,ag,ai,aj,ak,al,am,an,ao,ap,aq,ar,at,av,aw,ax,ay,az,ba,bb,bc,bd,be,bf,bg,bh,bi,bj,bk,bl,bo,bp,bq,br,bs,bu,bv,bx,by,bz,ca,cb,cc,cd,ce,cf,cg,ch,cj,ck,cl,cn,cp,cq,cr,cs,ct,cu,cv,cw,cx,cy,cz,da,dc,dd,de,df,dg,dh,di,dj,dk,dl,dm,dn,do,dp,dq,dr,ds,dt,du,dv,dx,dy,dz,ea,ec,ed,ee,eg,eh,ei,ej,ek,el,em,en,eo,ep,eq,er,es,et,eu,ev,ew,ex,ey,ez,fa,fd,fe,fh,fi,fl,fm,fo,fq,fr,fs,ft,fu,fv,fw,fx,fy,fz,ga,gb</Data></Cell>
   </Row>
   <Row ss:AutoFitHeight="0">
    <Cell><Data ss:Type="String">&gt;Marker02990</Data></Cell>
    <Cell><Data ss:Type="String">hkxhk</Data></Cell>
   </Row>
   <Row ss:AutoFitHeight="0">
    <Cell><Data ss:Type="String">TTATTTCTCCGTAAATTTTGTCATCTGTCATCCTCTCCTCXXXXXXXXXXAATGTAAATCAAACAAGAGGTAGGTTTCTATCAAAAAATA</Data></Cell>
    <Cell ss:StyleID="s62"><Data ss:Type="String">M,P,aa,ad,ae,af,ai,aj,ak,al,am,ap,aq,ar,at,aw,ay,az,ba,bb,bc,be,bf,bm,bo,bp,bq,bt,bu,by,bz,ca,cc,cd,ce,cf,cg,ch,cj,ck,cn,cp,cq,cr,cs,ct,cu,cv,cw,cy,cz,db,dd,df,dg,dj,dl,dm,dn,do,dp,dq,dr,ds,dt,dx,dz,ea,eb,ec,ee,eg,eh,ei,ej,ek,eo,ep,er,es,et,ev,ey,ez,fc,ff,fg,fh,fi,fm,fq,fs,fu,fv,fw,ga,gb,gc</Data></Cell>
   </Row>
   <Row ss:AutoFitHeight="0">
    <Cell><Data ss:Type="String">TTATTTCTCCGTAAATTTTGTCATCTGTCATCCTCTCCTCXXXXXXXXXXAATGTAAATCAAACAAGAGGTAGGTTTCTATCGAAAAATA</Data></Cell>
    <Cell ss:StyleID="s62"><Data ss:Type="String">M,P,aa,ab,ac,ad,af,ag,ai,aj,ak,al,am,an,ao,ap,aq,ar,av,aw,ax,ba,bb,bd,be,bf,bg,bh,bi,bj,bk,bl,bn,bo,bp,bq,br,bs,bt,bu,bv,bx,by,bz,ca,cb,cf,cg,cj,cl,cn,cp,cq,cr,cv,cw,cx,cy,da,db,dc,dd,de,df,dh,di,dj,dk,dl,dm,dq,dr,ds,du,dv,dw,dy,dz,ea,eb,ec,ed,ee,eg,eh,ei,ej,ek,el,em,en,eo,ep,eq,er,es,et,eu,ex,fa,fd,fe,ff,fg,fh,fi,fl,fn,fo,fq,fr,fs,ft,fu,fv,fw,fx,fy,fz,ga</Data></Cell>
   </Row>
   <Row ss:AutoFitHeight="0">
    <Cell><Data ss:Type="String">&gt;Marker03151</Data></Cell>
    <Cell><Data ss:Type="String">efxeg</Data></Cell>
   </Row>
   <Row ss:AutoFitHeight="0">
    <Cell><Data ss:Type="String">CCTTTTTTTATTTTCTATACTAGCTATATGTGGCATGGCAXXXXXXXXXXCTCATAAGGCTGGTCTAAGTGCAAGGCTACTTTTTATATC</Data></Cell>
    <Cell><Data ss:Type="String">P,ab,ag,ai,aj,al,am,ap,ar,aw,az,bb,bc,bh,bi,bl,br,bx,bz,ca,cd,cg,ch,cl,cn,cr,cv,cx,dc,de,dj,dl,do,ds,dv,dz,ec,ee,ej,ek,eq,er,et,ex,fc,ff,fg,fi,fl,fn,fo,fq,fr,fw,fy,fz,gb,gc</Data></Cell>
   </Row>
   <Row ss:AutoFitHeight="0">
    <Cell><Data ss:Type="String">CCTTTTTTTTATTTTCTATACTAGCTATATGTGGCATGGCXXXXXXXXXXCTCATAAGGCTGGTCTAAGTGCAAGGCTACTTTTTATATC</Data></Cell>
    <Cell ss:StyleID="s62"><Data ss:Type="String">M,P,aa,ab,ac,ad,ae,af,ai,aj,ak,an,ao,aq,at,av,ax,ay,bd,be,bf,bg,bi,bj,bm,bn,bo,bp,bq,bs,bu,bv,by,ca,cb,cc,ce,cf,ch,cj,ck,cn,cp,cq,cs,ct,cv,cw,cy,cz,da,dd,de,df,dg,dh,dk,dm,dn,dp,dq,dr,ds,dt,dw,dx,dy,dz,ea,ec,ed,eg,eh,ei,ej,el,em,eo,ep,er,es,eu,ew,ex,ey,ez,fa,fe,fg,fh,fi,fm,fn,fo,fr,fs,ft,fu,fv,fx,fz,ga,gb</Data></Cell>
   </Row>
   <Row ss:AutoFitHeight="0">
    <Cell><Data ss:Type="String">CCTTTTTTTATTTTCTATACTAGCTATATGTGGCATGGCAXXXXXXXXXXCTCATAAGGCTGGTCTAAGTGCAAGGCTATTTTTTATATC</Data></Cell>
    <Cell><Data ss:Type="String">M,ab,ad,ae,ag,ai,aj,ak,am,ao,ap,aq,ar,at,av,aw,ax,ay,az,ba,bb,be,bf,bg,bh,bo,bp,bt,bv,bx,by,bz,cb,cc,cd,cf,cg,cj,ck,cl,cp,cq,cr,cs,cu,cx,da,db,dc,dh,di,dj,dk,dm,dq,dr,dt,du,dv,dw,dy,eb,ed,ee,ei,ek,eo,ev,ez,fd,ff,fm,fv,fw,fx,ga</Data></Cell>
   </Row>
   <Row ss:AutoFitHeight="0">
    <Cell><Data ss:Type="String">&gt;Marker03002</Data></Cell>
    <Cell><Data ss:Type="String">lmxll</Data></Cell>
   </Row>
   <Row ss:AutoFitHeight="0">
    <Cell><Data ss:Type="String">CTGTAAGACAAAATATCGAGCTTGTTGCAGGACCATGTGTXXXXXXXXXXTTGGTGCGCATTTATGAGGTGTAAGCCGGGCATGTGTGAT</Data></Cell>
    <Cell ss:StyleID="s62"><Data ss:Type="String">M,P,aa,ab,ac,ad,ae,af,ag,ai,aj,ak,al,am,an,ao,ap,aq,ar,at,av,aw,az,ba,bb,bc,bd,be,bf,bh,bi,bj,bk,bl,bn,bo,bp,bq,br,bs,bt,bu,bv,bx,by,bz,ca,cb,cc,cd,ce,cf,cg,ch,cj,ck,cl,cn,cp,cq,cr,cs,ct,cv,cw,cx,cy,da,db,dc,dd,de,df,dg,dh,di,dj,dk,dl,dm,dn,dp,dq,dr,ds,du,dv,dw,dx,dy,dz,ea,eb,ec,ed,ee,eg,eh,ei,ej,ek,el,em,en,eo,ep,eq,er,es,et,eu,ev,ew,ex,ey,ez,fa,fc,ff,fg,fh,fi,fl,fm,fn,fo,fq,fr,ft,fu,fv,fw,fx,fy,fz,ga,gb,gc</Data></Cell>
   </Row>
   <Row ss:AutoFitHeight="0">
    <Cell><Data ss:Type="String">CTGTAAGACAAAATATCGAGCTTGCTGCAGGACCATGTGTXXXXXXXXXXTTGGTACGCATTTATGAGGTGTAAGCCGGGCATGTGTGAT</Data></Cell>
    <Cell ss:StyleID="s62"><Data ss:Type="String">P,aa,ab,ac,ad,ae,af,am,ao,at,av,aw,ax,az,bb,bd,be,bn,bp,bq,bs,bx,by,ch,cj,ck,cl,cq,cr,cs,cu,cv,cx,cy,da,dd,de,dg,dh,dk,dl,dp,dq,dr,ds,du,dv,dw,dx,ea,eb,ec,ed,ee,eg,eh,em,eo,ep,eq,er,es,et,ev,ex,ey,fc,fd,fe,ff,fg,fh,fl,fn,fo,fq,fr,fs,ft,fu,fv,fw,fx,fy,fz,ga</Data></Cell>
   </Row>
   <Row ss:AutoFitHeight="0">
    <Cell><Data ss:Type="String">&gt;Marker02816</Data></Cell>
    <Cell><Data ss:Type="String">nnxnp</Data></Cell>
   </Row>
   <Row ss:AutoFitHeight="0">
    <Cell><Data ss:Type="String">AGTTCATGGTTTAATTTTAGAAAAGTTTTAAAGAAGACCAXXXXXXXXXXGCCAATTACCGTGTTTGTATTCATTGTTAAACTGCATTAC</Data></Cell>
    <Cell><Data ss:Type="String">M,ac,ad,ag,ai,aj,ao,ap,aq,ar,av,az,bd,bf,bl,bm,bu,by,bz,ca,cd,cg,ch,ck,cn,cp,cs,cw,cx,cy,cz,dd,de,dk,dl,dm,do,dq,dr,dv,dy,dz,ea,ec,ed,ee,eg,eh,ej,ep,es,et,ey,ff,fh,fm,fo,fs,fv,fx,fz,gb</Data></Cell>
   </Row>
   <Row ss:AutoFitHeight="0">
    <Cell><Data ss:Type="String">AGTTCATGGTTTAGTTTTAGAAAAGTTTTAAAGAAGACCAXXXXXXXXXXGCCAATTACCGTGTTTGTATTCATTGTTAAACTGCATTAC</Data></Cell>
    <Cell ss:StyleID="s62"><Data ss:Type="String">M,P,aa,ab,ac,ad,ae,af,ag,ai,aj,ak,al,am,an,ao,ap,aq,ar,at,av,aw,ax,ay,az,ba,bb,bc,bd,be,bf,bg,bh,bi,bj,bl,bm,bo,bp,bq,br,bs,bt,bu,bv,bx,by,ca,cb,cc,cd,ce,cf,cg,ch,cj,cn,cp,cq,cr,cs,ct,cu,cv,cw,cy,cz,da,db,dc,dd,de,df,dg,dh,di,dj,dk,dl,dm,dn,dp,dq,dr,ds,dt,du,dv,dw,dx,dy,dz,ea,eb,ec,ed,ee,eg,eh,ei,ej,ek,el,em,en,eo,ep,eq,er,es,et,eu,ev,ew,ex,ey,ez,fa,fc,fd,fe,ff,fg,fh,fi,fl,fm,fo,fq,fr,fs,ft,fu,fv,fw,fx,fy,fz,ga,gb,gc</Data></Cell>
   </Row>
   <Row ss:AutoFitHeight="0">
    <Cell><Data ss:Type="String">&gt;Marker02786</Data></Cell>
    <Cell><Data ss:Type="String">efxeg</Data></Cell>
   </Row>
   <Row ss:AutoFitHeight="0">
    <Cell><Data ss:Type="String">TCCTTTGAACATTTCCATGAAAATTTTAAGGACTGGACAAXXXXXXXXXXCTCAGTTGTATTACTTTTTCTTCTTCAAAATAGATATTAT</Data></Cell>
    <Cell><Data ss:Type="String">P,aa,ab,ac,ae,ag,al,ao,ap,at,aw,ax,ay,az,bc,bd,bf,bg,bi,bk,bm,bp,bq,bv,bx,ca,cb,cg,ch,cq,cr,cu,cv,cx,db,dd,df,di,dj,dl,dm,dp,ds,dt,du,dw,ee,eh,ei,ej,em,en,ep,eq,er,es,et,ev,ex,ez,fa,fg,fh,fl,fm,fo,fq,fs,fv,fy,ga,gb</Data></Cell>
   </Row>
   <Row ss:AutoFitHeight="0">
    <Cell><Data ss:Type="String">TCCTTCGAACATTTCCATGAAAATTTTAAAGAATGGACAAXXXXXXXXXXCTCAGTTGTATTACTTTTTCTTCTTTAAAATAGATATTAT</Data></Cell>
    <Cell ss:StyleID="s62"><Data ss:Type="String">M,P,ac,ad,ae,af,ag,ai,aj,ak,al,am,an,ao,aq,ar,av,bb,bc,bh,bi,bj,bl,bn,bo,bp,bq,bs,bt,bu,bv,bx,by,bz,ca,cc,cd,ce,cf,cg,ch,cj,ck,cl,cp,cq,cr,cs,ct,cu,cv,cw,cx,cy,cz,da,de,dg,dh,di,dk,dl,dn,do,dq,dr,ds,dv,dw,dx,dy,dz,ea,eb,ec,ed,eg,ei,ek,el,em,eo,ep,eq,er,eu,ev,ew,ex,ez,fa,fc,fd,ff,fi,fm,fn,fr,fu,fw,fx,fy,fz,gc</Data></Cell>
   </Row>
   <Row ss:AutoFitHeight="0">
    <Cell><Data ss:Type="String">TCCTTTGAACATTTCCATGAAAATTTTAAAGACTGGACAAXXXXXXXXXXCTCAGTTGTATTACTTTTTCTTCTTTAAAATAGATATTAT</Data></Cell>
    <Cell><Data ss:Type="String">M,aa,ab,ad,af,ak,am,an,ao,ap,aq,at,aw,ax,ay,az,ba,bb,bd,be,bf,bj,bk,bl,bm,bo,bs,bu,by,cb,cc,cd,cn,cp,cs,cw,cy,da,db,dc,dd,de,df,dj,dk,dn,dp,dq,dr,du,dx,ea,ed,ee,eg,eh,ej,ek,en,eo,eq,eu,ey,fh,fi,fl,fs,ft,fv,ga,gb</Data></Cell>
   </Row>
   <Row ss:AutoFitHeight="0">
    <Cell><Data ss:Type="String">&gt;Marker02871</Data></Cell>
    <Cell><Data ss:Type="String">abxcc</Data></Cell>
   </Row>
   <Row ss:AutoFitHeight="0">
    <Cell><Data ss:Type="String">TACAACTATTTGGTCAAAGAATCAGTCGGTGATAGGTGAAXXXXXXXXXXGGGCGCGTGGAGACATGATCGAGGTTTATAAATGGATGAA</Data></Cell>
    <Cell><Data ss:Type="String">P,ab,ac,ad,ae,af,ai,ak,an,ao,av,ay,ba,bf,bj,bk,bm,bn,bo,bq,bs,bt,bu,bv,by,cb,cc,ce,cf,cj,ck,cq,cs,ct,cu,cw,cy,cz,da,dd,de,dg,dm,dq,du,dx,dy,ea,ed,eg,eh,ei,el,em,en,eo,eu,ey,fe,fm,fr,ft,fu,fx,ga</Data></Cell>
   </Row>
   <Row ss:AutoFitHeight="0">
    <Cell><Data ss:Type="String">TACAACTATTTGGTCAAAGAATCAGTCGGTGATAGGTGAAXXXXXXXXXXGGGTGCGTGGAGACATGATCGAGGTTTATAAATGGATGAA</Data></Cell>
    <Cell><Data ss:Type="String">P,ag,aj,al,am,ap,ar,az,bb,bd,bi,bl,br,bx,bz,ca,cd,cg,ch,cl,cn,cr,cv,cx,db,dc,di,dj,dl,ds,dv,dz,eb,ee,ej,ek,eq,er,et,ev,ex,fd,fg,fh,fi,fl,fo,fw,fy,fz,gb</Data></Cell>
   </Row>
   <Row ss:AutoFitHeight="0">
    <Cell><Data ss:Type="String">TACAACTATTTGGTCAAAGAATCAGTCAGGTGATAGGTGAXXXXXXXXXXGGGTGTGTGGAGACATGATCGAGGTTTATAAATGGATGAA</Data></Cell>
    <Cell ss:StyleID="s62"><Data ss:Type="String">M,aa,ac,af,ag,aj,ak,al,an,ao,av,ax,bb,bd,be,bg,bi,bj,bl,bn,bs,bu,bv,by,ca,cc,ch,cj,cl,cn,cq,cr,cv,cw,cx,cy,cz,db,dd,de,df,dg,dh,dj,dk,dl,dm,dn,dp,dq,ds,du,dv,dx,dz,ea,ec,eg,eh,ei,ej,ek,el,em,ep,eq,er,eu,ew,ey,ez,fa,fc,fe,ff,fg,fh,fi,fn,fo,fq,fr,fs,ft,fu,fw,fx,fz,gb</Data></Cell>
   </Row>
   <Row ss:AutoFitHeight="0">
    <Cell><Data ss:Type="String">&gt;Marker03349</Data></Cell>
    <Cell><Data ss:Type="String">nnxnp</Data></Cell>
   </Row>
   <Row ss:AutoFitHeight="0">
    <Cell><Data ss:Type="String">ACAAATTACACCAGAGAGGACTTCCATTTCTTTTCTTGACXXXXXXXXXXGGCTAAGACTTCATTGTCACTCTATTACTAAATACATTAT</Data></Cell>
    <Cell><Data ss:Type="String">M,aa,ac,ae,ai,aj,ak,am,an,ao,ap,aq,at,ba,bc,bf,bn,bo,bp,bq,br,bs,bx,bz,ca,cb,cc,cf,cg,ck,cs,ct,cx,cz,de,dj,dl,dp,dr,du,dv,dz,ea,eb,ej,el,em,en,eo,er,es,et,fe,fi,fl,fm,fn,fu,ga,gb</Data></Cell>
   </Row>
   <Row ss:AutoFitHeight="0">
    <Cell><Data ss:Type="String">ACAAATTACACCAGAGAGGACTTCCATTTCTTTTCTCGACXXXXXXXXXXGGCTAAGACTTCATTGTCACACTATTACTAAATACATTAT</Data></Cell>
    <Cell ss:StyleID="s62"><Data ss:Type="String">M,P,aa,ab,ac,ad,ae,af,ag,ai,aj,ak,am,an,ao,ap,aq,ar,av,aw,ax,az,ba,bb,bc,bd,be,bf,bg,bh,bi,bj,bk,bm,bn,bp,bq,br,bs,bt,bu,bv,bx,by,bz,ca,cb,cc,cd,ce,cf,cg,ch,cj,ck,cl,cn,cp,cq,cr,cs,ct,cu,cv,cw,cy,cz,da,db,dc,dd,de,df,dg,dh,di,dj,dk,dl,dm,dn,do,dq,dr,ds,dt,du,dv,dw,dx,dy,dz,ea,eb,ed,ee,eg,eh,ei,ej,ek,el,em,en,eo,ep,eq,er,es,et,eu,ev,ew,ey,ez,fa,fc,fd,fe,ff,fg,fh,fi,fm,fn,fo,fq,fr,fs,ft,fv,fw,fx,fy,fz,ga,gb,gc</Data></Cell>
   </Row>
   <Row ss:AutoFitHeight="0">
    <Cell><Data ss:Type="String">&gt;Marker02603</Data></Cell>
    <Cell><Data ss:Type="String">lmxll</Data></Cell>
   </Row>
   <Row ss:AutoFitHeight="0">
    <Cell><Data ss:Type="String">TAGTTTCTCAAAGGTTGTGACTGACTATATATTATGGATCXXXXXXXXXXCCTCCTAACGACTCCGCCAATCTGCTGAGGACAAAAAGAT</Data></Cell>
    <Cell><Data ss:Type="String">P,aa,af,al,am,an,ap,av,ay,bb,bc,bd,be,bh,bj,bl,bm,by,bz,ca,cc,cf,cg,ch,ck,cn,cp,cv,cx,cy,db,dd,de,df,dr,ds,dt,du,dv,dx,ea,ec,ed,ej,ek,el,en,ep,eq,er,ex,fc,fd,fg,fm,fn,fs,fu,fv,fw,fy,gb</Data></Cell>
   </Row>
   <Row ss:AutoFitHeight="0">
    <Cell><Data ss:Type="String">TAGTTTCTCAAAGGTTGTGATTGACTATATATTATGGATCXXXXXXXXXXCCTCCTAACGACTCCGCCAATCTGCTGAGGACAAAAAGAT</Data></Cell>
    <Cell ss:StyleID="s62"><Data ss:Type="String">M,P,aa,ab,ac,ad,ae,af,ag,ai,aj,ak,al,am,an,ao,ap,ar,at,av,aw,ax,az,ba,bb,bc,bd,be,bf,bg,bi,bj,bk,bl,bm,bn,bo,bp,bq,br,bs,bt,bu,bv,bx,by,bz,ca,cb,cc,cd,ce,cf,cg,ch,cj,ck,cl,cn,cq,cr,cs,ct,cw,cy,cz,da,db,dd,de,df,dg,dh,di,dj,dk,dl,dm,dn,do,dp,dq,dr,ds,dt,du,dv,dw,dx,dy,dz,ea,eb,ec,ed,eg,eh,ei,ej,ek,el,em,en,eo,ep,eq,er,es,et,eu,ev,ew,ey,ez,fc,fd,fe,ff,fh,fi,fl,fm,fn,fo,fq,fr,fs,ft,fu,fv,fw,fx,fy,fz,ga,gb,gc</Data></Cell>
   </Row>
   <Row ss:AutoFitHeight="0">
    <Cell><Data ss:Type="String">&gt;Marker03109</Data></Cell>
    <Cell><Data ss:Type="String">efxeg</Data></Cell>
   </Row>
   <Row ss:AutoFitHeight="0">
    <Cell><Data ss:Type="String">CTTTTCCTATGCCTTACTTTGCCTTGAAGGGCGTGGAGAGXXXXXXXXXXAAGTAATCATCAGCTGCTTGTGTGTATGTTATTAAGAGAT</Data></Cell>
    <Cell><Data ss:Type="String">M,ac,ae,ag,ai,aj,ar,av,ax,ay,az,bc,bd,bf,bi,bm,bo,bp,bq,br,bs,bu,bv,by,bz,cb,cc,cf,ck,cl,cr,cs,ct,cv,cw,cx,dc,df,di,dn,dq,du,ea,ec,ed,ee,eg,eh,ei,el,eo,ep,et,ev,ez,fa,fc,fd,ff,fh,fi,fl,fs,ft,fv</Data></Cell>
   </Row>
   <Row ss:AutoFitHeight="0">
    <Cell><Data ss:Type="String">CTTTCCCTATGTCTTACTTTGCCTTGAAGGGCGTGGAGAGXXXXXXXXXXACGTAATCATCAGCTGCTTGTGTGTATGTTATTAAGAGAT</Data></Cell>
    <Cell><Data ss:Type="String">P,aa,af,ai,al,am,an,ap,av,ba,bb,bc,be,bf,bk,bl,bm,bv,bx,by,bz,ca,cc,cd,cf,cg,ch,ck,cn,cp,cv,cy,db,de,df,dk,dl,do,dp,ds,dt,du,dy,dz,ea,ec,ed,ee,ei,ej,ek,el,en,ep,er,et,ey,fc,fg,fm,fr,fw,fy,gb</Data></Cell>
   </Row>
   <Row ss:AutoFitHeight="0">
    <Cell><Data ss:Type="String">CTTTCCCTATGCCTTACTTTGCCTTGAAGGGCGTGGAGAGXXXXXXXXXXACGTAATCATCAGCTGCTTGTGTGTATGTTATTAAGAGAT</Data></Cell>
    <Cell ss:StyleID="s62"><Data ss:Type="String">M,P,aa,ab,ac,ad,ae,af,ag,ai,aj,ak,am,an,ao,ap,aq,ar,at,aw,ax,az,ba,bb,be,bh,bi,bj,bk,bl,bn,bo,bp,bq,br,bs,bt,bu,bx,bz,ca,cb,cd,ce,cg,ch,cl,cn,cr,cs,ct,cu,cw,cy,cz,da,db,dd,de,df,dg,dh,dj,dk,dl,dm,dn,do,dp,dq,dr,ds,dt,dv,dw,dx,dy,dz,eb,eg,ei,ej,ek,el,em,en,eo,eq,er,es,et,eu,ew,ey,fa,fc,fd,fe,ff,fg,fh,fl,fm,fo,fq,fs,ft,fw,fx,fy,fz,ga,gb,gc</Data></Cell>
   </Row>
   <Row ss:AutoFitHeight="0">
    <Cell><Data ss:Type="String">&gt;Marker02475</Data></Cell>
    <Cell><Data ss:Type="String">lmxll</Data></Cell>
   </Row>
   <Row ss:AutoFitHeight="0">
    <Cell><Data ss:Type="String">CTTGTCTCCTCCAACCTCTGAAGGACACCGGTACATCCTAXXXXXXXXXXGATTCTCTGCCTTTGAGCTCCTGTAAGGAAGGACAGTAAG</Data></Cell>
    <Cell><Data ss:Type="String">P,aa,ac,ad,ae,af,aj,an,ap,aq,ar,at,aw,az,ba,bb,be,bo,bq,br,cd,cg,ch,cj,ck,cr,cu,cx,cy,cz,df,dg,di,dm,do,dr,du,dw,dx,dz,ea,eb,ed,ee,ej,em,es,eu,ew,ey,fd,fe,ff,fh,fm,fr,fs,ga</Data></Cell>
   </Row>
   <Row ss:AutoFitHeight="0">
    <Cell><Data ss:Type="String">CTTGTCTCCTCCAACCTCTGAAGGACACCGGTACATCCTAXXXXXXXXXXGATTCTCTGCCTTTGAGCTCCTGTATGGAAGGACAGTAAG</Data></Cell>
    <Cell ss:StyleID="s62"><Data ss:Type="String">M,P,aa,ab,ac,ad,ae,af,ag,ai,aj,ak,al,am,an,ao,ap,aq,ar,at,av,ax,ay,az,ba,bb,bc,bd,be,bf,bg,bh,bi,bj,bk,bl,bn,bo,bp,bq,br,bs,bt,bu,bv,bx,by,bz,ca,cb,cc,cd,ce,cf,cg,ch,cj,ck,cl,cn,cp,cq,cr,cs,cu,cv,cw,cx,cy,cz,da,db,dc,dd,de,df,dg,dh,di,dj,dk,dl,dm,dn,do,dp,dq,dr,ds,dt,du,dv,dw,dx,dy,dz,ea,eb,ec,ed,ee,eg,eh,ei,ej,ek,el,em,en,eo,ep,eq,er,es,et,eu,ev,ew,ex,ey,fa,fc,fd,fe,fh,fi,fl,fm,fo,fr,fs,ft,fu,fv,fw,fx,fy,fz,ga,gb,gc</Data></Cell>
   </Row>
   <Row ss:AutoFitHeight="0">
    <Cell><Data ss:Type="String">&gt;Marker02071</Data></Cell>
    <Cell><Data ss:Type="String">nnxnp</Data></Cell>
   </Row>
   <Row ss:AutoFitHeight="0">
    <Cell><Data ss:Type="String">AGTAGTAATAGTAGTAGTAGTAGTAGTAGTAGTAGTAGTAXXXXXXXXXXTAGTAGTAGTAGTAGTAGTAGTAGTAGAAGTAGTAGTAGT</Data></Cell>
    <Cell><Data ss:Type="String">M,aa,ab,ac,ad,ae,ag,ai,am,an,aq,at,az,ba,bf,bk,bl,bq,bx,by,cd,ch,ck,cl,cw,cy,df,dk,dn,dq,ds,dv,dz,ea,eb,ed,eg,eh,ei,ek,en,eo,er,es,et,ev,fc,fh,fi,fo,ft,fv,fx,gb,gc</Data></Cell>
   </Row>
   <Row ss:AutoFitHeight="0">
    <Cell><Data ss:Type="String">AGTAGTTATAGTAGCAGTAGTAGTAGTAGTAGTAGTAGTAXXXXXXXXXXTAGTAGTAGTAGTAGTAGTAGTAGTTGTAGTAATAGTAGT</Data></Cell>
    <Cell ss:StyleID="s62"><Data ss:Type="String">M,P,aa,ab,ac,ad,af,ag,ai,aj,ak,am,an,ao,ap,aq,ar,at,av,ax,az,ba,bb,bc,bd,be,bf,bg,bh,bi,bj,bk,bl,bm,bn,bo,bp,bq,bs,bt,bu,bv,bx,by,bz,ca,cb,cc,cd,ce,cf,cg,ch,cj,ck,cl,cn,cp,cq,cr,cs,ct,cv,cw,cx,cy,cz,da,db,dc,dd,de,df,dh,dj,dk,dl,dm,dn,do,dp,dq,dr,ds,dt,du,dv,dw,dx,dy,dz,ea,eb,ec,ed,ee,eg,eh,ei,ej,ek,el,em,en,eo,ep,eq,er,es,et,ev,ex,ey,ez,fa,fc,fd,ff,fg,fh,fi,fl,fn,fo,fq,fs,ft,fu,fw,fx,fy,fz,ga,gb,gc</Data></Cell>
   </Row>
   <Row ss:AutoFitHeight="0">
    <Cell><Data ss:Type="String">&gt;Marker03422</Data></Cell>
    <Cell><Data ss:Type="String">efxeg</Data></Cell>
   </Row>
   <Row ss:AutoFitHeight="0">
    <Cell><Data ss:Type="String">TACAATGTTAGGGTTGTATGGTGACAAAAAGGAAACAGAAXXXXXXXXXXACAGTAATAGTATCAACCCTCACATATGCAAGTGAAGCGT</Data></Cell>
    <Cell><Data ss:Type="String">P,aa,ab,ac,ad,ae,af,ag,ai,ak,am,ar,at,ax,ba,bc,be,bf,bg,bu,by,bz,cb,cc,ce,cf,cj,ck,cn,cp,cr,cv,cy,da,db,dd,dg,di,dn,dp,dr,du,dv,dx,ed,eg,ej,em,en,eq,er,et,ev,ew,ex,ey,ez,fc,fg,fl,fn,fo,fw,fx,fy,ga,gc</Data></Cell>
   </Row>
   <Row ss:AutoFitHeight="0">
    <Cell><Data ss:Type="String">TACAAGGTTAGGGTTGTATGGTGACAAAAAGGAAACAGAAXXXXXXXXXXACAGTAATAGTATCAACCCTCACATATGCAAGTGAAACGT</Data></Cell>
    <Cell><Data ss:Type="String">M,ab,ad,ae,ag,al,ao,ap,av,bf,bj,bm,bn,bq,br,by,bz,cg,ch,cj,ck,cl,cr,cv,cw,cy,db,dd,de,dj,dk,dm,dn,dp,dq,dv,dx,ec,ed,eg,eh,ei,ej,el,em,en,eq,es,eu,ew,fc,fd,ff,fh,fi,fm,fq,fs,ft,fw,fy</Data></Cell>
   </Row>
   <Row ss:AutoFitHeight="0">
    <Cell><Data ss:Type="String">TACAATGTTAGGGTTGTATGGTGACAAAAAGGAAACAGAAXXXXXXXXXXACAGTAATAGTATCAACCCTCACATATGCAAGTGAAACGT</Data></Cell>
    <Cell ss:StyleID="s62"><Data ss:Type="String">M,P,aa,ac,ad,ae,af,ai,aj,ak,al,am,an,ao,aq,ar,at,av,aw,ax,az,bb,bc,bd,bg,bh,bi,bj,bk,bl,bn,bp,bq,bs,bt,bu,bv,bx,ca,cc,cd,cf,cg,cj,ck,cl,cn,cp,cq,cs,ct,cu,cx,cz,dc,de,df,dg,dh,di,dj,dk,dm,dn,do,dq,dr,ds,dt,du,dw,dx,dz,ea,eb,ee,ei,ek,el,em,eo,ep,er,es,et,eu,fa,fd,fe,ff,fg,fh,fi,fm,fn,fo,fq,fr,fs,ft,fu,fv,fw,fx,fz,ga,gb,gc</Data></Cell>
   </Row>
   <Row ss:AutoFitHeight="0">
    <Cell><Data ss:Type="String">&gt;Marker02952</Data></Cell>
    <Cell><Data ss:Type="String">nnxnp</Data></Cell>
   </Row>
   <Row ss:AutoFitHeight="0">
    <Cell><Data ss:Type="String">TCATATAAAACTTTCAGGCAATAATGTATGTAAAAAATATXXXXXXXXXXTGCAACACGTGGTGATTGTTAGCGACGGGATGGGCGACGG</Data></Cell>
    <Cell ss:StyleID="s62"><Data ss:Type="String">M,aa,ab,ac,ad,ae,ag,ai,aj,ak,al,am,an,aq,at,av,ay,az,bb,bd,be,bf,bm,bn,bo,bq,bs,bt,bu,bv,by,bz,ca,cb,cc,cd,ce,cj,ck,cn,cp,cq,ct,cv,cw,cx,cz,da,dc,dd,dg,di,dk,dl,dm,do,dp,dq,dr,ds,dt,dv,dw,dx,dy,dz,ea,eb,ec,ed,ee,eg,eh,ei,ej,ek,el,em,en,eo,ep,eq,er,es,et,eu,ev,ew,ex,ey,fa,fc,fd,fe,ff,fg,fh,fi,fl,fm,fq,fr,fs,ft,fu,fv,fw,fy,fz,ga,gb</Data></Cell>
   </Row>
   <Row ss:AutoFitHeight="0">
    <Cell><Data ss:Type="String">TCATATAAAACTTTAAGGCAATAATGTATGTAAAAAATATXXXXXXXXXXTGCAACACGTGGTGATTGTTAGCGACGGGATGGGCGACGG</Data></Cell>
    <Cell ss:StyleID="s62"><Data ss:Type="String">M,P,aa,ab,ac,ad,ae,af,ag,ai,aj,ak,al,am,an,ao,ap,aq,ar,at,av,aw,ax,ay,ba,bb,bc,bd,be,bf,bg,bh,bi,bj,bk,bl,bm,bn,bo,bq,br,bs,bt,bu,bv,bx,bz,ca,cb,cc,cd,ce,cf,cg,ch,cj,ck,cl,cn,cp,cq,cr,cs,ct,cu,cv,cw,cx,cy,cz,da,db,dc,dd,de,df,dg,dh,di,dj,dk,dl,dm,dn,do,dp,dq,dr,ds,dt,du,dv,dw,dx,dy,dz,ea,eb,ec,ed,ee,eg,eh,ei,ej,ek,el,em,en,eo,ep,eq,er,es,et,eu,ev,ew,ex,ey,ez,fc,fd,fe,ff,fg,fh,fi,fl,fm,fn,fo,fq,fr,fs,ft,fu,fv,fw,fx,fy,fz,ga,gb,gc</Data></Cell>
   </Row>
   <Row ss:AutoFitHeight="0">
    <Cell><Data ss:Type="String">&gt;Marker02939</Data></Cell>
    <Cell><Data ss:Type="String">efxeg</Data></Cell>
   </Row>
   <Row ss:AutoFitHeight="0">
    <Cell><Data ss:Type="String">GCATTTTTTGGTGGTGACCTTCTATATGCCCTCCGTCACAXXXXXXXXXXCCACTACACAAGGATTAATAAGAATATAAGGGACTACAAG</Data></Cell>
    <Cell ss:StyleID="s62"><Data ss:Type="String">M,P,aa,ab,ac,ad,ae,af,ai,aj,ak,an,ao,aq,at,av,ax,ba,be,bf,bh,bi,bj,bm,bn,bo,bp,bq,bs,bt,bu,bv,by,ca,cb,cc,cd,ce,cf,ch,cj,ck,cn,cp,cq,cs,ct,cu,cv,cw,cy,cz,da,dd,de,df,dg,dh,dk,dl,dm,dn,dp,dq,dr,ds,dt,du,dw,dx,dy,dz,ea,ec,ed,eg,eh,ej,el,em,en,eo,ep,eq,er,es,ew,ey,ez,fa,fe,fg,fh,fi,fm,fo,fr,fs,ft,fu,fv,fx,fz,ga,gb,gc</Data></Cell>
   </Row>
   <Row ss:AutoFitHeight="0">
    <Cell><Data ss:Type="String">GCATTTTTTGGTGGTGACCTTCTATATGCCCTCCGTCACAXXXXXXXXXXCCACTAAACAAGGATTAATAAGAATATAAGGGACTACAAG</Data></Cell>
    <Cell><Data ss:Type="String">M,ab,ad,ag,ai,aj,ak,al,am,ao,ap,aq,ar,at,av,aw,ax,ay,az,ba,bb,be,bf,bg,bo,bp,br,bt,bv,bx,by,bz,cb,cd,cf,cg,ch,cj,ck,cl,cp,cq,cr,cs,cu,cx,da,db,dc,dg,dh,di,dj,dk,do,dq,dr,dv,dy,eb,ed,ee,ek,eo,et,ew,ez,fc,fd,ff,fl,fm,fq,fv,fw,fx,fy,ga</Data></Cell>
   </Row>
   <Row ss:AutoFitHeight="0">
    <Cell><Data ss:Type="String">GCATTTTTTGGTGGTGACCTTCTATATGCCCTCCGTCACAXXXXXXXXXXCCACTACACAAGGATTAGTAAGAATATAAGGGACTACAAG</Data></Cell>
    <Cell><Data ss:Type="String">P,ag,aj,am,ap,ar,aw,az,bb,bc,bd,bi,br,bu,bx,bz,ca,cd,cg,ch,cl,cr,cv,db,dc,de,dj,dl,do,ds,dz,eb,ej,eq,er,et,ev,ex,fc,fg,fi,fl,fn,fo,fq,fs,fw,fz,gb,gc</Data></Cell>
   </Row>
   <Row ss:AutoFitHeight="0">
    <Cell><Data ss:Type="String">&gt;Marker02977</Data></Cell>
    <Cell><Data ss:Type="String">nnxnp</Data></Cell>
   </Row>
   <Row ss:AutoFitHeight="0">
    <Cell><Data ss:Type="String">GATATGTTATAGATATACTATATATAAAGGTAGAATACTTXXXXXXXXXXACCTTGCTCAGGGTTCAGACACTTGCTTGTTAGCAATTAA</Data></Cell>
    <Cell ss:StyleID="s62"><Data ss:Type="String">M,P,aa,ab,ac,ad,ae,af,ag,ai,aj,ak,al,am,an,ao,ap,aq,ar,at,av,ax,ay,az,ba,bb,bc,bd,be,bf,bg,bh,bj,bk,bl,bm,bo,bp,bq,bs,bt,bu,bv,bx,by,bz,ca,cb,cd,ce,cf,cg,ch,cj,ck,cl,cn,cp,cq,cr,cs,ct,cu,cv,cw,cx,cy,cz,da,db,dc,dd,de,df,dg,dh,di,dj,dk,dl,dm,dn,do,dp,dq,dr,ds,dt,du,dv,dw,dx,dy,dz,ea,ec,ed,ee,eg,eh,ei,ej,ek,el,en,eo,ep,er,es,et,eu,ev,ex,fa,fc,fd,fg,fh,fi,fl,fm,fn,fo,fq,fr,fs,ft,fu,fw,fx,fy,fz,ga,gb</Data></Cell>
   </Row>
   <Row ss:AutoFitHeight="0">
    <Cell><Data ss:Type="String">GATATGTTATAGATATACTTTATATAAAGGTAGAATACTTXXXXXXXXXXACCTTGCTCAGGGTTCAGACACTTGCTTGTTAGCAATTAA</Data></Cell>
    <Cell><Data ss:Type="String">M,ab,ai,aj,aq,ar,at,av,ba,bb,bd,be,bf,bg,bo,bu,bx,by,cb,ck,cl,ct,cv,cw,cy,dc,dd,de,dh,dk,dm,do,dp,dq,du,dy,eb,ee,eg,ei,ej,em,en,eq,et,eu,ey,ez,fa,fh,fi,fl,fm,fn,fo,fs,fv,fx,gc</Data></Cell>
   </Row>
   <Row ss:AutoFitHeight="0">
    <Cell><Data ss:Type="String">&gt;Marker03065</Data></Cell>
    <Cell><Data ss:Type="String">nnxnp</Data></Cell>
   </Row>
   <Row ss:AutoFitHeight="0">
    <Cell><Data ss:Type="String">ATTCCAGTCCCTAAGCAAGCTGTGGAACCACAATGCTTATXXXXXXXXXXCGATTCAAGAACTTTATAGTCTTAACCTGGTAGCAGCGAC</Data></Cell>
    <Cell><Data ss:Type="String">M,aa,ab,ac,ae,ag,ai,aj,ak,am,ao,aq,ar,at,av,az,ba,bb,bg,bj,bk,bl,bn,bo,bu,by,cb,ce,ch,ct,cu,cv,cw,cx,cy,db,df,dg,dh,di,dj,dl,dq,dr,ds,dv,dw,dz,ea,eh,ei,ej,el,en,eo,es,et,ex,ey,fa,fc,ff,fh,fm,fn,fo,fq,fr,ft,fu,fw,fx,fy</Data></Cell>
   </Row>
   <Row ss:AutoFitHeight="0">
    <Cell><Data ss:Type="String">ATTCCAGTCCCTAAGCAAGCTGTGGAACCACAATGCTTATXXXXXXXXXXCAATTCAAGAACTTTATAGTCTTAACCTGGTAGCAGCGAC</Data></Cell>
    <Cell ss:StyleID="s62"><Data ss:Type="String">M,P,aa,ab,ac,ad,ae,af,ag,aj,ak,al,am,an,ao,ap,ar,av,aw,ax,ay,az,ba,bb,bc,bd,be,bf,bh,bi,bj,bl,bm,bn,bo,bp,bq,br,bs,bt,bu,bx,by,bz,ca,cb,cc,cd,ce,cf,cg,ch,ck,cn,cp,cq,cr,cs,ct,cv,cw,cy,cz,da,db,dc,dd,de,df,dg,dh,dj,dk,dl,dm,dn,do,dp,dq,ds,dt,du,dv,dw,dx,dy,dz,ea,eb,ec,ed,ee,eg,eh,ek,el,em,en,eo,ep,eq,er,es,et,eu,ev,ew,ex,ey,ez,fa,fc,fd,fe,ff,fg,fh,fl,fo,fq,fs,ft,fu,fv,fw,fx,fy,fz,ga,gb,gc</Data></Cell>
   </Row>
   <Row ss:AutoFitHeight="0">
    <Cell><Data ss:Type="String">&gt;Marker03470</Data></Cell>
    <Cell><Data ss:Type="String">nnxnp</Data></Cell>
   </Row>
   <Row ss:AutoFitHeight="0">
    <Cell><Data ss:Type="String">TATAATCAGAGTCAGTTATGTCATTATGTTAAGACAGCCAXXXXXXXXXXATGTGGTCCTGTAATAAGAGTCAGGTGTGTCATTATAATT</Data></Cell>
    <Cell ss:StyleID="s62"><Data ss:Type="String">M,P,aa,ab,ac,ad,ae,af,ag,ai,aj,ak,al,am,an,ao,ap,ar,at,av,aw,ax,az,ba,bb,bc,bd,be,bf,bh,bi,bj,bk,bl,bo,bp,bq,br,bs,bt,bu,bv,bx,by,bz,ca,cb,cc,cd,ce,cf,cg,ch,ck,cl,cn,cp,cr,cs,ct,cu,cv,cw,cx,cy,cz,da,db,dd,de,df,dg,dh,di,dj,dk,dl,dm,dn,dp,dq,dr,ds,du,dv,dw,dx,dy,dz,ea,ed,ee,eg,eh,ei,ej,el,em,en,eo,ep,eq,er,es,et,eu,ev,ew,ex,ey,ez,fa,fc,fd,fe,ff,fg,fh,fi,fm,fo,fr,ft,fu,fv,fw,fx,fy,fz,ga,gb,gc</Data></Cell>
   </Row>
   <Row ss:AutoFitHeight="0">
    <Cell><Data ss:Type="String">TATAATCAGAGTCAGTTATGTCATTATGTTAAGACAGCCAXXXXXXXXXXATGTGCTCCTGTAATAAGAGTCAGGTGTGTCATTATAATT</Data></Cell>
    <Cell><Data ss:Type="String">M,ac,af,ag,ai,aj,ao,ap,ar,at,av,ay,bb,bg,bi,bl,bm,bn,bq,bt,bv,bx,cb,cc,ce,ch,cj,cp,cq,ct,cu,cv,cx,cz,db,dh,di,dj,dm,do,dp,dt,du,dx,eb,ed,eg,eh,ej,ek,el,en,eo,ep,es,ew,fd,fh,fl,fn,fq,fs,fv,fx,ga,gb</Data></Cell>
   </Row>
   <Row ss:AutoFitHeight="0">
    <Cell><Data ss:Type="String">&gt;Marker02936</Data></Cell>
    <Cell><Data ss:Type="String">nnxnp</Data></Cell>
   </Row>
   <Row ss:AutoFitHeight="0">
    <Cell><Data ss:Type="String">ATTGCCATGGTGGCGTACTGCCCCTTAGGTTAATTAACTGXXXXXXXXXXATCCTTGACATTGCTCCTCTCTAGTCTCCGTGAAAGGTTT</Data></Cell>
    <Cell ss:StyleID="s62"><Data ss:Type="String">M,P,aa,ab,ac,ad,ae,af,ag,ai,aj,ak,al,am,an,ao,aq,ar,at,av,aw,ax,az,ba,bb,bc,bd,be,bf,bg,bi,bl,bm,bo,bp,bq,br,bs,bt,bu,bv,bx,by,bz,ca,cb,cd,ce,cf,cg,ch,cj,ck,cn,cp,cq,cs,ct,cv,cw,cx,cy,cz,da,db,dd,de,df,dg,dh,di,dj,dk,dl,dm,dn,do,dp,dq,dr,ds,dt,du,dw,dx,dy,dz,ea,eb,ec,ed,ee,eg,eh,ei,ej,el,em,en,eo,ep,eq,er,es,et,eu,ev,ew,ex,ez,fc,fd,fe,ff,fg,fh,fi,fl,fm,fn,fq,fs,ft,fu,fv,fw,fx,fy,fz,ga,gb,gc</Data></Cell>
   </Row>
   <Row ss:AutoFitHeight="0">
    <Cell><Data ss:Type="String">ATTGCCATGGTGGCGTACTGCCCCTTAGGTTAATTAACTGXXXXXXXXXXATCCTTGACATTGCTCCTCTCTAGTCTCTGTGAAAGGTTT</Data></Cell>
    <Cell><Data ss:Type="String">M,aa,ad,af,ai,aj,ao,ar,ay,az,bg,bh,bk,bl,bp,bu,by,ca,cb,cj,ck,cq,cr,cs,ct,db,dg,di,dv,dw,ea,eb,eh,ej,ek,el,em,eq,es,et,eu,ew,ey,fa,fe,fi,fr,fv,fw,fx</Data></Cell>
   </Row>
   <Row ss:AutoFitHeight="0">
    <Cell><Data ss:Type="String">&gt;Marker03206</Data></Cell>
    <Cell><Data ss:Type="String">nnxnp</Data></Cell>
   </Row>
   <Row ss:AutoFitHeight="0">
    <Cell><Data ss:Type="String">TTTGTTTCAGAAAATCTGTCACTTGCATGGCTGCATAATCXXXXXXXXXXAATATCAGAAATTAGCTTCAATCCTTCTATGATTCGCAAA</Data></Cell>
    <Cell><Data ss:Type="String">M,ab,ae,ai,ak,al,ao,aq,ar,at,ay,az,bf,bk,bl,br,bt,ca,cb,cc,cd,cf,cr,cs,ct,cv,cx,de,df,dg,dh,di,dm,dn,do,dq,du,dw,dz,eb,ed,eh,ej,ek,eo,ep,er,et,ev,ex,ey,fe,fi,fo,fq,ft,fu,fv,fw,fy</Data></Cell>
   </Row>
   <Row ss:AutoFitHeight="0">
    <Cell><Data ss:Type="String">TTTGTTTCAGAAAATCTGTCACCTGCATGGCTGCATAATCXXXXXXXXXXAATATCAGAAATTAGCTTCAATCCTTCTATGATTCGCAAA</Data></Cell>
    <Cell ss:StyleID="s62"><Data ss:Type="String">M,P,aa,ab,ac,ad,ae,af,ag,ai,aj,ak,am,an,ao,ap,aq,ar,at,av,aw,ax,ay,az,ba,bb,bc,bd,be,bf,bg,bi,bj,bm,bn,bo,bp,bq,br,bs,bt,bu,bv,bx,by,bz,ca,cb,cd,ce,cf,cg,ch,cj,ck,cn,cp,cr,ct,cv,cw,cy,cz,da,db,dc,dd,de,df,dg,dh,di,dj,dk,dl,dm,dn,dp,dq,dr,ds,dt,dv,dy,dz,ea,eb,ed,ee,eg,eh,ej,ek,em,en,eo,ep,eq,er,es,et,eu,ev,ew,ex,ey,ez,fa,fc,fd,fe,ff,fg,fh,fi,fl,fm,fo,fq,fr,fs,ft,fu,fv,fw,fx,fz,ga,gb,gc</Data></Cell>
   </Row>
   <Row ss:AutoFitHeight="0">
    <Cell><Data ss:Type="String">&gt;Marker03003</Data></Cell>
    <Cell><Data ss:Type="String">nnxnp</Data></Cell>
   </Row>
   <Row ss:AutoFitHeight="0">
    <Cell><Data ss:Type="String">CTTGTAGACTCCTGCGTTCTTATGTTCTTATGTTCTTATGXXXXXXXXXXATCGGAGTCAAAAGTATGCAATAGGGTTAAGTGTTAAGTG</Data></Cell>
    <Cell ss:StyleID="s62"><Data ss:Type="String">M,P,aa,ab,ac,ad,ae,af,ag,ai,aj,ak,am,an,ao,ap,aq,ar,at,av,aw,ax,ay,az,ba,bd,bf,bg,bh,bi,bj,bk,bl,bm,bp,bq,br,bs,bt,bv,bx,by,bz,ca,cb,cc,cd,cf,ch,cj,ck,cl,cn,cp,cq,cr,cs,ct,cw,cx,cy,cz,da,db,dc,dd,df,dg,dh,di,dj,dk,dl,dm,dn,do,dp,dq,dr,ds,dt,du,dv,dx,dz,ea,eb,ec,ed,ee,eg,eh,ei,ej,ek,el,em,en,eo,ep,er,es,eu,ev,ew,ex,ey,fa,fc,fd,fe,ff,fg,fh,fi,fl,fm,fn,fo,fq,fr,fs,ft,fu,fv,fw,fx,fy,fz,ga,gb</Data></Cell>
   </Row>
   <Row ss:AutoFitHeight="0">
    <Cell><Data ss:Type="String">CTTGTAGACTCCTGCGTTCTTATGTTCTTATGTTCTTATGXXXXXXXXXXATCGGAGTCAAAAGTATGCAATAGGGTTCAGTGTTAAGTG</Data></Cell>
    <Cell><Data ss:Type="String">M,aa,ab,ac,ad,ae,af,ag,ai,am,an,ao,aq,ar,at,av,bb,be,bf,bg,bi,bj,bp,bq,br,bu,bv,by,bz,cb,cf,cg,cj,cl,cn,cr,cu,cv,cw,da,dd,de,dg,dl,dm,dq,ds,dv,dz,ed,ei,ek,em,eo,ep,er,et,ew,ex,ey,ez,fd,fg,fl,fo,fs,ft,fx</Data></Cell>
   </Row>
   <Row ss:AutoFitHeight="0">
    <Cell><Data ss:Type="String">&gt;Marker03154</Data></Cell>
    <Cell><Data ss:Type="String">abxcc</Data></Cell>
   </Row>
   <Row ss:AutoFitHeight="0">
    <Cell><Data ss:Type="String">ACCTTTTTTTTATATACTGTACACTATAGCCTGGAGATTGXXXXXXXXXXTCCCCACCTCGATGAACGATCCAAAGCTTCTAGATATTAA</Data></Cell>
    <Cell><Data ss:Type="String">P,ab,ac,af,aj,an,aq,ar,at,av,ax,bc,bf,bj,bn,bp,bs,bt,cb,cd,cg,cj,cn,cp,cr,da,db,dk,dm,dn,dp,dt,du,dy,eg,eh,ej,el,em,eo,ep,ex,ey,fa,fs,ft,fv,fx,fy,fz,ga,gb,gc</Data></Cell>
   </Row>
   <Row ss:AutoFitHeight="0">
    <Cell><Data ss:Type="String">ACCTTTTTTTATATACTGTACACTATAGCCTGGAGATTGGXXXXXXXXXXTCCCCACCTCGATGAACGATCCAAAGCTTCTAGATATTAA</Data></Cell>
    <Cell><Data ss:Type="String">P,aa,ad,ae,af,ag,ai,ak,al,am,ao,ap,aw,az,bb,bc,bd,be,bh,bi,bm,bq,br,bu,bx,by,bz,ca,ce,ch,cj,ck,cl,ct,cv,cw,cx,cy,cz,dd,de,df,di,dj,dl,do,dq,dr,ds,dv,dw,dx,dz,ea,eb,ed,ee,ei,ek,en,er,es,ev,fc,fd,ff,fg,fh,fi,fo,fr,fu,fw,fz</Data></Cell>
   </Row>
   <Row ss:AutoFitHeight="0">
    <Cell><Data ss:Type="String">ACCTTTTATCATATACTGTACACTATAGCCTGGAGATTGGXXXXXXXXXXTCCCCACCTCGATGAACGATCCAAAGCTTCTAGATATTAA</Data></Cell>
    <Cell ss:StyleID="s62"><Data ss:Type="String">M,aa,ac,ad,ae,af,ag,ai,aj,ak,al,am,an,ao,ap,aq,ar,at,av,aw,az,ba,bb,bc,bd,be,bf,bi,bj,bk,bl,bn,bo,bp,bq,br,bs,bt,bv,bx,by,bz,cb,cc,cd,ce,cg,ch,cj,ck,cl,cn,cp,cq,cr,cs,ct,cu,cv,cw,cx,cy,cz,da,db,dc,dd,de,df,di,dj,dk,dl,dm,dn,do,dp,dr,ds,dt,du,dv,dw,dx,dz,ea,eb,ec,ed,ee,eg,eh,ej,ek,el,em,en,eo,ep,eq,er,es,ev,ex,ey,ez,fa,ff,fg,fh,fi,fl,fm,fn,fo,fq,fr,fs,ft,fu,fv,fw,fx,fz,ga,gb</Data></Cell>
   </Row>
   <Row ss:AutoFitHeight="0">
    <Cell><Data ss:Type="String">&gt;Marker03566</Data></Cell>
    <Cell><Data ss:Type="String">nnxnp</Data></Cell>
   </Row>
   <Row ss:AutoFitHeight="0">
    <Cell><Data ss:Type="String">TCAATTTTTCTGTAACTAAACTCAATCCTAAAAGCATCACXXXXXXXXXXTTACAGCTAGGATGTTGAAACTTCATAGGTGGACTACTAA</Data></Cell>
    <Cell ss:StyleID="s62"><Data ss:Type="String">M,P,aa,ab,ac,ad,ae,af,ag,ai,aj,ak,al,am,an,ao,ap,aq,ar,at,av,aw,ax,ay,az,ba,bb,bc,bd,be,bf,bg,bh,bi,bk,bl,bm,bn,bo,bp,bq,br,bs,bt,bu,bv,bx,by,bz,ca,cb,cc,cd,ce,cg,ch,cj,ck,cl,cp,cq,cr,cs,cu,cv,cw,cy,cz,da,db,dd,de,df,dg,dh,di,dj,dk,dm,dn,do,dp,dq,dr,ds,dt,dv,dw,dx,dy,dz,ea,eb,ec,ed,ee,eg,ei,ej,ek,em,en,eo,ep,er,es,eu,ev,ew,ex,ey,fc,fd,fe,fg,fh,fi,fm,fn,fo,fq,fr,ft,fv,fw,fx,fy,fz,ga,gb,gc</Data></Cell>
   </Row>
   <Row ss:AutoFitHeight="0">
    <Cell><Data ss:Type="String">TCAATTTTTCTGTAACTAAACACAATCCTAAAAGCATCACXXXXXXXXXXTTACAGCTAGGATGTTGAAACTTCATAGGTGGACTACTAA</Data></Cell>
    <Cell><Data ss:Type="String">M,ad,ag,ai,am,an,ao,aq,ar,at,av,aw,ax,az,be,bf,bg,bi,bk,bl,bo,bp,bq,bt,bu,bx,by,cb,cd,ch,cn,cp,cr,cs,ct,cy,db,dc,dd,de,do,dq,dr,du,dx,dy,dz,ea,ec,ed,eg,eh,ek,el,ep,ey,ez,fa,ff,fn,fq,fr,gb,gc</Data></Cell>
   </Row>
   <Row ss:AutoFitHeight="0">
    <Cell><Data ss:Type="String">&gt;Marker03786</Data></Cell>
    <Cell><Data ss:Type="String">nnxnp</Data></Cell>
   </Row>
   <Row ss:AutoFitHeight="0">
    <Cell><Data ss:Type="String">GTTTCTCACTGCATATAGGGATTTCTTTATAGGGGAGATAXXXXXXXXXXCTTACGTCTCCTATCCTAGTAACGTGCGAGGGAAGGAAGA</Data></Cell>
    <Cell><Data ss:Type="String">M,ac,ad,ae,af,aj,an,ap,ar,av,bg,bi,bj,bm,bn,bt,bv,cc,ce,cg,ck,cr,ct,cv,cy,de,df,dl,dm,dr,dt,dv,dy,ec,ed,ee,eg,eh,ej,el,em,eq,er,et,ew,ey,ez,fa,fd,fe,ff,fn,fv,fw,ga,gc</Data></Cell>
   </Row>
   <Row ss:AutoFitHeight="0">
    <Cell><Data ss:Type="String">GTTTCTCACTGCATATAGGGATTTCTTTATAGGGGAGATAXXXXXXXXXXCTTACGTCTCCTATCCTAGTAACGTGCGAGGGAAGAAAGA</Data></Cell>
    <Cell ss:StyleID="s62"><Data ss:Type="String">M,P,aa,ab,ac,ad,ae,af,ag,ai,aj,ak,al,am,an,ao,ap,aq,ar,at,av,ax,az,ba,bb,bc,bd,be,bf,bg,bh,bj,bk,bl,bm,bn,bo,bp,bq,br,bs,bt,bu,bv,bx,by,bz,cb,cc,cd,ce,cf,cg,ch,cj,ck,cl,cn,cp,cr,cs,cu,cv,cw,cx,cy,cz,da,db,dc,dd,de,df,dg,dh,di,dj,dk,dl,dm,dn,do,dp,dq,dr,ds,dt,du,dv,dw,dx,dy,dz,ea,eb,ec,ed,eg,ei,ej,ek,el,em,en,eo,ep,eq,er,es,et,eu,ev,ez,fa,fc,fd,fe,fg,fh,fi,fm,fn,fo,fr,fs,ft,fu,fv,fw,fx,fy,fz,ga,gb,gc</Data></Cell>
   </Row>
   <Row ss:AutoFitHeight="0">
    <Cell><Data ss:Type="String">&gt;Marker03659</Data></Cell>
    <Cell><Data ss:Type="String">efxeg</Data></Cell>
   </Row>
   <Row ss:AutoFitHeight="0">
    <Cell><Data ss:Type="String">TGTTTTATACTTATTATACAGTCAAATTTCCCTGTGACGTXXXXXXXXXXCAAACAAACATCAATAAATAACAGTTTTAACGCTAACTTT</Data></Cell>
    <Cell ss:StyleID="s62"><Data ss:Type="String">M,P,ab,ad,ag,ai,aj,ak,al,am,an,ao,ap,aq,ar,av,aw,ax,ay,az,bb,bd,be,bf,bh,bi,bj,bk,bl,bm,bn,bo,bq,br,bs,bt,bv,bz,ca,cb,cc,ce,cj,cl,cn,cp,cq,cr,cs,cv,cy,cz,da,dc,dd,de,df,dh,di,dj,dk,dl,dn,do,dp,dq,dr,du,dv,dx,dy,dz,ea,eb,ed,ee,eg,ei,ej,ek,el,en,eo,ep,eq,er,es,et,ew,ey,fg,fi,fl,fm,fn,fq,fs,fv,fw,fx,fy,fz,gb</Data></Cell>
   </Row>
   <Row ss:AutoFitHeight="0">
    <Cell><Data ss:Type="String">TGTTTTATACTTATTATACAGTCAAATGTCCCTGTGACGTXXXXXXXXXXCAAACAAACATCAATAAATAACAGTTTTAACGCTAACTCT</Data></Cell>
    <Cell><Data ss:Type="String">M,ac,af,ai,aj,ak,ao,at,av,ba,bb,bc,bf,bj,bp,bs,bu,bx,by,cc,cd,cf,cg,ch,ck,cr,ct,cw,cy,db,dd,de,dg,dh,di,dk,dl,dm,dn,dp,dr,ds,dt,dy,ea,eh,em,en,eq,es,eu,ew,ex,ez,fc,fh,fo,fr,ft,fy,ga,gb</Data></Cell>
   </Row>
   <Row ss:AutoFitHeight="0">
    <Cell><Data ss:Type="String">TGTTTTATACTTATTATACAGTCAAATTTCCCTGTGACCTXXXXXXXXXXCAAACAAACATCAATAAATAACAGTTTTAACGCTAACTCT</Data></Cell>
    <Cell><Data ss:Type="String">P,aa,ac,ae,af,an,ap,aq,at,aw,ax,ay,ba,bc,bm,bo,bp,bu,bx,by,ca,cb,cd,cf,cg,ch,cj,ck,cn,cp,cs,cv,cw,cx,cz,db,dj,dm,dq,ds,dt,dx,dz,eb,ec,ee,eg,eh,ej,el,em,ep,er,ev,fc,ff,fh,fn,fq,fs,fu,fx</Data></Cell>
   </Row>
   <Row ss:AutoFitHeight="0">
    <Cell><Data ss:Type="String">&gt;Marker02900</Data></Cell>
    <Cell><Data ss:Type="String">hkxhk</Data></Cell>
   </Row>
   <Row ss:AutoFitHeight="0">
    <Cell><Data ss:Type="String">CGACCTTTCCCTTTAAATCAATTACTCTCTCGTCTACATCXXXXXXXXXXCCCATTCCAATTCTTATAGTAATCACCCATCGCTCCTCCG</Data></Cell>
    <Cell ss:StyleID="s62"><Data ss:Type="String">M,P,aa,ab,ac,ad,ae,af,ag,ai,aj,ak,al,am,an,ao,aq,ar,at,av,aw,ay,az,ba,bb,bd,be,bf,bg,bi,bj,bk,bn,bq,bu,bv,bx,by,bz,ca,cb,cd,ce,cf,ch,ck,cl,cn,cp,cq,cs,cu,cv,cw,cx,cy,cz,da,db,dd,de,df,dh,di,dj,dk,dl,dm,dn,do,dp,dq,dr,ds,dt,dv,dx,dy,dz,ea,eb,ec,ee,eg,eh,ei,ej,ek,el,em,en,eo,ep,eq,er,es,et,eu,ev,ew,ex,ey,ez,fa,fc,fe,ff,fg,fh,fi,fl,fm,fn,fo,fq,fr,fs,ft,fu,fv,fw,fx,fy,fz,ga,gb,gc</Data></Cell>
   </Row>
   <Row ss:AutoFitHeight="0">
    <Cell><Data ss:Type="String">CGACCTTTCCCTTTAAATCAACTACTCTCTCGTCTACATCXXXXXXXXXXCCCATTCCAATTCTTGTAGTAATCACCCATCGCTCCTCCG</Data></Cell>
    <Cell ss:StyleID="s62"><Data ss:Type="String">M,P,aa,ab,ac,ad,ae,af,ag,ai,aj,al,am,an,ao,ar,av,aw,ax,ay,bc,bd,be,bf,bg,bh,bj,bk,bm,bs,bt,bv,bz,ca,cc,cd,ce,cf,cg,cj,ck,cl,cn,cr,cs,cw,cy,cz,da,dc,dd,de,df,dg,dh,dj,dk,dl,dm,dn,do,dq,dr,du,dv,dx,dy,dz,ea,eb,ed,ee,eg,eh,ei,ek,el,em,en,eo,ep,eq,er,eu,ev,ew,ex,ez,fa,fc,fd,fe,ff,fg,fh,fi,fl,fm,fo,fq,fr,fs,ft,fu,fv,fw,fx,fz,ga,gb,gc</Data></Cell>
   </Row>
   <Row ss:AutoFitHeight="0">
    <Cell><Data ss:Type="String">&gt;Marker02</Data></Cell>
    <Cell><Data ss:Type="String">nnxnp</Data></Cell>
   </Row>
   <Row ss:AutoFitHeight="0">
    <Cell><Data ss:Type="String">AAGTGTCTTTACTATTTGATGTAATGACTTACAGTAACACXXXXXXXXXXGCTATACCAATGAACTGAAAACTGTAATTATTGAATGAAT</Data></Cell>
    <Cell><Data ss:Type="String">M,aa,aj,ak,av,ax,bb,be,bf,bg,bk,bm,bp,br,bs,bu,bz,ca,cd,cg,ch,cj,cn,cs,cv,cw,cx,cz,dl,dq,dv,dy,dz,eb,ed,ee,eg,ej,em,er,ev,ew,ex,ey,fd,fe,fm,fs,ga</Data></Cell>
   </Row>
   <Row ss:AutoFitHeight="0">
    <Cell><Data ss:Type="String">AAGTGTCTTTACTATTTGATGTAATGACTTACAGTAACACXXXXXXXXXXGCTATACCAATGAACTGAAAACTGTAATTATTGAATAAAT</Data></Cell>
    <Cell ss:StyleID="s62"><Data ss:Type="String">M,P,aa,ab,ac,ad,ae,af,ag,ai,aj,al,am,an,ao,ap,aq,ar,at,av,aw,ax,ay,az,ba,bb,bc,bd,be,bf,bh,bi,bj,bl,bm,bn,bo,bp,bq,br,bs,bt,bu,bv,bx,by,bz,ca,cb,cc,cd,ce,cf,cg,ch,cj,ck,cl,cn,cp,cq,cr,cs,ct,cu,cv,cw,cx,cy,cz,db,dc,dd,de,df,dg,dh,di,dj,dk,dl,dm,dn,do,dp,dr,ds,dt,du,dv,dx,dy,dz,ea,eb,ec,ed,ee,eg,eh,ei,ej,ek,el,em,en,eo,ep,eq,er,es,et,eu,ev,ew,ex,ey,ez,fa,fc,fd,fe,ff,fg,fh,fi,fl,fn,fo,fq,fr,fs,ft,fu,fv,fw,fx,fy,fz,ga,gb,gc</Data></Cell>
   </Row>
   <Row ss:AutoFitHeight="0">
    <Cell><Data ss:Type="String">&gt;Marker02901</Data></Cell>
    <Cell><Data ss:Type="String">efxeg</Data></Cell>
   </Row>
   <Row ss:AutoFitHeight="0">
    <Cell><Data ss:Type="String">CTTAAGAGGATTGTCTCTTACAGATACAACCTGGTGAAAAXXXXXXXXXXTTAGTGGAGGGACTGTTATTGTGTCTCAAGTAAGGGTAGT</Data></Cell>
    <Cell><Data ss:Type="String">M,ab,ae,aj,an,aq,at,av,aw,ba,bd,be,bf,bh,bi,bj,bm,br,bx,by,ca,cb,cg,ck,cl,cv,cw,cy,dd,dh,dk,do,dp,dq,du,eb,ec,ee,eg,ej,en,ew,ey,fa,fc,fe,ff,fh,fm,fn,fo,fq,fr,fs,fu,fv,fx,fz,gc</Data></Cell>
   </Row>
   <Row ss:AutoFitHeight="0">
    <Cell><Data ss:Type="String">CTTAAGAGGATTGTCTCTTACAGATACAACCTGGTGAAAAXXXXXXXXXXTTAGTGGAGGGACTGTTATTGTGTCTCAAGTAAGAGTAGT</Data></Cell>
    <Cell><Data ss:Type="String">P,ab,ac,ae,af,ag,ai,aj,ak,ap,aw,ax,ay,az,ba,bb,bd,bf,bm,bo,bp,br,bt,bu,ca,cc,cd,ch,cj,cl,ct,cu,cv,cw,cx,db,dd,de,df,dg,dh,dk,do,dp,dq,dr,dt,dw,dz,ei,el,en,eo,ew,fe,fg,fh,fl,fs,fy,ga,gb</Data></Cell>
   </Row>
   <Row ss:AutoFitHeight="0">
    <Cell><Data ss:Type="String">CTTAACAGGATTGTCTCTTACAGATACAACCTGGTGAAAAXXXXXXXXXXTTAGTGGAGGGACTGTTATTGTGTCTCAAGTAAGGGTAGT</Data></Cell>
    <Cell ss:StyleID="s62"><Data ss:Type="String">M,P,aa,ac,ad,af,ag,ai,aj,al,am,an,ao,ap,aq,ar,at,av,ax,ay,az,bb,bc,bh,bj,bn,bp,bq,bs,bv,by,bz,cb,cd,ce,cg,ch,cj,ck,cn,cp,cq,cr,cs,cx,cy,cz,da,db,df,di,dj,dl,dm,dn,dr,ds,dt,du,dv,dx,dz,ea,eb,ec,ed,ee,eh,ei,el,em,eo,ep,eq,er,es,et,ev,ew,ex,ez,fa,fc,ff,fg,fh,fi,fn,fo,fq,fs,fu,fv,fw,fx,ga,gb</Data></Cell>
   </Row>
   <Row ss:AutoFitHeight="0">
    <Cell><Data ss:Type="String">&gt;Marker02749</Data></Cell>
    <Cell><Data ss:Type="String">nnxnp</Data></Cell>
   </Row>
   <Row ss:AutoFitHeight="0">
    <Cell><Data ss:Type="String">GTAATTACCTGGCATTTTTTTATCTCCTTTCTTGATAATCXXXXXXXXXXCGTTGGCTTCAGTCACTAATTCACCGTCACTGTTAGTTAG</Data></Cell>
    <Cell><Data ss:Type="String">M,ae,aj,am,an,ap,aq,ar,at,av,ax,az,ba,bg,bh,bo,bp,bs,bt,bu,bx,by,cb,cc,cf,cg,ch,cj,cs,ct,cx,cz,db,dd,de,df,dg,dh,di,dk,dm,dn,dv,dx,ea,eb,ec,ed,ee,eg,eh,el,en,eq,er,ew,ex,fa,fg,fn,fr,fs,fv,fx,ga,gb</Data></Cell>
   </Row>
   <Row ss:AutoFitHeight="0">
    <Cell><Data ss:Type="String">GTAATTACCTGGCATTTTTTTATCTCCTTTCTTGATAATCXXXXXXXXXXCGTTGGCTTCAGTCACTAATTCACCGTCACTGTTAGTTAA</Data></Cell>
    <Cell ss:StyleID="s62"><Data ss:Type="String">M,P,aa,ab,ac,ad,ae,af,ag,ai,aj,ak,al,am,an,ao,ap,ar,at,av,aw,ax,ay,az,ba,bb,bd,be,bf,bi,bj,bk,bl,bm,bn,bo,bp,bq,br,bs,bt,bu,bv,bx,by,bz,ca,cb,cd,ce,cf,cg,ch,cj,ck,cl,cn,cp,cq,cr,cs,cu,cv,cw,cx,cy,cz,db,dd,de,df,dg,dh,di,dj,dk,dl,dm,dn,do,dp,dq,dr,ds,dt,du,dv,dw,dx,dy,dz,ea,eb,ec,ed,ee,eg,eh,ei,ej,ek,el,em,en,eo,ep,eq,er,es,et,eu,ev,ey,ez,fc,fd,fe,ff,fg,fh,fl,fm,fo,fq,fr,fs,ft,fu,fv,fw,fx,fy,fz,ga,gb,gc</Data></Cell>
   </Row>
   <Row ss:AutoFitHeight="0">
    <Cell><Data ss:Type="String">&gt;Marker03161</Data></Cell>
    <Cell><Data ss:Type="String">efxeg</Data></Cell>
   </Row>
   <Row ss:AutoFitHeight="0">
    <Cell><Data ss:Type="String">TTAACATACGAGGGATACATGACAGGGAGCAAGATTGCTTXXXXXXXXXXGCTGCTCAGGAGGCTGCAGGAAGAAGGAAGAGAGGAAGAA</Data></Cell>
    <Cell><Data ss:Type="String">P,ab,ad,ae,af,aj,ak,ao,ar,aw,ax,bc,be,bf,bm,bo,bp,bq,bs,bv,bx,by,bz,ca,cc,cd,ce,cf,cg,ch,cl,cn,cp,cq,cr,ct,cx,cz,da,db,dd,df,di,dl,dm,dn,dp,dr,dt,du,dz,ec,ed,ek,el,er,ey,ez,fc,fe,ff,fh,fl,fm,fs,fy,fz</Data></Cell>
   </Row>
   <Row ss:AutoFitHeight="0">
    <Cell><Data ss:Type="String">TTAACATACGAGGGATACATGACAGGGAGCAAGATTGCTTXXXXXXXXXXGCTGCTCAGGAGGCTGCAGGAAGAAGGAAGAGAAGAAGAA</Data></Cell>
    <Cell><Data ss:Type="String">M,ab,ae,ag,ai,ak,ap,ar,at,aw,ax,ay,ba,bc,bf,bh,bn,bo,bp,br,bs,ca,cb,cc,cd,cf,ch,cl,cq,cs,cu,cw,cz,da,de,df,dh,di,dl,dm,dp,dq,ds,du,dx,ea,eb,ec,ed,el,em,ep,ev,fg,fh,fi,fq,fu,fv,ga,gc</Data></Cell>
   </Row>
   <Row ss:AutoFitHeight="0">
    <Cell><Data ss:Type="String">TTAACATATGAGGGATACATGACAGGGAGCAAGATTGCTTXXXXXXXXXXGCTGCTCAGGAGGCTGCAGGAAGAAGGAAGAGAAGAAGAA</Data></Cell>
    <Cell ss:StyleID="s62"><Data ss:Type="String">M,P,aa,ac,ad,af,ag,ai,aj,al,am,an,ao,ap,aq,av,az,ba,bb,bd,be,bi,bl,bm,bq,bt,bu,bv,bx,by,bz,ca,cb,ce,cj,ck,cn,cp,cr,cs,ct,cw,cx,cy,db,dd,de,dh,dj,dk,dn,do,dq,dr,ds,dt,dv,dy,dz,ea,eg,eh,ei,ej,ek,em,en,eo,ep,eq,er,es,et,ev,ew,ey,ez,fa,fc,fd,ff,fi,fl,fm,fo,fr,ft,fv,fw,fx,fy,fz,ga,gb</Data></Cell>
   </Row>
   <Row ss:AutoFitHeight="0">
    <Cell><Data ss:Type="String">&gt;Marker03087</Data></Cell>
    <Cell><Data ss:Type="String">lmxll</Data></Cell>
   </Row>
   <Row ss:AutoFitHeight="0">
    <Cell><Data ss:Type="String">AGTTTTCTGATATATTTTCTTTCTCTTCTTTGCTCAATTTXXXXXXXXXXCAATGCAATAACATTTCCCAACTTTCACAATATAAAACAT</Data></Cell>
    <Cell ss:StyleID="s62"><Data ss:Type="String">M,P,aa,ab,ac,ad,ae,af,ag,ai,aj,ak,al,am,an,ao,ap,aq,ar,at,av,aw,ax,ay,az,ba,bb,bc,bd,be,bf,bh,bi,bj,bk,bl,bm,bn,bo,bp,bq,br,bs,bt,bu,bv,bx,by,bz,ca,cb,cc,cd,ce,cg,ch,cj,ck,cl,cn,cp,cq,cr,cs,cu,cv,cw,cy,cz,da,dc,dd,de,df,dg,dh,dj,dk,dl,dm,dn,do,dp,dq,dr,ds,dt,du,dv,dw,dx,dy,dz,ea,eb,ec,ed,ee,eg,eh,ei,ej,ek,el,en,eo,ep,eq,er,et,eu,ev,ew,ex,ey,ez,fa,fd,fe,fg,fi,fl,fm,fn,fo,fq,fr,fs,ft,fu,fv,fw,fx,fy,fz,ga,gb</Data></Cell>
   </Row>
   <Row ss:AutoFitHeight="0">
    <Cell><Data ss:Type="String">AGTTTTCTGATATATTTTCTTTCTCTTCTTTGCTCAATTTXXXXXXXXXXCAATGCAATAACATTTCCAAGCTTTCACAATATAAAACAT</Data></Cell>
    <Cell><Data ss:Type="String">P,ab,ac,ae,af,ag,am,an,ap,at,ax,az,ba,bc,bf,bg,bl,bm,bq,br,bt,bx,by,bz,cc,cf,ck,cs,ct,cu,cw,cx,cy,cz,dd,dh,di,dj,dl,dm,dn,dq,dr,dv,eb,ed,ee,eg,ek,el,em,ep,eq,er,es,eu,ev,ew,fe,ff,fh,fm,fn,fr,ft,fw,fy,fz,ga,gb</Data></Cell>
   </Row>
   <Row ss:AutoFitHeight="0">
    <Cell><Data ss:Type="String">&gt;Marker0151</Data></Cell>
    <Cell><Data ss:Type="String">lmxll</Data></Cell>
   </Row>
   <Row ss:AutoFitHeight="0">
    <Cell><Data ss:Type="String">ATAGAGACAAAAGGAGACTTCTAATCCAGACACCAATTTCXXXXXXXXXXTTAATATCCAGTGCCATTAATTATCTCCCGAACTAATTAA</Data></Cell>
    <Cell><Data ss:Type="String">P,aa,ad,af,ag,aj,an,aq,ar,ax,ay,bd,be,bg,bi,bj,bm,bo,bp,bq,bs,bt,bu,by,ca,cc,cd,cf,cg,ck,cl,cn,cv,cy,dc,dd,de,df,dh,dn,dp,dr,du,dv,dx,ec,ed,eh,ep,er,es,ew,fa,fg,fm,fn,fo,ft,fu,fw,fz,ga,gb,gc</Data></Cell>
   </Row>
   <Row ss:AutoFitHeight="0">
    <Cell><Data ss:Type="String">ATAGAGACAAAAGGAGACTTCTAATGCAGACACCAATTTCXXXXXXXXXXTTAATATCCAGTGCCATTAATTATCTCCCGAACTAATTAA</Data></Cell>
    <Cell ss:StyleID="s62"><Data ss:Type="String">M,P,aa,ab,ac,ad,ae,af,ag,ai,aj,ak,al,am,an,ao,ap,aq,ar,at,av,aw,az,ba,bb,bc,be,bf,bg,bl,bm,bn,bo,bq,bs,bt,bu,bv,bx,by,bz,ca,cb,cc,cd,ce,cf,cg,ch,cj,ck,cl,cp,cq,cr,cs,ct,cu,cv,cw,cx,cy,cz,db,dc,dd,de,df,dg,di,dj,dk,dm,dn,do,dp,dq,dr,ds,dt,du,dw,dx,dy,dz,ea,eb,ed,ee,eg,eh,ei,ej,ek,el,em,en,eo,ep,eq,er,es,et,eu,ew,ey,ez,fc,fd,fe,ff,fh,fi,fl,fm,fn,fq,fr,fs,ft,fv,fw,fx,fy,fz,ga,gb,gc</Data></Cell>
   </Row>
   <Row ss:AutoFitHeight="0">
    <Cell><Data ss:Type="String">&gt;Marker02650</Data></Cell>
    <Cell><Data ss:Type="String">ccxab</Data></Cell>
   </Row>
   <Row ss:AutoFitHeight="0">
    <Cell><Data ss:Type="String">ACGTTTCACTTGCATATGTGAGGGTTGGTACTATTACTGTXXXXXXXXXXACAGTAATCCCTCGCCATATCGCCATATTTTAAAATTGTA</Data></Cell>
    <Cell><Data ss:Type="String">M,aa,ac,ae,ag,ai,aj,am,aq,av,ax,az,bb,be,bk,bm,bo,bp,bq,br,bt,bu,bx,by,bz,ca,cb,cc,ce,cf,ck,cl,cn,cs,cv,cw,dc,dg,dj,do,dp,dq,dt,dv,dw,dy,dz,ea,eb,ec,ed,eh,em,eo,ep,eq,er,es,ev,ew,ez,fd,fg,fi,fn,ft,fy,fz,ga</Data></Cell>
   </Row>
   <Row ss:AutoFitHeight="0">
    <Cell><Data ss:Type="String">ACGTTTCACTTCATATGTGAGGGTTGGTACTATTATTGTAXXXXXXXXXXACAGTAATCCCTTGCCATATCGCCATATTTTAAAATTGTA</Data></Cell>
    <Cell ss:StyleID="s62"><Data ss:Type="String">P,aa,ab,ac,ad,ae,af,ag,ai,aj,ak,al,am,an,ao,ap,aq,ar,at,av,aw,ax,ay,az,ba,bb,bc,bd,be,bg,bi,bj,bk,bl,bm,bo,bp,bq,br,bs,bv,bx,by,bz,ca,cb,cc,cd,ce,cf,ch,cj,ck,cl,cn,cp,cq,cr,cs,cu,cv,cw,cx,cy,cz,da,db,dc,dd,de,df,dg,dh,dj,dk,dm,dn,do,dp,dq,dr,ds,dt,du,dv,dw,dy,dz,ea,eb,ec,ed,ee,eg,eh,ei,ej,ek,el,em,en,eo,ep,eq,er,es,et,eu,ev,ew,ez,fc,fe,ff,fg,fh,fl,fm,fn,fo,fq,fr,fs,ft,fu,fv,fw,fy,fz,ga,gb,gc</Data></Cell>
   </Row>
   <Row ss:AutoFitHeight="0">
    <Cell><Data ss:Type="String">ACGTTTCACATGCATATGTGAGGGTTGGTACTATTATTGTXXXXXXXXXXACAGTAATCCCTTGCCATATCGCCATATTTTAAAATTGTA</Data></Cell>
    <Cell><Data ss:Type="String">M,ab,ad,af,ak,al,an,ao,ap,ar,at,az,ba,bc,bf,bh,bi,bj,bs,bv,cd,ch,cj,cp,cr,ct,cu,cv,cx,cy,cz,db,dd,de,df,dm,dn,dr,ds,du,dx,ee,eg,ei,ek,el,en,et,ex,ey,ff,fh,fm,fo,fr,fs,fu,fw,fx,gb</Data></Cell>
   </Row>
   <Row ss:AutoFitHeight="0">
    <Cell><Data ss:Type="String">&gt;Marker02957</Data></Cell>
    <Cell><Data ss:Type="String">nnxnp</Data></Cell>
   </Row>
   <Row ss:AutoFitHeight="0">
    <Cell><Data ss:Type="String">AATTCATTGTGCCAGGGTACATGGTGTAAGGTCCGATGGCXXXXXXXXXXCCCAGAGTAGATCTTCCGAACACGACTACTAATCAGAATT</Data></Cell>
    <Cell ss:StyleID="s62"><Data ss:Type="String">M,P,aa,ab,ac,ad,ae,af,ag,ai,aj,ak,am,an,ao,ap,aq,ar,at,av,aw,ay,az,ba,bb,bc,bd,be,bf,bg,bh,bi,bj,bl,bm,bn,bo,bp,bq,br,bs,bt,bu,bx,by,bz,ca,cb,cc,cd,ce,cf,cg,ch,cj,ck,cl,cn,cp,cq,cr,cs,ct,cu,cv,cw,cx,cy,cz,da,db,dc,dd,de,df,dg,dh,di,dj,dk,dl,dm,dn,do,dp,dq,dr,ds,dt,du,dv,dx,dy,dz,ea,eb,ec,ed,eg,eh,ej,ek,el,em,en,eo,ep,eq,er,es,et,eu,ev,ew,ey,fa,fd,fe,ff,fg,fh,fi,fl,fm,fn,fo,fs,ft,fu,fv,fw,fx,fy,fz,ga,gb,gc</Data></Cell>
   </Row>
   <Row ss:AutoFitHeight="0">
    <Cell><Data ss:Type="String">GATTCATTGTGCCAGGGTACATGGTGTAAGGTCCGATGGCXXXXXXXXXXCCCAGAGTAGATCTTCCGAACACGACTACTAATCAGAATT</Data></Cell>
    <Cell><Data ss:Type="String">M,aa,ab,ac,ad,ai,al,am,an,at,aw,az,ba,bc,bf,bg,bh,bi,bj,bk,bl,bm,bn,bo,bq,bt,bv,cb,cg,cj,ck,cl,cq,cr,cx,cy,da,db,di,dj,dk,dl,do,dp,dr,ds,dt,du,dx,dy,dz,ea,eb,ed,eg,ej,en,eo,ep,eq,ew,fd,fg,fh,fi,fs,fw,fz,gb</Data></Cell>
   </Row>
   <Row ss:AutoFitHeight="0">
    <Cell><Data ss:Type="String">&gt;Marker02947</Data></Cell>
    <Cell><Data ss:Type="String">hkxhk</Data></Cell>
   </Row>
   <Row ss:AutoFitHeight="0">
    <Cell><Data ss:Type="String">TTTTTTCATATTGGTTACTTTATTCAATTAGCGCGAATTCXXXXXXXXXXTAGGGCTTCTTTTACATGGAATTGGGGTAACTCATTTGCA</Data></Cell>
    <Cell ss:StyleID="s62"><Data ss:Type="String">M,P,aa,ab,ac,ad,ae,af,ag,ai,aj,ak,am,an,ao,ap,aq,ar,at,aw,ax,ay,az,ba,bb,bc,bd,be,bf,bg,bi,bj,bl,bm,bo,bp,bq,bs,bu,bv,bx,by,bz,ca,cb,cc,cd,ce,cf,cg,ch,cj,ck,cl,cn,cp,cq,cs,cv,cw,cx,cy,cz,da,dc,dd,de,df,dg,dh,di,dj,dk,dm,dn,do,dp,dq,dr,ds,dt,dv,dy,dz,ea,ec,ed,ee,eg,eh,ei,ej,em,en,eo,eq,er,ev,ew,ex,fa,fc,fd,fe,ff,fg,fh,fi,fo,fq,fr,fs,ft,fu,fv,fw,fx,fy,fz,ga,gb</Data></Cell>
   </Row>
   <Row ss:AutoFitHeight="0">
    <Cell><Data ss:Type="String">TTTTTTCATATTGGTTACTTTATTCAATTAGCGCGAATTCXXXXXXXXXXTAGGGCTTCTTTTACATGGAATTGAGGTAACTCATTTGCA</Data></Cell>
    <Cell ss:StyleID="s62"><Data ss:Type="String">M,P,aa,ab,ac,ad,ae,ag,ai,aj,ak,al,am,an,ao,ap,aq,at,av,aw,ay,az,ba,bb,bd,be,bf,bo,bq,br,bs,bt,bv,bz,ca,cb,cc,cd,ce,cf,cg,ch,cj,ck,cl,cp,cq,cr,ct,cu,cv,cw,cx,cy,da,db,dc,dd,df,dg,dj,dk,dl,dm,dn,do,dp,dq,dr,ds,dt,du,dv,dz,ea,eb,ec,ed,ee,eh,ei,ej,ek,el,em,eo,ep,eq,er,et,eu,ev,ew,ex,ey,ez,fa,fc,fd,fe,ff,fg,fl,fm,fn,fo,ft,fv,fw,fx,fy,fz,ga,gb</Data></Cell>
   </Row>
   <Row ss:AutoFitHeight="0">
    <Cell><Data ss:Type="String">&gt;Marker03343</Data></Cell>
    <Cell><Data ss:Type="String">lmxll</Data></Cell>
   </Row>
   <Row ss:AutoFitHeight="0">
    <Cell><Data ss:Type="String">TTCTTTCTTGCTTGGTCCTGCTCCAATTTTCTTTAGAAGGXXXXXXXXXXTGTGGTACTGATATCAATATACCTCATTGTTATTATGTAA</Data></Cell>
    <Cell ss:StyleID="s62"><Data ss:Type="String">M,P,aa,ab,ac,ad,af,ag,ai,aj,ak,al,am,an,ao,ap,aq,ar,at,av,aw,ax,ay,az,ba,bb,bc,bd,bf,bh,bi,bj,bk,bl,bm,bn,bo,bp,bq,br,bs,bt,bu,bv,bx,by,bz,ca,cb,cc,cd,ce,cg,ch,cj,ck,cl,cp,cq,cr,cs,ct,cu,cv,cw,cx,cy,cz,da,db,dc,dd,de,df,dg,dh,di,dj,dk,dl,dm,dn,do,dp,dq,dr,ds,du,dv,dw,dx,dy,dz,ea,eb,ed,ee,eg,eh,ei,ej,ek,el,em,en,eo,ep,eq,er,es,et,eu,ev,ew,ey,ez,fa,fc,fd,fe,ff,fg,fh,fi,fl,fm,fq,fr,fs,ft,fu,fv,fw,fx,fy,fz,ga,gb</Data></Cell>
   </Row>
   <Row ss:AutoFitHeight="0">
    <Cell><Data ss:Type="String">TTCTTTCTTGCTTGGTCCTGCTCCAATTTTCTTTAGAAGGXXXXXXXXXXTGTGGTACTGGTATCAATATACCTCATTGTTATTATGTAA</Data></Cell>
    <Cell><Data ss:Type="String">P,ab,ad,ae,ai,al,ao,ap,aq,ar,at,ax,ay,az,bb,bc,bd,be,bf,bj,bm,bq,bs,bv,bx,bz,ca,cd,cg,ch,cn,cr,da,dd,de,df,dg,dj,dm,do,dp,dq,dr,ds,dz,ec,ee,ej,en,ep,er,ev,fa,fc,ff,fg,fi,fm,fu,fv,fx,fz,gc</Data></Cell>
   </Row>
   <Row ss:AutoFitHeight="0">
    <Cell><Data ss:Type="String">&gt;Marker02814</Data></Cell>
    <Cell><Data ss:Type="String">nnxnp</Data></Cell>
   </Row>
   <Row ss:AutoFitHeight="0">
    <Cell><Data ss:Type="String">ATGTTTTCGTGGTCATTCCGCATTTGTTTAAAGCGTGAAGXXXXXXXXXXAAGTACTTTCACACAAGAAATAACGTTATTATTTTCTTTT</Data></Cell>
    <Cell ss:StyleID="s62"><Data ss:Type="String">M,P,aa,ab,ac,ad,ae,af,ag,ai,aj,am,an,ao,ap,aq,ar,av,ax,ay,az,ba,bb,bc,bd,be,bf,bg,bi,bj,bk,bl,bm,bn,bo,bp,bq,br,bs,bt,bu,bv,bx,by,bz,ca,cb,cc,cd,ce,cf,cg,ch,cj,ck,cn,cp,cr,cs,ct,cu,cv,cw,cy,db,dc,dd,de,df,dg,dj,dk,dl,dm,dn,do,dp,dq,dr,ds,dt,dv,dx,dy,dz,ea,eb,ec,ed,ee,eg,eh,ej,ek,el,em,en,eo,ep,eq,er,et,ev,ew,ey,ez,fa,fd,ff,fg,fh,fl,fm,fn,fo,fq,fr,fs,fu,fv,fw,fx,fy,fz,ga,gb</Data></Cell>
   </Row>
   <Row ss:AutoFitHeight="0">
    <Cell><Data ss:Type="String">ATGTTTTCGTGGTCATTCCGCATTTGTTTATAGCGTGAAGXXXXXXXXXXAAGTACTTTCACACAAGAAATAACGTTATTATTTTCTTTT</Data></Cell>
    <Cell><Data ss:Type="String">M,aa,ac,ae,ag,ai,aj,ak,al,am,an,ao,ap,aq,ar,ay,ba,bd,be,bn,bp,bq,bt,bv,bx,by,bz,ca,cd,ce,ch,cj,cl,cn,cq,cr,cs,cw,cx,cz,da,db,dd,dg,di,dj,dr,dt,du,dv,dz,ed,eh,ej,ek,el,en,eo,ep,eq,er,et,eu,ev,fg,fh,fi,fm,fo,fq,fr,fw,gb</Data></Cell>
   </Row>
   <Row ss:AutoFitHeight="0">
    <Cell><Data ss:Type="String">&gt;Marker03319</Data></Cell>
    <Cell><Data ss:Type="String">lmxll</Data></Cell>
   </Row>
   <Row ss:AutoFitHeight="0">
    <Cell><Data ss:Type="String">CTTCCACTTTGCCTGAGAGTGAGTGAAACTGTCCCGCGACXXXXXXXXXXGCATAAATACTGTTAAGGAAATAGAAAAAGAAATAATGTT</Data></Cell>
    <Cell><Data ss:Type="String">P,ad,ai,al,am,an,ao,ap,aq,ax,ba,bc,bj,bl,bn,bq,br,bs,bx,by,ca,cc,cf,cg,ch,cp,cv,cw,da,dd,de,dm,do,du,dx,dz,ed,eg,ei,em,ep,eq,es,ev,ew,ex,fc,fe,ff,fg,fi,fl,fq,fr,fu,fv,fw,fy,ga,gb</Data></Cell>
   </Row>
   <Row ss:AutoFitHeight="0">
    <Cell><Data ss:Type="String">CTTCCACTTTGCCTGGGAGTGAGTGAAACTGTCCCGCGACXXXXXXXXXXGGATAAATACTGTTAAGGAAATAGAAAAAGAAATAATGTT</Data></Cell>
    <Cell ss:StyleID="s62"><Data ss:Type="String">M,P,aa,ab,ac,ad,ae,af,ag,ai,aj,ak,al,am,an,ao,ap,aq,ar,at,av,aw,ax,ay,az,ba,bb,bc,bd,be,bf,bh,bi,bj,bk,bl,bm,bo,bp,bq,br,bs,bt,bu,bv,bx,by,bz,ca,cb,cc,cd,ce,cf,cg,ch,cj,ck,cl,cn,cp,cq,cr,cs,ct,cu,cv,cw,cx,cy,cz,da,db,dc,dd,de,df,dg,dh,di,dj,dk,dl,dm,dn,do,dp,dq,dr,ds,dt,du,dv,dw,dy,dz,ea,eb,ec,ed,ee,eg,eh,ei,ej,ek,el,em,en,eo,ep,eq,er,es,et,eu,ev,ew,ey,ez,fa,fc,fd,ff,fg,fh,fm,fn,fo,fq,fr,fs,ft,fu,fv,fw,fx,fy,fz,ga,gb,gc</Data></Cell>
   </Row>
   <Row ss:AutoFitHeight="0">
    <Cell><Data ss:Type="String">&gt;Marker03552</Data></Cell>
    <Cell><Data ss:Type="String">lmxll</Data></Cell>
   </Row>
   <Row ss:AutoFitHeight="0">
    <Cell><Data ss:Type="String">TACATTTCCTGGCACTGAATTTCATCTTCCACTCCCTCCCXXXXXXXXXXTTACTATCTATTCCAATGTGCTTTAACAATAACAAAATGT</Data></Cell>
    <Cell ss:StyleID="s62"><Data ss:Type="String">M,P,aa,ab,ac,ad,ae,af,ag,ai,aj,ak,al,am,an,ao,ap,aq,ar,at,av,aw,ax,ay,az,ba,bb,bc,bd,be,bf,bh,bi,bk,bl,bm,bn,bo,bp,bq,br,bs,bt,bu,bv,bx,by,bz,ca,cb,cc,cd,ce,cf,cg,ch,ck,cl,cn,cp,cq,cr,cs,ct,cu,cv,cw,cx,cy,cz,da,db,dc,dd,de,df,dg,dh,di,dj,dk,dl,dm,dn,do,dp,dq,dr,ds,dt,du,dv,dw,dx,dy,dz,ea,eb,ec,ed,ee,eg,eh,ej,ek,el,em,en,eo,ep,eq,er,es,eu,ev,ew,ey,fa,fc,fd,fg,fh,fi,fl,fm,fo,fq,fr,fs,ft,fu,fv,fw,fx,fz,ga,gb,gc</Data></Cell>
   </Row>
   <Row ss:AutoFitHeight="0">
    <Cell><Data ss:Type="String">TACATTTCCTGGCATTGAATTTCATCTTCCACTCCCTCCCXXXXXXXXXXTTACTATCTATTCCAATGTGCTTTAACAATAACAAAATGT</Data></Cell>
    <Cell><Data ss:Type="String">P,ab,ac,af,aj,an,aq,ar,at,av,ax,bf,bh,bj,bn,bp,bs,bt,bv,cb,cc,cd,cg,cj,cn,cp,cq,cr,cs,db,dc,dh,dk,dm,dn,dp,dt,du,dy,eg,eh,ei,ej,el,em,eo,ep,et,eu,ex,ey,fe,fm,fn,fs,ft,fy,ga,gb,gc</Data></Cell>
   </Row>
   <Row ss:AutoFitHeight="0">
    <Cell><Data ss:Type="String">&gt;Marker03357</Data></Cell>
    <Cell><Data ss:Type="String">lmxll</Data></Cell>
   </Row>
   <Row ss:AutoFitHeight="0">
    <Cell><Data ss:Type="String">AACTAACGCTAAATAGAGTCTGACCTCTGCACTCCTGTTGXXXXXXXXXXCCCTGACTATTTAACAGTCTCTGGTGAGGTACCTTATCGA</Data></Cell>
    <Cell ss:StyleID="s62"><Data ss:Type="String">M,P,aa,ab,ac,ad,ae,af,ag,ai,aj,ak,al,am,an,ap,aq,ar,at,av,ax,ay,az,ba,bb,bc,bd,bf,bg,bh,bj,bk,bl,bm,bp,bq,br,bu,bv,bx,by,bz,ca,cb,cc,cd,cf,cg,ch,ck,cl,cn,cp,cq,cr,ct,cu,cv,cw,cx,cy,cz,da,db,dd,de,df,dg,dh,di,dj,dk,dl,dm,dn,do,dp,dq,dr,ds,dt,du,dv,dw,dx,dy,dz,ea,eb,ec,ed,ee,eg,ei,ej,ek,el,em,eo,ep,eq,er,es,et,ev,ew,ex,ey,fa,fc,fd,fe,ff,fg,fh,fi,fl,fm,fn,fs,ft,fu,fv,fw,fy,fz,ga,gb,gc</Data></Cell>
   </Row>
   <Row ss:AutoFitHeight="0">
    <Cell><Data ss:Type="String">AACTAACGCTAAATAGAGTCTGACCTCTGCACTCCTGTTGXXXXXXXXXXCCCTGACTATTTAACAGTCTCTAGTGAGGTACCTTATCGA</Data></Cell>
    <Cell><Data ss:Type="String">P,ad,af,ai,al,ao,ar,at,aw,az,bi,bm,bq,bs,bt,bu,bv,bx,by,cq,cs,cw,cx,cy,dd,dk,dm,dp,dr,dt,dy,dz,eb,ec,ee,eh,en,eu,ew,ey,ez,ff,fh,fl,fo,fq,fs,fv,fw,fx,fy,fz,ga,gc</Data></Cell>
   </Row>
   <Row ss:AutoFitHeight="0">
    <Cell><Data ss:Type="String">&gt;Marker02920</Data></Cell>
    <Cell><Data ss:Type="String">aaxbb</Data></Cell>
   </Row>
   <Row ss:AutoFitHeight="0">
    <Cell><Data ss:Type="String">CATTTTTATTACTGCCAGATTGAACATATAGGTAAAGTCTXXXXXXXXXXCTGCTCTCTGTCCGTCACTTCCCAGCCAGCAAAAAATGAG</Data></Cell>
    <Cell><Data ss:Type="String">M,ac,ae,af,ag,ai,aj,ak,al,am,ap,at,aw,ax,ay,az,ba,bb,bf,bj,bk,bm,bn,bo,br,bt,bu,bv,cg,ch,cj,cl,cn,cp,cr,cs,ct,cu,cy,cz,da,dd,dg,di,dk,dl,dn,do,dp,dt,du,dv,dx,dy,ec,ed,ei,ej,ek,el,ep,eq,es,ev,ew,ex,ey,fa,fd,fg,fh,fi,fo,fq,fs,fz,gb</Data></Cell>
   </Row>
   <Row ss:AutoFitHeight="0">
    <Cell><Data ss:Type="String">CATTTTTATTACTGCCAGATTGAACATATAGGTAAAGTCTXXXXXXXXXXTCTGCTCTCTGTCCGTCACTTCCCAGCCAGCAAAAAATGA</Data></Cell>
    <Cell><Data ss:Type="String">P,ac,ad,ae,af,ai,al,an,ao,ap,ar,at,av,aw,ax,ay,az,bc,bd,be,bf,bg,bj,bq,br,bt,bu,bx,by,bz,cb,cd,cf,cj,ck,cl,cu,cv,cy,db,dc,dk,dl,dm,dn,dq,dr,dt,dx,dy,dz,ea,eg,ei,ep,eq,es,eu,ey,ff,fm,fo,fu,fv,fx,fz,ga,gb</Data></Cell>
   </Row>
   <Row ss:AutoFitHeight="0">
    <Cell><Data ss:Type="String">&gt;Marker02673</Data></Cell>
    <Cell><Data ss:Type="String">lmxll</Data></Cell>
   </Row>
   <Row ss:AutoFitHeight="0">
    <Cell><Data ss:Type="String">TGAAATCTCCTCGCATGGTCTCTCAACTCTCAATCAGGCTXXXXXXXXXXAATGTAAATCAAACAAGAGGTAGGTTTCTATCGAAAAATA</Data></Cell>
    <Cell><Data ss:Type="String">P,ab,ac,ae,ag,ai,aj,ak,ao,ap,aq,ar,at,av,ax,az,ba,bb,bc,bd,bf,bm,bo,bp,bq,br,bs,bz,cd,cf,ch,cj,cl,cn,cy,da,dd,de,dk,dl,dn,dp,dr,ds,du,dv,dx,dy,ea,ec,ed,eg,eh,el,en,ep,er,ev,ew,ey,fa,fe,ff,fg,fi,fm,fo,fq,fs,ft,fv,ga,gb</Data></Cell>
   </Row>
   <Row ss:AutoFitHeight="0">
    <Cell><Data ss:Type="String">TGAAATCTCCTCGCATGGTCTCTCAACTCTCAATCAGGCTXXXXXXXXXXAATGTAAATCAAACAAGAGGTAGGTTTCTGTCGAAAAATA</Data></Cell>
    <Cell ss:StyleID="s62"><Data ss:Type="String">M,P,aa,ab,ac,ad,ae,af,ag,ai,aj,ak,al,am,an,ao,ap,aq,ar,at,av,aw,ax,ay,ba,bb,be,bf,bi,bj,bk,bl,bm,bn,bq,br,bs,bt,bu,bv,bx,by,bz,ca,cb,cc,cd,ce,cf,cg,ch,cj,ck,cl,cn,cp,cq,cr,cs,ct,cv,cw,cx,cy,cz,da,db,dc,dd,de,df,dg,dh,di,dj,dk,dl,dm,dn,do,dq,dr,ds,du,dv,dw,dx,dy,dz,ea,eb,ec,ed,ee,eg,eh,ei,ej,ek,el,em,en,eo,ep,eq,er,es,et,eu,ew,ex,ey,fc,fd,fe,ff,fg,fh,fi,fl,fm,fo,fq,fr,ft,fu,fv,fw,fx,fy,fz,ga,gb,gc</Data></Cell>
   </Row>
   <Row ss:AutoFitHeight="0">
    <Cell><Data ss:Type="String">&gt;Marker02903</Data></Cell>
    <Cell><Data ss:Type="String">nnxnp</Data></Cell>
   </Row>
   <Row ss:AutoFitHeight="0">
    <Cell><Data ss:Type="String">CATGTATGGGCTTGAATGTATGAGGTGGACAGCAAAGGAGXXXXXXXXXXAAGATTTGAAGCATAGGGTGAGCAACACGGTGCAGGAGAA</Data></Cell>
    <Cell><Data ss:Type="String">M,aa,ac,ae,ai,aj,ak,am,an,ao,ap,at,ay,ba,bf,bh,bi,bm,bo,bq,br,bx,bz,ca,cb,cc,cg,ck,cq,cs,ct,cx,cz,de,dj,dl,dp,dr,du,dv,dy,dz,ea,eb,ej,ek,el,em,eo,er,es,et,eu,ew,fa,fd,fl,fm,fu,fw,ga,gb</Data></Cell>
   </Row>
   <Row ss:AutoFitHeight="0">
    <Cell><Data ss:Type="String">CATGTATGGGCTTGAATGTATGAGGTGGACAGCAAAGGAGXXXXXXXXXXAAGATTTGAAGCATAGGGTGAGCAACACGGTGCAGGAAAA</Data></Cell>
    <Cell ss:StyleID="s62"><Data ss:Type="String">M,P,aa,ab,ac,ad,ae,af,ag,ai,aj,ak,al,am,an,ao,ap,aq,ar,at,av,aw,ax,ay,az,ba,bb,bc,bd,be,bf,bg,bh,bj,bl,bm,bn,bo,bp,bq,br,bs,bt,bu,bv,bx,by,bz,ca,cb,cc,cd,ce,cf,cg,ch,cj,ck,cl,cn,cp,cq,cr,cs,ct,cu,cv,cw,cy,cz,da,db,dc,dd,df,dg,dh,di,dj,dk,dl,dm,dn,do,dp,dq,dr,ds,dt,du,dv,dw,dx,dy,dz,ea,eb,ec,ed,ee,eg,eh,ei,ej,ek,el,em,en,eo,ep,eq,er,es,et,ev,ew,ex,ey,ez,fd,fe,ff,fg,fh,fl,fm,fn,fo,fq,fr,ft,fu,fv,fw,fx,fy,fz,ga,gb,gc</Data></Cell>
   </Row>
   <Row ss:AutoFitHeight="0">
    <Cell><Data ss:Type="String">&gt;Marker03183</Data></Cell>
    <Cell><Data ss:Type="String">nnxnp</Data></Cell>
   </Row>
   <Row ss:AutoFitHeight="0">
    <Cell><Data ss:Type="String">ACGGCTCCGAACAAACAAGACTAGTGCCTTACAGCAACTCXXXXXXXXXXCCGATGGTGACACCCAGAAAGGTTTAAGTCAGAGGCTCGA</Data></Cell>
    <Cell ss:StyleID="s62"><Data ss:Type="String">M,P,aa,ab,ac,ad,ae,af,ag,ai,aj,ak,al,am,an,ao,ap,aq,ar,at,av,aw,ay,az,ba,bb,bc,bd,be,bf,bg,bh,bi,bj,bk,bl,bm,bn,bo,bp,bq,br,bs,bt,bu,bv,bx,by,bz,ca,cb,cc,cd,ce,cf,cg,ch,cj,ck,cl,cn,cq,cr,ct,cv,cw,cx,cy,cz,da,db,dd,de,df,dg,dh,di,dj,dk,dl,dm,dn,do,dp,dq,dr,ds,dt,du,dv,dw,dx,dy,dz,ea,eb,ec,ed,ee,eg,eh,ei,ej,ek,el,em,en,eo,ep,eq,er,es,et,eu,ev,ew,ex,ey,ez,fa,fc,fd,fe,ff,fg,fh,fi,fl,fm,fn,fo,fq,fr,ft,fv,fw,fx,fy,fz,ga,gb,gc</Data></Cell>
   </Row>
   <Row ss:AutoFitHeight="0">
    <Cell><Data ss:Type="String">ACGGCTCCGAACAAACAAGACTAGTGCCTTACAGCAACTCXXXXXXXXXXCCGATGGTGACACCCAGAAAGCTTTAAGTCAGAGGCTCCT</Data></Cell>
    <Cell><Data ss:Type="String">M,ab,ac,ad,aj,am,an,aq,at,av,bb,bd,br,by,ca,cb,cd,cg,ch,cq,cr,cs,cw,cx,cy,cz,dc,dd,dh,dl,dm,dn,dp,dq,dz,eb,eg,eh,ej,em,ep,eq,er,es,ez,fa,fg,fm,fo,fq,fr,fs,fu,fw,fy,fz,ga,gb</Data></Cell>
   </Row>
   <Row ss:AutoFitHeight="0">
    <Cell><Data ss:Type="String">&gt;Marker0321</Data></Cell>
    <Cell><Data ss:Type="String">lmxll</Data></Cell>
   </Row>
   <Row ss:AutoFitHeight="0">
    <Cell><Data ss:Type="String">GATATTTCTAATTTAGCACCTTGAATAATTAAACAAACATXXXXXXXXXXTCAATATAGCTCCTCCCTGCACTGTGATTTATTAAGAAAG</Data></Cell>
    <Cell ss:StyleID="s62"><Data ss:Type="String">M,P,aa,ab,ac,ad,ae,af,ag,ai,aj,ak,al,am,an,ao,ap,aq,ar,at,av,aw,ax,az,ba,bb,bc,bd,be,bg,bh,bi,bj,bk,bl,bm,bn,bo,bp,bq,br,bs,bt,bv,bx,by,bz,ca,cb,cc,cd,ce,cf,cg,ch,cj,ck,cl,cn,cp,cr,cs,ct,cu,cv,cw,cx,cy,cz,da,db,dc,dd,de,df,dg,dh,di,dj,dk,dl,dm,dn,do,dp,dq,ds,dt,du,dv,dx,dy,dz,ea,eb,ec,ed,ee,eg,eh,ei,ej,ek,el,em,en,eo,ep,eq,er,es,et,eu,ev,ew,ex,ey,fa,fc,fd,fe,ff,fg,fh,fi,fl,fm,fn,fo,fr,fs,ft,fu,fv,fw,fx,fy,fz,ga,gb</Data></Cell>
   </Row>
   <Row ss:AutoFitHeight="0">
    <Cell><Data ss:Type="String">GATATTTCTAATTTAGCACCTTGAATAATTAAACAAACATXXXXXXXXXXTCAATATAGCTCCTCCCTGCACTGTCATTTATTAAGAAAG</Data></Cell>
    <Cell><Data ss:Type="String">P,aa,ab,ac,ae,an,ar,ay,be,bf,bi,bj,bk,bn,bs,bt,bu,bv,by,cb,cd,cg,cj,ck,cp,cq,cr,cs,ct,cu,cv,cw,dd,df,dg,di,dj,dl,dm,do,dq,dv,dw,dz,eb,ed,ee,ej,ek,em,eq,eu,ez,fc,fg,fl,fm,fr,fw,fz,gc</Data></Cell>
   </Row>
   <Row ss:AutoFitHeight="0">
    <Cell><Data ss:Type="String">&gt;Marker03301</Data></Cell>
    <Cell><Data ss:Type="String">efxeg</Data></Cell>
   </Row>
   <Row ss:AutoFitHeight="0">
    <Cell><Data ss:Type="String">GTTTTTCTTTCTTTCTCTTGTCCTTTCTCCTCTTCAACTAXXXXXXXXXXATCAGAGAGCTACAAATGCACTTTTGGAATCAATTTATTT</Data></Cell>
    <Cell><Data ss:Type="String">M,ae,ag,al,am,aq,at,av,aw,ax,ba,bb,bc,bd,be,bg,bj,bk,bq,bs,bt,bu,bx,by,cb,ce,ck,cn,cr,cu,cv,cw,cy,dd,dh,dm,do,dt,du,dx,dy,dz,ee,ei,ej,ek,el,em,eo,et,fd,ff,fl,fs,fv,fw,gc</Data></Cell>
   </Row>
   <Row ss:AutoFitHeight="0">
    <Cell><Data ss:Type="String">GTTTTTCTTTCTTTCTCTTGTCCTTTCTCCTCTTCAACTAXXXXXXXXXXATCAGACAGCTACAAATGCACTTTTGGAATCAATATATTT</Data></Cell>
    <Cell><Data ss:Type="String">P,ad,af,ai,ao,ap,ar,at,aw,az,be,bg,bi,bk,bm,bn,bo,bq,bs,bt,bu,bv,bx,by,bz,ce,cg,cj,ck,cq,cs,cw,cx,cy,da,db,dc,de,dh,dk,dm,dp,dq,dr,dt,dy,dz,eb,ee,eh,ek,el,en,eu,ev,ew,ff,fh,fl,fo,fq,fr,fs,fv,fw,fx,fz,ga,gc</Data></Cell>
   </Row>
   <Row ss:AutoFitHeight="0">
    <Cell><Data ss:Type="String">GTTTTTCTTTCTTTCTCTTGTCCTTTCTCCTCTTCAACTAXXXXXXXXXXATCAGACAGCTACAAATGCACTTTTGGAATCAATTTATTT</Data></Cell>
    <Cell ss:StyleID="s62"><Data ss:Type="String">M,P,aa,ab,ac,ad,ae,af,ag,ai,aj,ak,am,an,ao,ap,aq,ar,av,ax,ay,az,bb,bc,bd,bf,bh,bi,bj,bl,bm,bn,bp,br,bv,bz,ca,cb,cc,cd,cg,ch,cj,cn,cp,cq,cr,cs,cu,cx,cz,db,dd,de,df,dg,di,dj,dk,dl,dn,do,dp,dq,dr,ds,dv,dw,dx,ea,ed,eg,eh,ej,ek,el,em,en,eo,ep,eq,er,es,et,eu,ev,ew,ey,fd,fe,fg,fi,fm,fo,ft,fu,fy,fz,ga,gb</Data></Cell>
   </Row>
   <Row ss:AutoFitHeight="0">
    <Cell><Data ss:Type="String">&gt;Marker03371</Data></Cell>
    <Cell><Data ss:Type="String">lmxll</Data></Cell>
   </Row>
   <Row ss:AutoFitHeight="0">
    <Cell><Data ss:Type="String">AACTCTAGTCCTCTGTAAATAAGTCTGGATATCCCTTCTTXXXXXXXXXXAACTATATAACCTAAGCAGGAATGATATGTCCTTAATTAT</Data></Cell>
    <Cell><Data ss:Type="String">P,ac,ae,al,an,ao,aq,av,ay,az,bd,be,bf,bg,bk,bm,bp,bq,bt,bu,bv,bx,bz,cb,cg,ch,cl,cn,cq,cu,cw,cx,cy,dc,de,df,dg,dh,di,dk,do,dp,dr,ds,dt,dz,ea,eb,ec,eg,eh,ej,el,en,ep,eq,et,ew,ey,fc,fe,ff,fl,fm,fr,fs,ft,fw,fx,ga,gb</Data></Cell>
   </Row>
   <Row ss:AutoFitHeight="0">
    <Cell><Data ss:Type="String">AGCTCTAGTCCTCTGTAAATAAGTCTGGATATCCCTTCTTXXXXXXXXXXAACTATATAACCTAAGCAGGAATGATATGTCCTTAATTAT</Data></Cell>
    <Cell ss:StyleID="s62"><Data ss:Type="String">M,P,aa,ab,ac,ad,ae,af,ag,ai,aj,am,an,ao,ap,aq,ar,at,av,aw,ax,ay,az,ba,bb,bc,bd,bf,bh,bj,bk,bl,bm,bn,bo,bq,br,bs,bt,bu,bv,bx,by,bz,ca,cb,cc,cd,ce,cf,cg,ch,cj,ck,cl,cp,cq,cr,cs,ct,cv,cx,cy,cz,da,db,dc,dd,de,df,dg,dh,di,dj,dk,dl,dm,dn,do,dp,dq,dr,ds,dt,du,dv,dw,dx,dy,dz,ea,eb,ec,ed,ee,eg,eh,ej,ek,el,em,eo,ep,eq,er,es,et,eu,ey,ez,fd,fe,ff,fh,fi,fm,fn,fo,fq,fr,fv,fw,fx,fy,fz,ga,gb,gc</Data></Cell>
   </Row>
   <Row ss:AutoFitHeight="0">
    <Cell><Data ss:Type="String">&gt;Marker02969</Data></Cell>
    <Cell><Data ss:Type="String">abxcc</Data></Cell>
   </Row>
   <Row ss:AutoFitHeight="0">
    <Cell><Data ss:Type="String">TTCTTCTGTACCCTGAACCTGAAGAAACACTCATTAAAACXXXXXXXXXXAGTCAGTTCGCAGCCCACCCAAAATCAACGAAGAGACAAA</Data></Cell>
    <Cell><Data ss:Type="String">M,aa,ad,aj,al,am,an,ar,aw,az,be,bf,bj,bk,bl,bq,br,bs,bu,bv,bx,by,cd,cf,cg,ch,cn,cs,cw,cx,cy,da,dc,dd,df,dh,dk,dl,dm,dn,dr,ds,du,dv,dy,dz,ek,en,er,et,eu,ev,ew,ex,ey,fc,fe,ff,fm,fr,fv,fw,ga,gc</Data></Cell>
   </Row>
   <Row ss:AutoFitHeight="0">
    <Cell><Data ss:Type="String">TTCTTCTGTACCCTGAACCTAAAGAAACACTCATTAAAACXXXXXXXXXXAGTCAGTTCGCAGCCCACCCAAAATCGACGAAGAGACAAA</Data></Cell>
    <Cell><Data ss:Type="String">P,ab,ad,ae,ag,ai,aj,al,ao,aq,ar,at,av,bb,bc,bd,be,bf,bg,bk,bl,bm,bn,bq,bs,bv,bx,ca,cd,cf,cg,ch,cj,cn,ct,df,dg,dj,dm,dp,dq,dr,ds,dv,dz,ea,eb,ec,ed,ej,ep,es,fd,fe,fg,fl,fm,fv,fx,fy,fz,ga,gc</Data></Cell>
   </Row>
   <Row ss:AutoFitHeight="0">
    <Cell><Data ss:Type="String">TTCTTCTGTACCCTGAACCTGAAGAAACACTCATTAAAACXXXXXXXXXXAGTCAGTTCGCAGCCCATCCAAAATCGACGAAGAGACAAA</Data></Cell>
    <Cell><Data ss:Type="String">P,aa,ac,af,ak,am,an,ap,aw,ax,ay,az,bh,bi,bj,bk,bo,bp,br,bt,bu,by,bz,cb,cc,ce,cf,ck,cl,cp,cq,cr,cu,cv,cw,cy,cz,db,dd,dh,di,dk,dl,dn,dt,du,dw,dx,dy,ee,eg,eh,ei,ek,el,em,en,eo,eq,er,es,et,eu,ev,ew,ey,fa,fc,fh,fi,fo,fs,ft,fw,gb</Data></Cell>
   </Row>
   <Row ss:AutoFitHeight="0">
    <Cell><Data ss:Type="String">&gt;Marker03352</Data></Cell>
    <Cell><Data ss:Type="String">lmxll</Data></Cell>
   </Row>
   <Row ss:AutoFitHeight="0">
    <Cell><Data ss:Type="String">AATTATAAAATACATCACCTTACCCCCATGAAACATGCAGXXXXXXXXXXTGCTCTATGTTACTCCTTTAAAGTTCCATATAGTGAATGT</Data></Cell>
    <Cell ss:StyleID="s62"><Data ss:Type="String">M,P,aa,ab,ac,ad,ae,af,ag,ai,aj,ak,al,am,an,ao,aq,ar,at,aw,ax,az,ba,bb,bc,bd,be,bf,bh,bi,bl,bm,bo,bp,bq,br,bs,bu,bv,bx,by,bz,ca,cb,cc,cd,ce,cf,cg,ch,ck,cn,cp,cq,cr,cs,ct,cv,cw,cx,cy,cz,da,db,dc,dd,de,df,dg,dh,di,dj,dk,dl,dm,dn,do,dp,dq,dr,ds,dt,du,dv,dw,dy,dz,ea,eb,ec,ed,ee,eg,eh,ej,el,em,en,eo,ep,eq,er,es,et,eu,ev,ew,ey,fa,fc,fd,fe,ff,fg,fh,fi,fn,fo,fq,fr,fs,ft,fv,fw,fx,fz,ga,gb,gc</Data></Cell>
   </Row>
   <Row ss:AutoFitHeight="0">
    <Cell><Data ss:Type="String">AATTATAAAATACATCACCTTACCCCCATGAAACATGCAGXXXXXXXXXXTGCTCTATGTTACTCCCTTAAAGTTCCATATAGTGAATGT</Data></Cell>
    <Cell><Data ss:Type="String">P,ab,ag,aj,an,ao,ap,aq,av,aw,bb,bc,be,bm,bn,bs,bt,bx,bz,ca,cb,cc,cg,ch,cj,cn,cp,cq,cr,cs,cu,cv,cx,da,dd,de,df,dg,di,do,dw,dx,dz,ec,eh,ei,ek,el,em,en,eo,ep,er,ew,fa,fs,ft,fv,fx,fy,gb</Data></Cell>
   </Row>
   <Row ss:AutoFitHeight="0">
    <Cell><Data ss:Type="String">&gt;Marker03070</Data></Cell>
    <Cell><Data ss:Type="String">lmxll</Data></Cell>
   </Row>
   <Row ss:AutoFitHeight="0">
    <Cell><Data ss:Type="String">ATTTTCATTATTAGTGTTATCATCATTGTGATCATCCTTAXXXXXXXXXXCACCCCCTCCCCCTTTTAAAAAAATATCCTCGCCAAAAAC</Data></Cell>
    <Cell><Data ss:Type="String">P,aa,ab,ae,af,ai,ak,ar,at,aw,az,bd,bf,bh,bj,bk,bm,bo,bp,br,bs,bx,bz,cd,cf,cg,ch,ck,cp,cs,cy,cz,df,dl,dp,dq,dr,ds,du,dv,dz,ed,ee,ei,el,em,en,eo,ep,er,ez,fc,fg,fi,fm,ft,fw,fx,gc</Data></Cell>
   </Row>
   <Row ss:AutoFitHeight="0">
    <Cell><Data ss:Type="String">ATTATCATTATTAGTGTTATCATCATTGTTATCATCCTTAXXXXXXXXXXCACCCCCTCCCCCTTTTAAAAAAATATCCTCGCCAAAAAC</Data></Cell>
    <Cell ss:StyleID="s62"><Data ss:Type="String">M,P,aa,ab,ac,ad,ae,af,ag,ai,aj,ak,al,am,an,ao,ap,aq,ar,at,av,ax,ay,az,ba,bb,bc,bd,be,bf,bg,bi,bj,bk,bl,bm,bn,bo,bp,bq,bs,bt,bu,bv,bx,by,bz,ca,cb,cc,cd,ce,cf,cg,ch,cj,ck,cl,cn,cp,cq,cr,ct,cu,cv,cw,cx,cy,da,db,dc,dd,de,dg,dh,dj,dk,dl,dm,dn,dp,dq,dr,ds,dt,du,dv,dw,dx,dy,dz,ea,eb,ec,ed,eg,eh,ei,ej,ek,el,em,eo,ep,eq,er,es,et,eu,ew,ex,ey,fa,fc,fd,fe,ff,fh,fi,fm,fn,fo,fr,fs,ft,fu,fv,fw,fx,fy,fz,ga,gb</Data></Cell>
   </Row>
   <Row ss:AutoFitHeight="0">
    <Cell><Data ss:Type="String">&gt;Marker03451</Data></Cell>
    <Cell><Data ss:Type="String">nnxnp</Data></Cell>
   </Row>
   <Row ss:AutoFitHeight="0">
    <Cell><Data ss:Type="String">TATATTTATCTATTTTCATACAAATTTAAATACTTTTGTGXXXXXXXXXXATGAATGTTCATTTTGCATATTTATTTTAATACAAATTTA</Data></Cell>
    <Cell ss:StyleID="s62"><Data ss:Type="String">M,P,aa,ab,ac,ad,ae,af,ag,ai,aj,ak,al,am,an,ao,ap,aq,ar,at,av,aw,ax,ay,az,ba,bb,bc,bd,be,bf,bh,bj,bk,bl,bm,bn,bo,bp,bq,br,bs,bt,bu,bv,bx,by,bz,ca,cb,cc,cd,ce,cf,cg,ch,cj,ck,cn,cp,cr,cs,ct,cu,cv,cw,cx,cy,cz,da,db,dc,dd,de,df,dg,dh,di,dj,dk,dl,dm,dn,do,dp,dq,dr,ds,dt,du,dv,dw,dx,dy,dz,ea,eb,ec,ed,ee,eg,eh,ei,ej,ek,el,em,en,eo,ep,eq,er,es,et,eu,ev,ew,ex,ez,fc,fd,fe,ff,fg,fh,fl,fm,fo,fq,fr,fs,ft,fu,fv,fw,fx,fy,fz,ga,gb,gc</Data></Cell>
   </Row>
   <Row ss:AutoFitHeight="0">
    <Cell><Data ss:Type="String">TATATTTATCTATTTTCATACAAATTTAAATACTTTTGTGXXXXXXXXXXATGAATGCTCATTTTGCATATTTATTTTAATACAAATTTA</Data></Cell>
    <Cell><Data ss:Type="String">M,aa,ae,af,ag,ai,ak,al,an,ao,ap,aq,av,ba,bb,bc,bd,be,bi,bl,bm,bn,bq,br,bs,bt,bu,bv,bx,bz,cb,cc,cd,ch,cj,cl,cn,cp,cq,cv,cw,db,di,dm,dn,do,ds,du,dv,dw,dz,eb,ec,ed,ee,eh,ek,em,eo,ep,eq,er,es,ev,fa,fi,fm,fn,ga,gb,gc</Data></Cell>
   </Row>
   <Row ss:AutoFitHeight="0">
    <Cell><Data ss:Type="String">&gt;Marker03707</Data></Cell>
    <Cell><Data ss:Type="String">lmxll</Data></Cell>
   </Row>
   <Row ss:AutoFitHeight="0">
    <Cell><Data ss:Type="String">GTTCTTCAAGACACATCCCACTCTGCCCTCCCTCTCTCCCXXXXXXXXXXAGGCAACCACTACTGTTCTTCAAGAGATTTTAATAGTTAT</Data></Cell>
    <Cell ss:StyleID="s62"><Data ss:Type="String">M,P,aa,ac,ad,ae,af,ag,ai,aj,ak,al,am,an,ao,ap,aq,ar,at,av,ax,ay,az,ba,bb,bc,bd,bf,bg,bi,bj,bk,bm,bq,br,bs,bt,bv,bx,by,bz,ca,cb,cc,cd,ce,cf,cg,ch,cj,ck,cl,cn,cp,cr,cs,cu,cv,cw,cx,cy,cz,da,db,dc,dd,df,dg,dh,di,dj,dk,dl,dm,dn,dp,dq,dr,ds,dt,du,dv,dw,dx,dy,dz,ea,eb,ec,ed,ee,eg,eh,ei,ej,ek,el,em,en,eo,ep,eq,er,es,et,eu,ev,ew,ex,ey,ez,fa,fc,fe,ff,fg,fh,fi,fl,fm,fn,fo,fq,fr,fs,fu,fv,fw,fx,fy,fz,ga,gc</Data></Cell>
   </Row>
   <Row ss:AutoFitHeight="0">
    <Cell><Data ss:Type="String">GTTCTTCAAGGCACATCCCACTCTGCCCTCCCTCTCTCCCXXXXXXXXXXAGGCAACCACTACTGTTCTTCAAGAGATTTTAATAGTTAT</Data></Cell>
    <Cell><Data ss:Type="String">P,ab,ac,ad,ae,aj,an,ap,aq,av,az,bc,be,bg,bh,bk,bl,bm,bn,bp,bu,bv,bx,bz,ca,cb,cc,cd,ce,ch,cj,ck,cu,cx,cz,dd,df,dg,dj,dl,dm,do,dq,dv,dx,dz,ec,ed,ee,en,eq,er,es,ev,ey,fd,fi,fm,fo,fq,ft,fv,fw,fx,gb,gc</Data></Cell>
   </Row>
   <Row ss:AutoFitHeight="0">
    <Cell><Data ss:Type="String">&gt;Marker02999</Data></Cell>
    <Cell><Data ss:Type="String">nnxnp</Data></Cell>
   </Row>
   <Row ss:AutoFitHeight="0">
    <Cell><Data ss:Type="String">ACTGAAGAATCAAGGAGAGAAGTAACATGGAAAATATATTXXXXXXXXXXTACTCCTTAATAACCGCATACCAGTGGCTAGTCCAAAAGC</Data></Cell>
    <Cell><Data ss:Type="String">M,ab,ac,ae,ag,ai,al,an,ao,ap,ar,at,av,ba,bk,bl,bp,bs,bt,by,cd,cj,cl,cr,cs,ct,cw,cx,cy,df,dj,dk,dl,dp,dr,dy,ea,eg,el,em,en,ep,ev,ew,fa,fc,fd,fh,fm,fq,ft,fw,fy,ga,gb,gc</Data></Cell>
   </Row>
   <Row ss:AutoFitHeight="0">
    <Cell><Data ss:Type="String">ACTGAAGAATCAAGGAGAGAAGTAACATGGAAAATATATTXXXXXXXXXXTACTCCTTAATAACCGCATACCAATGGCTAGTCCAAAAGC</Data></Cell>
    <Cell ss:StyleID="s62"><Data ss:Type="String">M,P,aa,ac,ad,ae,af,ag,ai,aj,ak,al,am,an,ao,ap,aq,ar,at,av,ay,az,bb,bc,bi,bj,bk,bm,bn,bo,bp,bq,br,bs,bu,bv,by,bz,ca,cb,cd,ce,cf,ch,ck,cl,cq,cr,cs,ct,cv,cx,cy,cz,da,db,dc,dd,de,df,dg,di,dj,dl,dm,dn,do,dp,dq,dr,dt,du,dx,dz,ea,eb,ec,ed,ee,eg,eh,ei,ej,el,em,en,ep,eq,es,et,eu,ev,ew,ey,fc,fd,fe,ff,fl,fm,fn,fo,fq,fr,fs,fu,fv,fw,fx,fy,ga,gb,gc</Data></Cell>
   </Row>
   <Row ss:AutoFitHeight="0">
    <Cell><Data ss:Type="String">&gt;Marker03380</Data></Cell>
    <Cell><Data ss:Type="String">abxcc</Data></Cell>
   </Row>
   <Row ss:AutoFitHeight="0">
    <Cell><Data ss:Type="String">ATTCATAATCTCTATCCATGTCAGGCTATTATAGGGGCACXXXXXXXXXXTGAAGTGATTATGTCTTCTTAGCCTCAGAGAAGGAAATTT</Data></Cell>
    <Cell><Data ss:Type="String">P,ac,ae,ai,aj,al,ap,ar,aw,az,ba,bd,bf,bg,bj,bk,bm,bn,bq,bs,bt,bu,bx,bz,ca,cb,ce,cg,cj,ck,cl,ct,cv,cy,cz,da,db,dc,dd,df,dk,dl,dm,dn,dq,ds,dw,dy,dz,ea,ed,eg,eh,ej,eu,ez,fh,fm,fo,fv,fx,fz,gb</Data></Cell>
   </Row>
   <Row ss:AutoFitHeight="0">
    <Cell><Data ss:Type="String">ATTCATAATCTCTATCCATGTCAGGCTATTATAGGGGCACXXXXXXXXXXAGTGATTATGTCTTCTTAGCCTCAGAGGAGAAGGAAAGTT</Data></Cell>
    <Cell ss:StyleID="s62"><Data ss:Type="String">M,aa,ab,ac,ad,ae,af,ag,ai,aj,al,am,an,ao,ap,aq,ar,at,av,aw,ax,az,bb,bd,be,bf,bg,bi,bj,bk,bm,bn,bo,bp,bq,br,bs,bt,bu,bv,bx,by,bz,ca,cb,cc,cd,ce,cf,cg,ch,ck,cl,cn,cp,cq,cr,cs,ct,cu,cv,cw,cx,cy,cz,da,dc,dd,de,df,dg,dj,dk,dl,dm,dn,do,dp,dq,dr,ds,dt,dv,dx,dy,dz,ea,eb,ec,ed,ee,eg,eh,ei,ej,ek,el,em,en,eo,ep,eq,er,es,et,eu,ex,ez,fc,fd,fg,fh,fi,fm,fn,fo,fq,fr,fs,ft,fv,fw,fx,fy,fz,ga,gb,gc</Data></Cell>
   </Row>
   <Row ss:AutoFitHeight="0">
    <Cell><Data ss:Type="String">ATTCATAATCTCTATCCATGTCAGGCTATTATAGGGGCACXXXXXXXXXXTGAAGTGATTATGTCTTCTTAGCCTCAGAGAAGGAAAGTT</Data></Cell>
    <Cell><Data ss:Type="String">P,aa,ab,ad,af,ag,ak,am,an,ao,aq,at,av,bc,bl,bp,br,bv,by,cc,cd,ch,cn,cp,cq,cr,cs,cx,cz,dd,de,dg,dh,di,dj,do,dp,du,dv,dx,eb,ec,ee,ek,el,em,en,eo,ep,er,es,ew,ex,ey,fd,fe,fg,fi,fr,fs,fu,fw,fy,ga</Data></Cell>
   </Row>
   <Row ss:AutoFitHeight="0">
    <Cell><Data ss:Type="String">&gt;Marker03286</Data></Cell>
    <Cell><Data ss:Type="String">lmxll</Data></Cell>
   </Row>
   <Row ss:AutoFitHeight="0">
    <Cell><Data ss:Type="String">ATGAGTATGTGGGAGTGTCAAAGTTTGTTGAGTGACCCCTXXXXXXXXXXGAGCTGGCTCTCCTGCACTGCCTGCTGCTCTGCCAATCAC</Data></Cell>
    <Cell><Data ss:Type="String">P,ac,ad,ae,ag,aj,ak,am,an,ao,at,ax,az,bd,be,bf,bh,bj,bm,bt,bu,by,cb,ce,ch,cp,cq,cs,ct,cu,cv,cw,cx,db,dc,df,di,dl,dm,dr,ds,dy,ee,ei,el,em,ew,ex,fa,ff,fh,fn,fo,fw,fx,fy,ga</Data></Cell>
   </Row>
   <Row ss:AutoFitHeight="0">
    <Cell><Data ss:Type="String">ATGAGTATGTGGGAGTGTCGAAGTTTGTTGAGTGACCCCTXXXXXXXXXXGAGCTGGCTCTCCTGCACTGCCTGCTGCTCTGCCAATCAC</Data></Cell>
    <Cell ss:StyleID="s62"><Data ss:Type="String">M,P,aa,ab,ac,ad,ae,af,ag,ai,aj,ak,am,an,ao,ap,aq,ar,at,av,ay,az,ba,bb,bc,bd,be,bf,bg,bh,bi,bk,bm,bn,bo,bp,bq,br,bt,bu,bv,bx,by,bz,ca,cb,cc,cd,cf,ch,cj,ck,cl,cn,cp,cq,cr,cs,ct,cu,cv,cw,cx,cy,da,db,dd,de,df,dh,di,dj,dk,dl,dm,dn,do,dp,dq,dr,ds,dt,du,dv,dw,dx,dy,dz,ea,eb,ec,ed,eg,eh,ei,ej,ek,em,en,eo,ep,eq,er,es,et,eu,ev,ew,ex,ey,ez,fc,fd,fe,ff,fg,fh,fi,fm,fn,fo,fq,fr,ft,fu,fv,fw,fx,fz,ga,gb,gc</Data></Cell>
   </Row>
   <Row ss:AutoFitHeight="0">
    <Cell><Data ss:Type="String">&gt;Marker03487</Data></Cell>
    <Cell><Data ss:Type="String">ccxab</Data></Cell>
   </Row>
   <Row ss:AutoFitHeight="0">
    <Cell><Data ss:Type="String">TTAAAAAAGAAGTCAATGAAATATACTGAAGTTCCTGAAGXXXXXXXXXXTTCCTGTACCAAGTCTTTATACGGCGAATCCATCAACATT</Data></Cell>
    <Cell><Data ss:Type="String">M,aa,ad,aj,ao,ap,aq,ar,bc,bd,be,bg,bp,bq,bt,bx,by,bz,ca,cb,cc,cd,ce,cf,ck,cn,cp,cq,cx,db,dc,de,dj,dm,dq,dr,ds,du,dw,dz,ea,eb,ed,ee,eg,eh,el,em,en,er,es,et,eu,fc,fe,ff,fi,fm,fn,fx,fy,ga,gc</Data></Cell>
   </Row>
   <Row ss:AutoFitHeight="0">
    <Cell><Data ss:Type="String">TTAAAAAAGAAGTCAATGAAATGTACTAAAGTTCCTGAAGXXXXXXXXXXTTCCTGTACCAAGTCTTTATATGGCGAATCCATCAACATT</Data></Cell>
    <Cell><Data ss:Type="String">M,ab,ac,ae,af,ag,ai,ak,am,an,at,av,aw,ax,az,ba,bb,bf,bi,bj,bm,bn,bq,br,bt,ce,ch,cj,cl,cr,cs,cu,cv,cy,cz,dd,df,dg,dh,dj,dk,dl,dn,do,dp,dt,dv,dx,dy,ec,ei,ej,eo,ep,eq,ev,fd,fg,fh,fl,fo,fq,fu,fw,fz,gb</Data></Cell>
   </Row>
   <Row ss:AutoFitHeight="0">
    <Cell><Data ss:Type="String">TTAAAAAAGAAGTCAATGAAATGTACTGAAGTTCCTGAAGXXXXXXXXXXTTCCTGTACCAAGTCTTTATATGGCGAATCCATCAACATT</Data></Cell>
    <Cell ss:StyleID="s62"><Data ss:Type="String">P,aa,ab,ac,ad,ae,af,ag,ai,aj,ak,al,am,an,ao,ap,aq,ar,av,aw,ax,ay,az,ba,bb,bc,be,bf,bg,bi,bj,bk,bm,bo,bp,bq,br,bs,bt,bu,bv,bx,by,ca,cb,cc,cd,ce,cf,cg,ch,cj,ck,cl,cn,cp,cr,cs,ct,cv,cw,cx,cy,db,dc,dd,df,dg,di,dj,dk,dl,dm,dn,do,dp,dq,dr,ds,dt,du,dv,dw,dx,dy,dz,ea,eb,ec,ed,ee,eg,eh,ei,ej,ek,el,em,en,eo,ep,eq,er,es,et,eu,ev,ew,ex,ez,fa,fd,fe,ff,fg,fh,fi,fm,fn,fo,fq,fu,fv,fw,fx,fy,fz,ga,gb</Data></Cell>
   </Row>
   <Row ss:AutoFitHeight="0">
    <Cell><Data ss:Type="String">&gt;Marker03378</Data></Cell>
    <Cell><Data ss:Type="String">nnxnp</Data></Cell>
   </Row>
   <Row ss:AutoFitHeight="0">
    <Cell><Data ss:Type="String">CCTTGTCTTCCACATGTGATAGTCAAGTATGGATTTTCTGXXXXXXXXXXTACGTCAGGTGTGAGATGTGTGAAAAAATAACATGTTTAT</Data></Cell>
    <Cell ss:StyleID="s62"><Data ss:Type="String">M,P,aa,ab,ac,ad,ae,af,ag,ai,aj,ak,am,an,ao,ap,aq,ar,at,av,aw,ax,az,bc,be,bf,bg,bh,bj,bk,bl,bm,bn,bo,bp,bq,br,bs,bt,bu,bv,bx,by,bz,ca,cb,cc,cd,cg,ch,ck,cl,cr,cs,cv,cw,cx,cy,cz,db,dd,de,dh,dj,dk,dl,dm,do,dp,dq,dr,ds,dt,du,dv,dx,dy,dz,ea,eb,ec,ed,ee,eg,eh,ei,ej,el,em,en,eo,ep,eq,er,es,et,eu,ev,ex,ey,ez,fa,fc,fd,fe,ff,fg,fh,fi,fo,fq,fr,fs,ft,fu,fv,fw,fx,fy,fz,gb</Data></Cell>
   </Row>
   <Row ss:AutoFitHeight="0">
    <Cell><Data ss:Type="String">CCTTGTCTTCCACATGTGATAGTCAAGTATGGATTTTCTGXXXXXXXXXXTACGTCAGGTGTGAGATGTGTGAAAAAATAGCATGTTTAT</Data></Cell>
    <Cell><Data ss:Type="String">M,ab,ac,ad,ae,af,ag,aj,al,am,ap,ay,bb,bd,bm,bn,bq,br,bs,bv,bx,bz,ca,cg,cj,ck,cn,cv,cw,cy,db,df,dg,di,dj,dm,dt,dy,eh,ei,ek,em,en,eo,eq,er,es,eu,ev,ex,fc,fg,fh,fl,fo,ft,fu,fv,fw,ga,gc</Data></Cell>
   </Row>
   <Row ss:AutoFitHeight="0">
    <Cell><Data ss:Type="String">&gt;Marker03678</Data></Cell>
    <Cell><Data ss:Type="String">efxeg</Data></Cell>
   </Row>
   <Row ss:AutoFitHeight="0">
    <Cell><Data ss:Type="String">AATCTGGAAAACACGGTGGCGATCAAATAATATAAACACAXXXXXXXXXXGAAAAAGGAGATAACAACATACCACATCATCGTCAAAAGA</Data></Cell>
    <Cell><Data ss:Type="String">P,ab,ad,ae,af,ag,aj,aq,av,aw,ba,bc,be,bh,bk,bl,bm,bo,bq,br,bv,ca,cb,ch,ck,cn,ct,cw,cy,dh,dk,dl,dm,do,dq,ds,dt,du,dw,ea,eb,ec,ed,ee,eg,eh,ei,ej,el,ep,eq,eu,ew,ey,ez,fg,fl,fm,fv,fw,fx,fz,gb</Data></Cell>
   </Row>
   <Row ss:AutoFitHeight="0">
    <Cell><Data ss:Type="String">AATCTGGAAAACATGGTGGCGATCAAATAATATAAAAAACXXXXXXXXXXGAAAAAGGAGATAACAACATACCACATCATCGTCAAAAGA</Data></Cell>
    <Cell><Data ss:Type="String">M,ad,aj,al,an,ao,aq,ar,at,bb,bd,be,bi,bl,br,bs,bt,by,ca,cg,cq,cr,cs,cw,db,dg,dh,dj,dq,dr,dt,dv,dx,dy,dz,ed,ej,em,eo,ep,es,et,ev,ew,fa,fd,fm,fn,fs,ft,fv,fz,gc</Data></Cell>
   </Row>
   <Row ss:AutoFitHeight="0">
    <Cell><Data ss:Type="String">AATCTGGAAAACATGGTGGCGATCAAATAATATAAAAACAXXXXXXXXXXGAAAAAGGAGATAACAACATACCACATCATCGTCAAAAGA</Data></Cell>
    <Cell ss:StyleID="s62"><Data ss:Type="String">M,P,aa,ab,ac,ae,af,ag,ai,ak,al,am,an,ao,ap,ar,at,av,ax,ay,az,ba,bb,bc,bf,bg,bj,bk,bm,bn,bp,bq,bt,bu,bv,bx,by,bz,cb,cc,cd,cf,cg,ch,cj,ck,cl,cn,cp,cr,cs,ct,cu,cv,cy,cz,da,db,dc,dd,de,df,dg,dj,dk,dl,dm,dn,do,dp,dr,ds,du,dv,dw,dz,ea,ec,ee,eg,ek,el,em,en,eo,eq,er,ev,ew,ey,fa,fe,ff,fh,fi,fl,fm,fn,fo,fr,fu,fy,ga,gb,gc</Data></Cell>
   </Row>
   <Row ss:AutoFitHeight="0">
    <Cell><Data ss:Type="String">&gt;Marker03317</Data></Cell>
    <Cell><Data ss:Type="String">hkxhk</Data></Cell>
   </Row>
   <Row ss:AutoFitHeight="0">
    <Cell><Data ss:Type="String">AGTGAAGGCACCACCTCCGACGCCTGGACGCAGGGACGTCXXXXXXXXXXGTTCGAGTGTGTGCTGGTTGCCTAGTGGCGTGCGAAAGTG</Data></Cell>
    <Cell ss:StyleID="s62"><Data ss:Type="String">M,P,aa,ab,ac,ad,ae,af,ag,ai,aj,al,am,an,ao,ap,aq,ar,at,av,ax,az,ba,bb,bd,be,bf,bg,bi,bj,bk,bl,bm,bn,bo,bq,bs,bt,bv,bx,by,bz,ca,cb,cd,ce,ch,cj,ck,cl,cn,cp,cq,cr,cs,ct,cu,cv,cw,cx,cy,cz,da,dc,dd,de,dg,di,dj,dk,dl,dm,dn,dq,dr,dt,du,dv,dx,dy,dz,ea,eb,ec,ed,ee,eg,eh,ei,ej,ek,en,eo,ep,eq,er,es,et,eu,ev,ew,ex,ey,ez,fa,fd,fe,ff,fh,fi,fl,fm,fn,fo,fr,fs,ft,fu,fv,fw,fx,fy,fz,ga,gb,gc</Data></Cell>
   </Row>
   <Row ss:AutoFitHeight="0">
    <Cell><Data ss:Type="String">AGTGAAGGCACCACCTCCGACGCCTGGACGCAGGGACGTCXXXXXXXXXXGTTCGAGTGTGCGCTGGTTGCCTAGTGGCGTGCGAAAGTG</Data></Cell>
    <Cell ss:StyleID="s62"><Data ss:Type="String">M,P,aa,ab,ac,ad,ae,ag,aj,ak,an,ao,ap,ar,ba,bd,be,bf,bh,bi,bn,bo,bq,br,bs,bv,bx,by,bz,ca,cb,cc,cg,ch,cj,ck,cl,cn,cp,cr,cs,ct,cu,cv,cw,cx,cy,cz,da,db,dc,dd,de,df,di,dj,dk,dl,dn,do,dp,dr,ds,dv,dw,dx,dy,dz,ea,eb,ec,ed,ee,eg,eh,ei,ej,ek,el,em,en,eo,ep,eq,er,es,et,eu,ev,ew,ex,ey,ez,fa,fd,fe,ff,fg,fh,fi,fl,fn,fo,fq,fr,fs,ft,fu,fv,fw,fx,fy,fz,ga,gb,gc</Data></Cell>
   </Row>
   <Row ss:AutoFitHeight="0">
    <Cell><Data ss:Type="String">&gt;Marker02978</Data></Cell>
    <Cell><Data ss:Type="String">lmxll</Data></Cell>
   </Row>
   <Row ss:AutoFitHeight="0">
    <Cell><Data ss:Type="String">ATCCATGTGATGTACATGAATGATAAAATATACCTTTAATXXXXXXXXXXGTGTCACACCCACGCTTGTGAGTGGACAGACCTAATAATG</Data></Cell>
    <Cell><Data ss:Type="String">P,aa,ac,ad,ae,af,ag,aj,am,an,ao,ap,av,ay,ba,bb,be,bg,bl,bo,bp,bq,bu,bv,by,ca,cd,cg,ch,cj,ck,cl,cp,cq,cr,cv,cw,cx,cy,cz,da,dd,dj,dn,do,dq,dr,ds,dt,dx,dz,ea,ec,ee,eg,ej,ek,el,em,eo,ep,er,es,eu,ew,ey,fa,fc,fd,fg,fi,fn,ft,fv,fw,gc</Data></Cell>
   </Row>
   <Row ss:AutoFitHeight="0">
    <Cell><Data ss:Type="String">ATCCATGTGATGTACATGAATGATAAAAAATACCTTTAATXXXXXXXXXXGTGTCACACCCACGCTTGTGAGTGGACAGACCTAATAATG</Data></Cell>
    <Cell ss:StyleID="s62"><Data ss:Type="String">M,P,aa,ab,ac,ad,ae,af,ag,ai,aj,ak,al,am,an,ao,ap,aq,ar,at,av,aw,ax,ay,az,ba,bb,bc,bd,be,bf,bh,bk,bm,bn,bo,bp,bq,br,bt,bu,bv,bx,by,bz,ca,cb,cc,cd,ce,cf,cg,ch,cj,ck,cl,cn,cp,cq,cr,cs,ct,cv,cw,cx,cy,cz,da,db,dc,dd,de,dg,dh,di,dj,dk,dl,dm,dn,do,dp,dq,dr,ds,dt,du,dv,dx,dy,dz,ea,eb,ec,ed,ee,eg,eh,ei,ej,el,em,en,eo,ep,eq,er,es,et,eu,ev,ew,ex,ey,ez,fa,fc,fd,fe,ff,fg,fh,fi,fl,fm,fo,fq,fs,ft,fu,fv,fw,fx,fy,fz,ga,gb,gc</Data></Cell>
   </Row>
   <Row ss:AutoFitHeight="0">
    <Cell><Data ss:Type="String">&gt;Marker03432</Data></Cell>
    <Cell><Data ss:Type="String">efxeg</Data></Cell>
   </Row>
   <Row ss:AutoFitHeight="0">
    <Cell><Data ss:Type="String">CTCTTTTTACCTCTTCCATTTTCCTCCTCCTCTTCCTCTAXXXXXXXXXXTTTAAACTTTTCCCTTTTTCTTTGTACCGTTCGAAATTGA</Data></Cell>
    <Cell ss:StyleID="s62"><Data ss:Type="String">M,P,aa,ab,ac,ad,ae,ag,ai,aj,ak,al,am,ao,ap,ar,at,av,aw,az,ba,bb,bc,bd,bf,bg,bh,bi,bk,bl,bo,bq,bt,bu,bv,bx,by,bz,ca,cb,cd,cf,cg,ch,cj,cl,cn,cp,cq,cr,cs,ct,cv,cx,cz,db,de,df,dg,dh,di,dk,dl,dn,do,dp,dq,dr,ds,dv,dw,dx,dy,dz,ea,eb,ec,ed,ee,eg,ei,ej,ek,em,eo,eq,es,et,eu,ev,ew,ex,ey,fa,fd,fe,ff,fg,fh,fi,fl,fm,fn,fo,fq,fs,fu,fv,fw,fx,fy,fz,ga,gb,gc</Data></Cell>
   </Row>
   <Row ss:AutoFitHeight="0">
    <Cell><Data ss:Type="String">CTCTTTTTACCTCTTCCATTTTCCTCCTCCTCTTCCTCTAXXXXXXXXXXTTTAAACTTTTCACATTTTCTTTGTACCGTTCGAAATTGA</Data></Cell>
    <Cell><Data ss:Type="String">P,aa,ab,ac,ad,af,ag,ai,aj,ak,an,aq,ax,ay,az,ba,be,bf,bj,bm,bn,bo,bp,bs,bt,bv,by,cc,ce,cj,ck,cl,cp,cq,cs,cw,cy,da,dd,dg,di,dj,dk,dm,dp,dq,dt,du,dw,dx,dy,ed,ee,eg,ei,el,em,en,eo,ep,er,es,ez,fe,fo,fr,ft,fv,fx,fy,ga</Data></Cell>
   </Row>
   <Row ss:AutoFitHeight="0">
    <Cell><Data ss:Type="String">CTCTTTTTACCTCTTCCACTTTCCTCCTCCTCTTCCTCTAXXXXXXXXXXTTTAAACTTTTCCCTTTTTCTTTGTACCGTTCGAAATTGA</Data></Cell>
    <Cell><Data ss:Type="String">M,ae,af,an,ap,av,ax,bd,be,bj,bk,bl,bm,bn,bp,bs,bu,bz,ca,ch,cn,cp,ct,cw,cy,da,dd,de,dj,dl,dm,dn,ds,dt,du,dw,dz,ec,eh,ej,ek,el,en,ep,eq,er,ex,ey,ez,fe,fg,fh,fr,fs,ft,fz,gb,gc</Data></Cell>
   </Row>
   <Row ss:AutoFitHeight="0">
    <Cell><Data ss:Type="String">&gt;Marker068</Data></Cell>
    <Cell><Data ss:Type="String">abxcc</Data></Cell>
   </Row>
   <Row ss:AutoFitHeight="0">
    <Cell><Data ss:Type="String">CTTTATTCTGGAGAAACCGACTTAAGACAATGCTACCATAXXXXXXXXXXATAAAATGTTTTCATATAGGGTAGGTGAAATCAAGAAAAA</Data></Cell>
    <Cell><Data ss:Type="String">P,aa,ac,ae,ai,aj,ak,an,ap,at,av,aw,ax,az,bb,bc,be,bi,bj,bl,bq,br,bs,bu,cd,ch,cp,cq,cs,cw,cz,da,df,dg,di,dj,dm,dp,dq,ds,dv,dw,dy,dz,ea,eb,ec,ee,eg,ej,em,en,eo,ep,er,es,fh,fl,fq,fs,fu,fv,fw,fy,ga</Data></Cell>
   </Row>
   <Row ss:AutoFitHeight="0">
    <Cell><Data ss:Type="String">CTTTATTCTGGAGAAACCGACTTAAGACAATACTACCATAXXXXXXXXXXATAAAATGTTTTCATATAGGGTAAGTGAAATCAAGAAAAA</Data></Cell>
    <Cell><Data ss:Type="String">P,ab,ad,af,ag,am,ao,aq,ar,ba,bf,bm,bp,bt,bv,bx,by,bz,ca,cb,cc,ce,cf,cg,cj,ck,cn,cr,cv,cy,db,dc,dd,de,dh,dk,dl,dm,dn,do,dr,du,dx,eb,ed,eh,ei,el,eq,et,eu,ev,ew,ey,ez,fc,fo,fr,ft,fx,gb,gc</Data></Cell>
   </Row>
   <Row ss:AutoFitHeight="0">
    <Cell><Data ss:Type="String">CTTTATTCTGGAGAAACCGACTTAAGACAATGCTACCATAXXXXXXXXXXATAAAATGTTTTCATATAGGGTAAGTGAAATCAAGAAAAA</Data></Cell>
    <Cell ss:StyleID="s62"><Data ss:Type="String">M,aa,ab,ac,ad,ae,af,ag,ai,aj,ak,am,an,ao,ap,aq,ar,at,av,aw,ax,ay,az,ba,bb,bc,bd,be,bf,bg,bh,bi,bj,bk,bl,bm,bn,bo,bp,bq,br,bs,bt,bv,bx,by,bz,ca,cb,cc,cd,ce,cf,cg,ch,cj,ck,cl,cn,cp,cr,cs,ct,cu,cv,cw,cx,cy,cz,da,db,dc,dd,de,dg,dh,di,dj,dl,dm,dn,do,dp,dq,dr,ds,du,dv,dw,dz,ea,eb,ec,ed,eg,eh,ej,ek,el,em,en,eo,ep,er,et,eu,ev,ew,ex,fa,fc,fd,fe,ff,fg,fl,fo,fq,fs,ft,fu,fv,fw,fx,fy,fz,ga,gb</Data></Cell>
   </Row>
   <Row ss:AutoFitHeight="0">
    <Cell><Data ss:Type="String">&gt;Marker03485</Data></Cell>
    <Cell><Data ss:Type="String">efxeg</Data></Cell>
   </Row>
   <Row ss:AutoFitHeight="0">
    <Cell><Data ss:Type="String">TTATTTTTTTAGCACTTGTCCCCCACCATTGTATCTTTTTXXXXXXXXXXGCAATAATTGTACTAACCCTCACATATGCAAGCGAAACAT</Data></Cell>
    <Cell><Data ss:Type="String">P,aa,ab,ac,ad,ae,af,ag,al,am,an,ap,aq,at,av,aw,ay,bc,bf,bg,bi,bl,bm,bo,bq,bu,bv,by,bz,cb,cc,ck,cp,cr,ct,cu,cw,cx,cz,da,de,dg,dk,dl,dm,dn,do,dq,ds,dw,ed,ei,ej,el,em,en,eo,eq,er,es,eu,ev,ew,ey,ez,fc,fi,fl,fv,ga,gb</Data></Cell>
   </Row>
   <Row ss:AutoFitHeight="0">
    <Cell><Data ss:Type="String">TTATTTTTTTAGCACTTGTCCCCTACCATTGTATCTTTTTXXXXXXXXXXGCAATAACTGTACCAACCCTCACATATGCAAGCGAAACAT</Data></Cell>
    <Cell><Data ss:Type="String">M,aa,ac,ae,ag,ai,ak,al,am,ao,ar,az,ba,bc,bf,bg,bh,bi,bj,bp,bq,bs,bt,bv,by,cb,cc,cd,ce,cp,cq,cr,ct,cv,cw,cx,cz,dg,dm,dn,do,dq,ds,dt,du,dw,dz,ea,ec,ei,ej,eo,eq,eu,ew,fc,fd,ff,fh,fl,fm,fn,fo,fs,fu,fv,fz,ga,gb,gc</Data></Cell>
   </Row>
   <Row ss:AutoFitHeight="0">
    <Cell><Data ss:Type="String">TTATTTTTTTAGCACTTGTCCCCTACCATTGTATCTTTTTXXXXXXXXXXGCAATAATTGTACTAACCCTCACATATGCAAGCGAAACAT</Data></Cell>
    <Cell ss:StyleID="s62"><Data ss:Type="String">M,P,ab,ad,af,ai,aj,ak,an,ao,ap,aq,ar,at,av,aw,ax,ay,az,bb,bd,be,bh,bk,bl,bm,bn,bo,bp,br,bs,bt,bv,bx,bz,ca,cd,ce,cf,cg,ch,cj,ck,cl,cn,cq,cs,cu,cv,cy,da,db,dc,dd,de,df,dh,di,dj,dk,dp,dr,dt,du,dv,dw,dx,dy,dz,ea,eb,ec,ed,ee,eg,eh,ek,el,em,en,ep,er,es,et,ev,ew,ex,ey,fa,fd,fe,ff,fg,fh,fm,fn,fo,fr,ft,fu,fw,fx,fy,fz,gc</Data></Cell>
   </Row>
   <Row ss:AutoFitHeight="0">
    <Cell><Data ss:Type="String">&gt;Marker02730</Data></Cell>
    <Cell><Data ss:Type="String">hkxhk</Data></Cell>
   </Row>
   <Row ss:AutoFitHeight="0">
    <Cell><Data ss:Type="String">AACATGAGACCAGTCGGGTTCTTGTGAGTGGTGTTTAAGGXXXXXXXXXXAATTGTGAAAAAATAATTAGGGCACGACTATATATGTATC</Data></Cell>
    <Cell ss:StyleID="s62"><Data ss:Type="String">M,P,aa,ab,ac,ad,ae,af,ag,ai,aj,ak,am,an,ao,ap,ar,at,av,az,ba,bc,be,bf,bh,bm,bn,bp,bq,br,bt,bu,bv,bx,bz,ca,cb,cc,cd,ce,cf,cg,ck,cl,cp,cq,cs,cv,cw,cy,da,db,dc,dd,de,df,dg,dh,di,dj,dk,dl,dm,dn,do,dp,dq,ds,dt,dw,dy,dz,ea,eb,ec,ed,eh,ei,ej,ek,el,em,en,eo,ep,er,es,et,eu,ev,ex,ez,fa,fc,ff,fm,fo,fq,fr,fs,ft,fv,fw,fx,fy,ga,gb,gc</Data></Cell>
   </Row>
   <Row ss:AutoFitHeight="0">
    <Cell><Data ss:Type="String">AACATGAGACCAGTCGGGTTCTTGTGAGTGGTGTTTAAGGXXXXXXXXXXAATTGTGAAAAAATAATTAAGGCACGACTATATATGTATC</Data></Cell>
    <Cell ss:StyleID="s62"><Data ss:Type="String">M,P,aa,ab,ac,ad,ae,af,ag,ai,aj,am,an,ao,ar,at,av,az,ba,bd,be,bf,bh,bi,bj,bk,bm,bo,bp,bq,br,bu,bv,bx,by,bz,ca,cb,cc,cd,ce,ch,cj,cl,cn,cp,cq,cr,cs,ct,cu,cv,cw,cy,da,db,dc,dd,df,dg,dh,di,dj,dk,dl,dm,dn,do,dp,dq,dr,ds,dt,du,dv,dx,dy,dz,eb,ec,ed,eg,eh,ei,ej,ek,el,em,en,eo,ep,er,es,et,ev,ew,ex,ey,ez,fa,fc,fd,ff,fg,fh,fi,fm,fn,fo,fq,fs,ft,fu,fv,fw,fx,fy,fz,ga,gb,gc</Data></Cell>
   </Row>
   <Row ss:AutoFitHeight="0">
    <Cell><Data ss:Type="String">&gt;Marker03216</Data></Cell>
    <Cell><Data ss:Type="String">lmxll</Data></Cell>
   </Row>
   <Row ss:AutoFitHeight="0">
    <Cell><Data ss:Type="String">TTTTGTCGTGATTTCCGTATTTGTAGCTGTAGAGGTAGAAXXXXXXXXXXGTAATACCTGCTTTGAACTTTATCCTTCCCAGCCAATTCT</Data></Cell>
    <Cell><Data ss:Type="String">P,aa,ab,ac,ag,ai,aj,ak,an,ap,ar,at,av,aw,az,ba,bb,bc,bf,bg,bh,bl,bn,bo,bp,bq,br,bu,bz,ca,cb,cc,cd,cf,cj,ck,cn,cp,cr,cu,cw,cy,da,dd,df,dg,di,dj,dk,dm,dp,dx,dy,dz,ea,ec,ed,eg,eh,ej,ek,em,eo,ep,eq,er,es,et,eu,ev,ew,fc,fd,ff,fg,fi,fl,fm,fq,fr,fs,fu,fv,ga,gb</Data></Cell>
   </Row>
   <Row ss:AutoFitHeight="0">
    <Cell><Data ss:Type="String">TTTTGTCGTGATTTCCGTATTTGTAGCTGTAGAGGTAGTAXXXXXXXXXXGTAATACCTGCTTTGAACTTTATCCTTCCCAGCCAATTCT</Data></Cell>
    <Cell ss:StyleID="s62"><Data ss:Type="String">M,P,aa,ab,ac,ad,ae,af,ag,ai,aj,ak,al,am,an,ao,ap,ar,at,av,aw,ax,az,ba,bb,bc,bd,be,bf,bh,bi,bl,bm,bn,bp,bq,bs,bt,bu,bv,bx,by,bz,ca,cb,cd,ce,cg,ch,ck,cl,cn,cq,cr,cs,ct,cu,cv,cw,cx,cy,cz,db,dc,dd,de,df,dg,dh,di,dj,dk,dm,dn,do,dp,dq,dr,ds,dt,du,dv,dw,dx,dy,dz,ea,eb,ec,ed,ee,eg,eh,ei,ej,ek,el,em,en,eo,ep,eq,er,es,et,eu,ex,ey,fa,fc,fe,ff,fg,fh,fi,fl,fm,fn,fo,fq,ft,fu,fv,fw,fx,fy,fz,ga,gb,gc</Data></Cell>
   </Row>
   <Row ss:AutoFitHeight="0">
    <Cell><Data ss:Type="String">&gt;Marker03253</Data></Cell>
    <Cell><Data ss:Type="String">lmxll</Data></Cell>
   </Row>
   <Row ss:AutoFitHeight="0">
    <Cell><Data ss:Type="String">AGTTATTACCACCCTCGTTTGAGAATGCTTGTATTGTTTTXXXXXXXXXXCTCCTTTGTTTTAAGTAAATACGTGAACCATATGAATTTT</Data></Cell>
    <Cell><Data ss:Type="String">P,ab,ae,aj,am,an,ao,aq,ar,aw,ax,az,be,bi,bl,bm,bs,bt,bx,by,cb,ce,cg,ch,cl,cq,cs,cv,cx,cz,db,dc,dm,dn,do,dq,dr,ds,dt,du,dv,dy,dz,eb,ed,ee,ei,el,em,en,er,ex,fe,fh,fn,fo,ft,fw,fx,fz,ga</Data></Cell>
   </Row>
   <Row ss:AutoFitHeight="0">
    <Cell><Data ss:Type="String">AGTTATTACCACCCTCGTTTGAGAATGCTTGTATTGTTTTXXXXXXXXXXCTCCTTTGTTTTCAGTAAATACGTGAACCATATGAATTTT</Data></Cell>
    <Cell ss:StyleID="s62"><Data ss:Type="String">M,P,aa,ab,ac,ad,ae,af,ag,ai,aj,ak,am,an,ao,ap,aq,ar,at,av,aw,az,ba,bb,bc,bd,be,bf,bg,bh,bi,bj,bl,bm,bn,bo,bp,bq,br,bt,bu,bv,bx,by,bz,ca,cb,cc,cd,ce,cf,cg,ch,cj,ck,cl,cn,cp,cq,cr,ct,cv,cw,cy,cz,da,db,dc,dd,de,df,dg,dh,di,dj,dk,dl,dm,dn,do,dp,dq,dr,ds,du,dv,dw,dx,dy,dz,ea,eb,ec,ed,ee,eg,eh,ej,ek,el,em,en,eo,ep,eq,er,es,et,eu,ev,ez,fc,fd,ff,fg,fh,fl,fm,fq,fr,fu,fv,fw,fy,fz,ga,gb,gc</Data></Cell>
   </Row>
   <Row ss:AutoFitHeight="0">
    <Cell><Data ss:Type="String">&gt;Marker03296</Data></Cell>
    <Cell><Data ss:Type="String">nnxnp</Data></Cell>
   </Row>
   <Row ss:AutoFitHeight="0">
    <Cell><Data ss:Type="String">TCCGTCATCTATGACTAATTTTATAACAAAATACACTAAAXXXXXXXXXXCTGTGCAGATCATCTGCACCAGGGTTTCCCAACCTTTTTA</Data></Cell>
    <Cell ss:StyleID="s62"><Data ss:Type="String">M,P,aa,ab,ac,ad,ae,af,ag,ai,aj,ak,al,am,an,ao,ap,aq,ar,at,av,ax,az,ba,bb,bc,bd,be,bf,bg,bi,bj,bk,bm,bo,bp,bq,br,bs,bt,bu,bv,bx,by,bz,ca,cb,cc,cd,ce,cf,cg,cj,ck,cl,cn,cp,cq,cr,cs,ct,cv,cy,cz,da,db,dc,dd,de,df,dg,dj,dk,dl,dm,dn,do,dp,dq,dr,ds,dt,du,dx,dy,dz,ea,eb,ec,ed,eg,eh,ei,ej,ek,el,em,en,eo,ep,eq,er,es,et,eu,ev,ew,ey,ez,fa,fd,fe,ff,fg,fh,fi,fl,fm,fn,fq,fr,fs,ft,fu,fv,fw,fx,fy,fz,ga,gb</Data></Cell>
   </Row>
   <Row ss:AutoFitHeight="0">
    <Cell><Data ss:Type="String">TCCATCATCTATGACTAATTTTATAACAAAATACACTAAAXXXXXXXXXXCTGTGCAGATCATCTGCACCAGGGTTTCCCAACCTTTTTA</Data></Cell>
    <Cell><Data ss:Type="String">M,ac,ad,ae,ag,aj,an,ap,ar,av,aw,az,bc,bf,bn,bo,bq,bu,by,bz,ca,cf,ch,ck,cl,cp,cq,cs,cu,cy,db,dg,dh,di,do,ds,dv,dw,dx,dy,dz,ea,ed,ee,eg,eh,ei,el,em,en,eq,ex,ez,fc,ff,fg,fm,fo,ft,ga,gb,gc</Data></Cell>
   </Row>
   <Row ss:AutoFitHeight="0">
    <Cell><Data ss:Type="String">&gt;Marker02877</Data></Cell>
    <Cell><Data ss:Type="String">lmxll</Data></Cell>
   </Row>
   <Row ss:AutoFitHeight="0">
    <Cell><Data ss:Type="String">ATGTATGAGGTGACTATGAAATACTGCATTGATATGCAAGXXXXXXXXXXATTCTGTAAAATATCAACTGAAAATAGCTAATACAATTAA</Data></Cell>
    <Cell ss:StyleID="s62"><Data ss:Type="String">M,P,aa,ab,ac,ad,ae,af,ag,ai,aj,ak,al,am,an,ao,ap,aq,ar,at,av,aw,ax,ay,az,ba,bb,bc,bd,be,bf,bg,bh,bi,bj,bk,bl,bm,bn,bo,bp,bq,br,bu,bv,bx,by,bz,ca,cb,cc,cd,cf,cg,ch,cj,ck,cl,cn,cp,cq,cr,cs,ct,cv,cw,cx,cy,cz,da,db,dc,dd,de,dg,dh,di,dj,dk,dl,dm,dn,do,dp,dq,dr,ds,dv,dw,dx,dy,dz,ea,eb,ec,ed,ee,eg,eh,ei,ej,ek,em,en,eo,ep,eq,er,es,et,ev,ew,ex,ey,fa,fd,fe,ff,fg,fh,fi,fl,fm,fn,fq,fr,fs,ft,fu,fv,fw,fx,fy,fz,ga,gb,gc</Data></Cell>
   </Row>
   <Row ss:AutoFitHeight="0">
    <Cell><Data ss:Type="String">ATGTATGAGGTGACTATGAAATACTGCATTGATATGCAAGXXXXXXXXXXATTCTGTAAAATATCAACTGAAAATAGCTAAAACAATTAA</Data></Cell>
    <Cell><Data ss:Type="String">P,ad,ae,ag,ai,aj,am,an,ao,ar,at,aw,ax,az,bd,be,bf,bi,bj,bm,bt,by,cb,cg,ch,cp,cs,cu,cv,cw,cx,db,dc,df,di,dl,dm,do,dr,dt,dy,ee,ei,el,em,ew,ex,ey,fa,ff,fh,fi,fo,fw,fx,fy,ga</Data></Cell>
   </Row>
   <Row ss:AutoFitHeight="0">
    <Cell><Data ss:Type="String">&gt;Marker03211</Data></Cell>
    <Cell><Data ss:Type="String">nnxnp</Data></Cell>
   </Row>
   <Row ss:AutoFitHeight="0">
    <Cell><Data ss:Type="String">GGTAATTCCCTTACCAGCTCCCATGACTTGAAGAATGTTAXXXXXXXXXXTTTAAACCATAGTGGATTAATAATTTATGAATAATTTCAT</Data></Cell>
    <Cell><Data ss:Type="String">M,ae,al,am,ao,aq,av,aw,ay,ba,bb,bc,bd,be,bm,br,bs,bu,by,bz,cb,cd,ch,ck,cl,cn,cq,cr,cw,da,dd,dg,dj,dl,dn,do,dp,dq,dv,dw,eb,eh,el,er,et,ev,fa,fd,fe,ff,fg,fl,fm,fn,fo,fs,ft,fv,fw,fy,ga,gb</Data></Cell>
   </Row>
   <Row ss:AutoFitHeight="0">
    <Cell><Data ss:Type="String">GGTAATTCCCTTACCAGCTCCCATGACTTGAAGAATGTTAXXXXXXXXXXATTAAACCATAGTGGATTAATAATTTATGAATAATTTCAT</Data></Cell>
    <Cell ss:StyleID="s62"><Data ss:Type="String">M,P,aa,ab,ac,ad,ae,ag,ai,aj,ak,al,am,an,ao,ap,aq,ar,at,av,aw,ax,az,ba,bb,bc,bd,bf,bg,bh,bi,bj,bk,bl,bm,bn,bp,bq,bt,bu,bv,bx,by,bz,ca,cb,cc,cd,cf,cg,ch,cj,ck,cp,cq,cr,cs,ct,cv,cw,cx,cy,cz,da,db,dc,dd,de,df,dg,dh,dj,dk,dl,dm,dn,do,dr,ds,dt,du,dv,dw,dx,dy,dz,ea,ec,ed,eg,eh,ei,ej,ek,el,em,en,eo,ep,eq,er,es,et,ew,ex,ey,ez,fe,fg,fh,fi,fm,fn,fq,fr,ft,fu,fv,fw,fx,fy,fz,ga,gb</Data></Cell>
   </Row>
   <Row ss:AutoFitHeight="0">
    <Cell><Data ss:Type="String">&gt;Marker03230</Data></Cell>
    <Cell><Data ss:Type="String">aaxbb</Data></Cell>
   </Row>
   <Row ss:AutoFitHeight="0">
    <Cell><Data ss:Type="String">TCTTTTCAATACTCAAAATTATATAACAATACTGAAGGACXXXXXXXXXXTCACTTGGTTTGGAAAAGAAGTGTCATAACTGGTATTAAA</Data></Cell>
    <Cell ss:StyleID="s62"><Data ss:Type="String">M,aa,ab,ac,ad,ae,af,ag,ai,aj,ak,al,am,an,ao,ap,ar,at,av,aw,ay,az,ba,bb,bc,bd,be,bf,bg,bi,bj,bk,bl,bm,bn,bo,bp,bq,br,bs,bt,bu,bv,bx,by,bz,ca,cb,cc,cd,cf,cg,ch,cj,ck,cl,cn,cp,cq,cr,cs,ct,cu,cv,cw,cx,cy,cz,da,db,dc,dd,de,df,dg,dh,di,dj,dk,dl,dm,dn,do,dp,dq,dr,ds,dt,du,dv,dx,dy,dz,ea,eb,ec,ed,ee,eg,eh,ei,ej,ek,el,em,en,eo,ep,eq,er,ev,ew,ex,ey,fa,fd,fe,ff,fg,fh,fi,fm,fn,fo,fq,fr,fs,ft,fu,fv,fw,fx,fy,ga,gb</Data></Cell>
   </Row>
   <Row ss:AutoFitHeight="0">
    <Cell><Data ss:Type="String">TCTTTTCAATACTCAAAATTATATAACAATACTGAAGGACXXXXXXXXXXTCACTTGGTTTGGAAAACAAGTGTCATAACTGGTATTAAA</Data></Cell>
    <Cell><Data ss:Type="String">P,ab,ac,ae,aj,ak,al,am,ao,ap,ar,av,aw,az,ba,bb,bc,bd,be,bh,bi,bj,bk,bl,bm,bn,bq,br,bx,ca,cg,cj,ck,cl,cu,cz,dc,dd,de,dg,dl,dn,dq,dr,ds,du,dv,dw,dz,ec,ed,ee,eg,em,eo,ep,es,et,eu,ev,ew,ey,ez,fa,fc,ff,fg,fh,fn,fo,fq,fu,fw,fx</Data></Cell>
   </Row>
   <Row ss:AutoFitHeight="0">
    <Cell><Data ss:Type="String">&gt;Marker03521</Data></Cell>
    <Cell><Data ss:Type="String">hkxhk</Data></Cell>
   </Row>
   <Row ss:AutoFitHeight="0">
    <Cell><Data ss:Type="String">ATAGTGTGGAGTGTGTCAGAAATGTTAGAGACGTCATTGAXXXXXXXXXXTGTTCAATCCAGATCTAAATCCAAACTGTCTAGTATTTAA</Data></Cell>
    <Cell ss:StyleID="s62"><Data ss:Type="String">M,P,aa,ab,ac,ad,ae,af,ag,ai,aj,ak,al,am,ao,ap,ar,at,av,ax,ay,ba,bc,bd,be,bf,bg,bh,bi,bj,bk,bm,bp,bq,bu,bv,by,bz,ca,cb,ce,cj,ck,cl,cp,cq,cr,cv,cw,cx,cy,da,db,dd,df,di,dj,dk,dl,dm,dn,do,dp,dq,dr,ds,du,dv,dy,eb,ec,ed,eg,eh,ej,el,em,en,eq,er,et,eu,ew,ex,fc,fd,fe,ff,fg,fh,fi,fn,fq,fs,fu,fw,fy,ga,gc</Data></Cell>
   </Row>
   <Row ss:AutoFitHeight="0">
    <Cell><Data ss:Type="String">ATAGTGTGGAGTGTGTCAGAAATGTTAGAGACGTCATTGAXXXXXXXXXXTGTTCAATCCAGATCTAAATCCAAACTGTCAAGTATTTAA</Data></Cell>
    <Cell ss:StyleID="s62"><Data ss:Type="String">M,P,aa,ac,ae,af,ai,aj,ak,al,am,an,ao,ar,at,aw,az,bb,be,bi,bl,bn,bo,bp,bq,br,bs,bt,bv,bx,ca,cd,cf,cg,ch,ck,cl,cp,cq,cs,ct,cu,cz,da,dc,de,dg,dh,di,dj,dk,dm,dn,do,dq,dr,ds,dt,du,dv,dw,dx,dy,dz,ea,eb,ee,ei,ek,el,em,eo,ep,eq,er,es,et,eu,ey,ez,ff,fh,fi,fm,fo,fq,fr,ft,fu,fv,fw,fz,ga,gb,gc</Data></Cell>
   </Row>
   <Row ss:AutoFitHeight="0">
    <Cell><Data ss:Type="String">&gt;Marker03019</Data></Cell>
    <Cell><Data ss:Type="String">efxeg</Data></Cell>
   </Row>
   <Row ss:AutoFitHeight="0">
    <Cell><Data ss:Type="String">GTCGCTGCTACCAGGTTAACAATCAACACTTCCTCATAATXXXXXXXXXXTATAACACATTGATACATAAAGAATTAAGGACAGTATAAG</Data></Cell>
    <Cell><Data ss:Type="String">P,ab,ad,af,ag,ai,aj,am,ap,ar,az,bb,bd,bf,bl,bn,bo,bq,bs,ca,cb,cj,cl,cq,cs,cv,cw,cy,dd,de,df,dg,dj,do,dr,ds,dv,dw,dy,ec,ed,eh,ej,ek,el,en,er,eu,ev,ey,ez,fa,fh,fi,fn,ft,fv,fz,ga,gb,gc</Data></Cell>
   </Row>
   <Row ss:AutoFitHeight="0">
    <Cell><Data ss:Type="String">GTCGCTGCTACCAGGTTAACAATCAACATTTCCTCAAAATXXXXXXXXXXTATAACACATTGATACATAAGGAATTAAGGACAGTATAAG</Data></Cell>
    <Cell ss:StyleID="s62"><Data ss:Type="String">M,P,aa,ac,ae,af,ag,ak,al,an,ao,ap,aq,ar,at,av,aw,ax,ba,bb,bc,bd,bf,bj,bl,bm,bo,bp,bq,br,bt,bv,bx,by,bz,cb,cd,ce,cg,ch,ck,cn,cp,cw,cx,cy,cz,da,db,dc,de,dh,dj,dk,dm,dn,dp,dq,dr,dt,du,dv,dx,dy,dz,ea,eb,ec,ed,ee,eg,ei,ej,em,en,eo,ep,eq,es,et,ew,ez,fc,fd,fe,ff,fl,fm,fo,fs,ft,fu,fv,fw,fx,fy,gb,gc</Data></Cell>
   </Row>
   <Row ss:AutoFitHeight="0">
    <Cell><Data ss:Type="String">GTCGCTGCTACCAGGCTAACAATCAACATTTCCTCATAATXXXXXXXXXXTATAACACATGGATACATAAGGAATTAAGGACAGTATAAG</Data></Cell>
    <Cell><Data ss:Type="String">M,ab,ac,ad,ae,ai,aj,an,aq,be,bm,bs,bu,bz,ca,cd,cf,cj,ck,cl,cq,cr,cs,cv,db,dc,dd,df,di,dm,dn,do,dp,dx,eb,eh,ek,el,em,er,et,eu,ev,ew,ey,fd,fe,ff,fg,fh,fi,fm,fq,fu,ga</Data></Cell>
   </Row>
   <Row ss:AutoFitHeight="0">
    <Cell><Data ss:Type="String">&gt;Marker03340</Data></Cell>
    <Cell><Data ss:Type="String">efxeg</Data></Cell>
   </Row>
   <Row ss:AutoFitHeight="0">
    <Cell><Data ss:Type="String">CAAATAATTTTACTGTAACTGATGGCAAACTAACTGGGCAXXXXXXXXXXAAATCATGCAAAGATCTGCATGGAATTTGCAAATAATCAA</Data></Cell>
    <Cell ss:StyleID="s62"><Data ss:Type="String">M,P,aa,ad,ae,ai,aj,ak,al,am,an,ao,ap,aq,ar,av,ax,ay,ba,bb,bc,bd,bf,bg,bh,bi,bl,bp,bs,bt,bu,bx,by,bz,ca,cb,cd,ce,cf,cg,ch,cj,ck,cl,cp,cr,cu,cv,cw,cy,cz,da,dd,de,df,dg,dh,dj,dk,dn,dp,dq,dr,ds,du,dx,dz,ea,ec,ed,ee,eg,eh,en,ep,eq,eu,ev,ew,ex,ey,ez,fa,fc,fd,fe,ff,fg,fh,fi,fl,fm,fn,fr,fs,ft,fu,fw,fx,ga,gb,gc</Data></Cell>
   </Row>
   <Row ss:AutoFitHeight="0">
    <Cell><Data ss:Type="String">CAAATAATTTTACTGTAACTGATGGCAAACTAACTGGACAXXXXXXXXXXAAATCATGCAAAGATCTGCATGGAATTTGCAAATAATCAA</Data></Cell>
    <Cell><Data ss:Type="String">P,ab,ac,ae,af,ag,aj,an,aq,at,aw,az,ba,bd,be,bf,bj,bk,bm,bp,bq,br,bv,bz,cb,cc,cd,ce,cn,cp,cq,cs,ct,cw,cy,dd,di,dl,dm,dp,ds,du,dv,dw,dx,ea,ee,eh,ej,ek,el,em,en,eo,ep,er,es,ev,ex,ey,fd,fg,fo,fq,fv,fx,fy,fz</Data></Cell>
   </Row>
   <Row ss:AutoFitHeight="0">
    <Cell><Data ss:Type="String">CAAATAATTTTACTGTAACTAATGGCAAACTAACTGGGCAXXXXXXXXXXAAATCATGCAAAGATCTGCATGGAATTTGCAAATAATCAA</Data></Cell>
    <Cell><Data ss:Type="String">M,aa,ab,af,ag,ai,aj,ak,al,ao,ap,ar,at,aw,az,be,bj,bm,bq,br,bv,bx,by,cc,cf,cn,cq,cs,ct,cv,cz,db,dd,df,dg,di,dj,dk,dl,dm,do,dr,dv,dw,eb,eg,ei,ej,el,em,en,eo,er,es,et,eu,ez,fa,ff,fm,fq,fr,fs,fv,fw,fz,ga,gb</Data></Cell>
   </Row>
   <Row ss:AutoFitHeight="0">
    <Cell><Data ss:Type="String">&gt;Marker0777</Data></Cell>
    <Cell><Data ss:Type="String">lmxll</Data></Cell>
   </Row>
   <Row ss:AutoFitHeight="0">
    <Cell><Data ss:Type="String">ATTTCTTTTTCTTTCGTCCCTTGATCCTCCCTTCTATCCTXXXXXXXXXXTAGCTGGAAAAGACGACGGCTAGGAGTGGAGGGAAAGAAA</Data></Cell>
    <Cell ss:StyleID="s62"><Data ss:Type="String">M,P,aa,ab,ac,ad,ae,af,ag,ai,aj,ak,al,am,an,ao,ap,aq,ar,at,av,aw,ax,ay,az,ba,bb,bc,be,bf,bg,bh,bi,bj,bk,bl,bm,bn,bp,bq,br,bs,bt,bu,bx,by,bz,ca,cb,cc,cd,ce,cf,cg,ch,cj,ck,cl,cn,cp,cr,cs,cu,cv,cw,cx,cy,cz,da,db,dc,dd,de,df,dg,di,dj,dk,dl,dm,dn,do,dp,dq,dr,ds,dt,du,dv,dw,dx,dy,dz,ea,eb,ec,ed,ee,eg,eh,ei,ej,ek,el,em,en,eo,ep,eq,er,es,ew,ez,fa,fd,fg,fh,fl,fm,fn,fo,fq,fs,fu,fv,fw,fx,fy,fz,ga,gc</Data></Cell>
   </Row>
   <Row ss:AutoFitHeight="0">
    <Cell><Data ss:Type="String">ATTTCTTTTTCTTTCGTCCCTTGATCCTCCCTTCTATCCTXXXXXXXXXXTAGCTGGAAAAGACGACGGCTAGAAGTGGAGGGAAAGAAA</Data></Cell>
    <Cell><Data ss:Type="String">P,aa,ac,ae,af,ag,ai,ak,am,ap,av,az,bc,bg,bj,bk,bo,bp,bq,bs,bu,bv,bx,by,bz,cb,cd,cf,cg,ck,cl,cp,cr,ct,cx,cy,db,dh,dk,dm,dn,dp,dt,du,dx,ea,ee,eh,ej,ek,el,em,en,eu,ew,ey,fg,fl,fu,fx,fy,gb,gc</Data></Cell>
   </Row>
   <Row ss:AutoFitHeight="0">
    <Cell><Data ss:Type="String">&gt;Marker02785</Data></Cell>
    <Cell><Data ss:Type="String">nnxnp</Data></Cell>
   </Row>
   <Row ss:AutoFitHeight="0">
    <Cell><Data ss:Type="String">TATGAAAGTATGATACATTTTGAAAGTTTTTAAAGTTTCAXXXXXXXXXXTTAACCCATATTGCAAACACACAGCACTCAGGCTCATAAA</Data></Cell>
    <Cell><Data ss:Type="String">M,aa,ae,ag,ai,aj,al,am,an,ao,ar,av,az,ba,bf,bi,bq,bs,bt,bv,by,cb,cd,ce,cp,cr,ct,cu,cv,cw,cx,dm,dn,do,dq,ds,dt,dw,dy,ea,ec,ed,eo,eq,er,eu,ev,ew,ez,fc,fi,fl,fm,fn,fo,fs,fu,fx,fz,ga,gb,gc</Data></Cell>
   </Row>
   <Row ss:AutoFitHeight="0">
    <Cell><Data ss:Type="String">TATGAAAGTATGATACATTTTGAAAGTTTTTAAAGTTTGAXXXXXXXXXXGTAACCCATATTGCAAACACACAGCACTCAGGCTCATAAA</Data></Cell>
    <Cell ss:StyleID="s62"><Data ss:Type="String">M,P,aa,ab,ac,ad,ae,af,ag,ai,aj,ak,am,an,ao,ap,aq,ar,at,av,aw,ax,az,bb,bd,be,bf,bg,bi,bj,bl,bn,bo,bp,bq,br,bs,bt,bu,bv,bx,by,bz,ca,cb,cc,cd,cf,cg,ch,cj,ck,cl,cn,cp,cr,cs,ct,cu,cv,cx,cy,cz,da,db,dc,dd,de,df,dh,di,dj,dk,dl,dm,dn,dp,dq,dr,ds,du,dv,dx,dy,dz,ea,eb,ec,ed,ee,eg,eh,ei,ej,ek,el,em,en,eo,ep,eq,er,es,et,eu,ex,ey,fa,fc,fd,fe,ff,fg,fh,fi,fl,fn,fr,fs,ft,fu,fv,fw,fx,fy,fz,ga,gb</Data></Cell>
   </Row>
   <Row ss:AutoFitHeight="0">
    <Cell><Data ss:Type="String">&gt;Marker03320</Data></Cell>
    <Cell><Data ss:Type="String">lmxll</Data></Cell>
   </Row>
   <Row ss:AutoFitHeight="0">
    <Cell><Data ss:Type="String">AAAGTAAAATAAATAAGTGTGTTTCCTTACACTATAGACTXXXXXXXXXXTCAAGGCTATAATTAATCAAGAAAAGCAAGGGAAATCAAA</Data></Cell>
    <Cell ss:StyleID="s62"><Data ss:Type="String">M,P,aa,ab,ac,ad,ae,af,ag,ai,aj,al,am,an,ao,ap,aq,ar,at,av,aw,ax,ay,az,bb,bc,bd,bf,bg,bi,bj,bk,bl,bm,bn,bo,bp,bq,br,bs,bt,bu,bv,bx,by,bz,ca,cb,cd,ce,cf,cg,ch,ck,cl,cn,cp,cq,cr,cs,cu,cv,cw,cx,cy,cz,da,db,dc,dd,de,dh,di,dj,dk,dl,dm,dn,do,dp,dq,dr,ds,dt,du,dw,dx,dy,dz,ea,eb,ec,ed,ee,eg,eh,ei,ej,ek,el,em,en,eo,ep,eq,er,es,et,eu,ev,ex,fa,fd,fh,fl,fm,fo,fr,fs,ft,fv,fw,fx,fy,fz,gb</Data></Cell>
   </Row>
   <Row ss:AutoFitHeight="0">
    <Cell><Data ss:Type="String">AAAGTAAAATAAATAAGTGTGTTTCCTTACACTATAGACTXXXXXXXXXXTCAAGGCTAGAACTAATCAAGAAAAGCAAGGGAAATCAAA</Data></Cell>
    <Cell><Data ss:Type="String">P,ab,ac,ag,ai,aj,ak,ap,aq,ar,av,az,bc,be,bh,bk,bm,bn,bo,bp,bq,br,bt,bx,ce,cf,ch,cl,cs,cw,cy,da,db,dc,dg,dh,dk,dn,dq,du,dw,dy,dz,ea,eg,en,eo,ep,eq,er,es,et,ey,fa,fc,ff,fg,fn,fo,fq,fr,ga,gb</Data></Cell>
   </Row>
   <Row ss:AutoFitHeight="0">
    <Cell><Data ss:Type="String">&gt;Marker03635</Data></Cell>
    <Cell><Data ss:Type="String">nnxnp</Data></Cell>
   </Row>
   <Row ss:AutoFitHeight="0">
    <Cell><Data ss:Type="String">TATTTTTCTATACAAACCTACCTCTTGTTTGATTTACATTXXXXXXXXXXAACCGATAACTGATAATGGAAAACCTTGTCGGTGATAACC</Data></Cell>
    <Cell ss:StyleID="s62"><Data ss:Type="String">M,P,aa,ab,ac,ad,ae,af,ag,ai,aj,ak,al,am,an,ao,ap,aq,ar,at,av,aw,ax,ay,az,ba,bb,bc,bd,bf,bg,bh,bi,bj,bk,bm,bn,bo,bp,bq,br,bs,bt,bu,bv,bx,by,bz,cb,cc,cd,ce,cf,cg,ch,cj,ck,cl,cn,cp,cq,cr,cs,ct,cu,cv,cw,cx,cy,cz,da,db,dc,dd,de,df,dg,di,dj,dk,dl,dm,dn,do,dp,dr,ds,du,dw,dx,dy,dz,ea,eb,ec,ed,ee,eg,eh,ei,ej,ek,el,em,en,eo,ep,eq,er,es,et,eu,ev,ew,ex,ey,ez,fc,fd,fe,ff,fg,fi,fl,fm,fo,fq,fs,fu,fv,fw,fx,fy,fz,ga,gb</Data></Cell>
   </Row>
   <Row ss:AutoFitHeight="0">
    <Cell><Data ss:Type="String">TATTTTTCTATACAAACGTACCTCTTGTTTGATTTACATTXXXXXXXXXXAACCGATAACTGATAATGGAAAACCTTGTCGGTGATAACC</Data></Cell>
    <Cell><Data ss:Type="String">M,ab,ac,af,an,ao,ar,av,bl,bn,bv,bz,ca,cb,cc,cd,ce,cf,cj,ck,cl,cp,cr,cv,cy,cz,db,dc,dd,dg,di,dj,dl,dm,do,dp,dq,dt,dv,ea,ed,eg,ej,el,em,en,ep,eq,ew,ey,fe,fh,fo,fr,ft,fv,fx,fz,ga</Data></Cell>
   </Row>
   <Row ss:AutoFitHeight="0">
    <Cell><Data ss:Type="String">&gt;Marker02632</Data></Cell>
    <Cell><Data ss:Type="String">lmxll</Data></Cell>
   </Row>
   <Row ss:AutoFitHeight="0">
    <Cell><Data ss:Type="String">ACAGCGCCCAGCGCGCTGTACTGGTGAGTAAAGCCAGTTTXXXXXXXXXXGCCACACGAACCCTCATGAAATGTCACACGCGGACACGTC</Data></Cell>
    <Cell><Data ss:Type="String">P,aa,ae,af,aj,bc,bd,bo,bq,bx,by,cr,cv,dd,dj,dl,dr,ds,dt,dz,ee,eh,ek,el,eq,ez,fd,fe,fi,fm,fv,fw,fx,gb</Data></Cell>
   </Row>
   <Row ss:AutoFitHeight="0">
    <Cell><Data ss:Type="String">ACAACGCCGAGCGCGCTGTACTAGCGAGTGAAGCCAGTTTXXXXXXXXXXACACGAACCCTCATGAAATGTCACACGGGGACACGTGGAG</Data></Cell>
    <Cell ss:StyleID="s62"><Data ss:Type="String">M,P,aa,ab,ac,ad,ae,af,ai,aj,ak,al,am,an,aq,at,av,aw,ay,az,ba,bb,bc,bd,be,bf,bg,bh,bj,bk,bl,bm,bn,bo,bq,bt,bv,bx,by,bz,ca,cb,cc,cd,ce,cf,cg,ch,ck,cn,cp,cq,cr,cs,ct,cu,cw,cx,cy,cz,da,db,dd,de,df,dg,dh,di,dj,dk,dl,dm,dn,do,dp,dq,dr,ds,dt,dv,dx,dy,dz,ea,eb,ec,ed,ee,eg,eh,ei,ej,ek,el,em,en,eo,ep,eq,er,es,et,eu,ev,ew,ex,ey,ez,fc,fe,ff,fg,fh,fi,fm,fn,fo,fr,ft,fu,fv,fw,fx,fy,fz,ga,gb,gc</Data></Cell>
   </Row>
   <Row ss:AutoFitHeight="0">
    <Cell><Data ss:Type="String">&gt;Marker03066</Data></Cell>
    <Cell><Data ss:Type="String">nnxnp</Data></Cell>
   </Row>
   <Row ss:AutoFitHeight="0">
    <Cell><Data ss:Type="String">TAGACAGCTTATAAAGTGATAAATAAACATTTATACAGCCXXXXXXXXXXTTTCCTTAAGCAGTTAATTAGAACACCAACGAGGGAAGAA</Data></Cell>
    <Cell ss:StyleID="s62"><Data ss:Type="String">M,P,aa,ab,ac,ad,ae,af,ag,ai,aj,ak,al,am,an,ao,ap,aq,ar,at,av,ax,ba,bb,bc,bd,bf,bh,bi,bj,bk,bm,bn,bo,bp,bq,br,bs,bt,bu,bv,bx,by,bz,ca,cb,cd,ce,cf,ch,cj,ck,cl,cn,cp,cq,cr,ct,cu,cv,cw,cx,cy,cz,da,db,dc,dd,de,df,dg,dh,di,dk,dl,dn,do,dp,dq,dr,ds,dt,du,dv,dw,dx,dy,dz,ea,eb,ec,ed,ee,eg,eh,ei,ej,ek,el,en,eo,ep,eq,er,es,et,eu,ev,ew,ex,ey,ez,fa,fc,fd,fe,ff,fh,fi,fl,fm,fn,fo,fq,fr,fs,ft,fu,fv,fw,fx,fy,fz,ga,gb,gc</Data></Cell>
   </Row>
   <Row ss:AutoFitHeight="0">
    <Cell><Data ss:Type="String">TGGACAGCTTATAAAGAGATAAAAAAAACATATATACAGCXXXXXXXXXXTTTCCTTAAGCAGTTAATTAGAACACCAACGAGGGAAGAA</Data></Cell>
    <Cell><Data ss:Type="String">M,aa,ab,ac,ad,ae,af,ai,aj,ao,aq,at,ax,az,bb,be,bj,bm,bn,bv,cc,cf,cp,cy,da,di,dm,dn,ee,eh,ek,em,en,er,es,et,ey,ez,fh,fi,fl,fo,ft,fv,fw,fy,ga,gb,gc</Data></Cell>
   </Row>
   <Row ss:AutoFitHeight="0">
    <Cell><Data ss:Type="String">&gt;Marker03619</Data></Cell>
    <Cell><Data ss:Type="String">nnxnp</Data></Cell>
   </Row>
   <Row ss:AutoFitHeight="0">
    <Cell><Data ss:Type="String">CATTATTACACATTACTACCGCATCACTACCGTCAAATGTXXXXXXXXXXATGTACTGCAAAGATAGGTTTTACAATTCATTACGAGGTT</Data></Cell>
    <Cell ss:StyleID="s62"><Data ss:Type="String">M,P,aa,ab,ac,ad,ae,af,ag,ai,aj,al,am,ao,ap,aq,ar,av,aw,ax,ay,az,ba,bb,bc,bd,be,bf,bg,bh,bk,bl,bm,bn,bo,bp,bq,br,bs,bt,bu,bx,by,bz,ca,cb,cc,cd,ce,cf,cg,ch,cj,cl,cn,cp,cq,cr,cs,cv,cw,cy,cz,da,db,dc,dd,de,df,dg,di,dj,dk,dm,dn,do,dp,dq,dr,ds,du,dv,dw,dx,dy,dz,ea,eb,ec,ed,ee,eg,eh,ei,ej,ek,el,em,en,eo,ep,er,es,et,ev,ew,ex,ey,ez,fa,fc,fe,fg,fi,fm,fn,fo,fq,fr,fs,ft,fu,fv,fw,fx,fy,fz,ga,gb,gc</Data></Cell>
   </Row>
   <Row ss:AutoFitHeight="0">
    <Cell><Data ss:Type="String">CATTATTACACATTACTACCGCATCACTACCGTCAAATGTXXXXXXXXXXGTACTGCAAAGATAGGTTTTACAATTCATTACGAGAAGTT</Data></Cell>
    <Cell><Data ss:Type="String">M,ab,ac,ad,ae,af,ag,ai,aj,an,ao,ap,aq,at,aw,ax,az,ba,bc,bd,bi,bj,bo,bq,br,bx,by,bz,cb,ce,cf,ck,cp,cr,ct,cu,cy,db,dd,df,dg,dh,dj,dk,dl,dn,do,dp,ds,dt,du,dx,ec,eh,ek,el,em,en,eo,ep,eq,es,et,eu,fc,fd,fe,ff,fg,fh,fi,fl,fn,fo,fq,fr,ft,fu,fv,fw,fx,fy,fz,gb</Data></Cell>
   </Row>
   <Row ss:AutoFitHeight="0">
    <Cell><Data ss:Type="String">&gt;Marker03210</Data></Cell>
    <Cell><Data ss:Type="String">nnxnp</Data></Cell>
   </Row>
   <Row ss:AutoFitHeight="0">
    <Cell><Data ss:Type="String">CTTACGCGAAGCCAGCGCGCCAAGACTGAAGAGATTTCCCXXXXXXXXXXGCCAGTTCTTCTCCCCTGCACAGTTGCTGTCCATATACAG</Data></Cell>
    <Cell ss:StyleID="s62"><Data ss:Type="String">M,P,aa,ab,ac,ad,ae,af,ag,ai,aj,ak,al,am,an,ao,ap,aq,ar,at,av,aw,ax,ay,az,ba,bb,bc,bd,be,bf,bg,bh,bi,bj,bk,bl,bm,bn,bo,bp,bq,br,bs,bt,bu,bv,bx,by,bz,ca,cb,cc,cd,cf,cg,ch,cj,ck,cl,cn,cp,cq,cr,cs,ct,cu,cv,cw,cx,cy,cz,da,db,dd,de,df,dg,dh,di,dj,dk,dl,dm,dn,do,dp,dq,dr,ds,dt,du,dv,dx,dy,dz,ea,eb,ec,ed,ee,eg,eh,ei,ej,ek,el,em,en,eo,ep,eq,er,es,et,ev,ew,ex,ey,ez,fa,fc,fd,fe,fg,fh,fi,fl,fm,fn,fo,fq,fr,fs,ft,fu,fv,fw,fx,fy,fz,ga,gb,gc</Data></Cell>
   </Row>
   <Row ss:AutoFitHeight="0">
    <Cell><Data ss:Type="String">CTTACGCGAAGCCAGCGCGCCAAGACTGAAGAGATTTCCCXXXXXXXXXXGCCAGTTCTTCTCCGCTGCGCAGTTGCTATCCATATACAG</Data></Cell>
    <Cell><Data ss:Type="String">M,ae,ag,am,aq,at,av,aw,ba,bb,bc,be,bg,bj,bq,bt,bu,bx,by,bz,cb,cp,ct,cw,cy,dm,do,dq,dt,du,dx,dz,eb,ek,el,em,eo,er,fc,fe,ff,fh,fs,fv,fx,gc</Data></Cell>
   </Row>
   <Row ss:AutoFitHeight="0">
    <Cell><Data ss:Type="String">&gt;Marker03794</Data></Cell>
    <Cell><Data ss:Type="String">nnxnp</Data></Cell>
   </Row>
   <Row ss:AutoFitHeight="0">
    <Cell><Data ss:Type="String">AGTATTTCCTGGAATAAAGGAGTTTATTTGTACTGGGAAGXXXXXXXXXXAAAGATGTAGTTGTGATTTATGAGACCAAAACACAAGACA</Data></Cell>
    <Cell ss:StyleID="s62"><Data ss:Type="String">M,P,aa,ab,ac,ad,ae,af,ag,ai,aj,ak,al,am,an,ao,ap,aq,ar,at,av,aw,ax,ay,az,ba,bb,bc,bd,be,bf,bg,bh,bi,bj,bk,bl,bm,bn,bo,bp,bq,br,bs,bt,bu,bv,bx,by,bz,ca,cb,cc,cd,ce,cf,cg,ch,ck,cl,cp,cq,cr,cs,ct,cu,cv,cw,cx,cy,cz,da,db,dc,dd,de,dg,dh,di,dj,dk,dl,dm,dn,do,dp,dq,dr,ds,dt,du,dv,dw,dx,dy,dz,ea,eb,ec,ed,ee,eg,eh,ei,ej,ek,el,em,en,eo,ep,eq,er,es,et,eu,ev,ew,ex,ey,ez,fa,fd,fg,fh,fi,fl,fm,fn,fo,fr,fs,ft,fu,fv,fw,fx,fy,fz,ga,gb,gc</Data></Cell>
   </Row>
   <Row ss:AutoFitHeight="0">
    <Cell><Data ss:Type="String">CGTATTTCCTGGAATAAAGGAGTTTATTTGTACTGGGAAGXXXXXXXXXXAAAGATGTAGTTGTGATTTATGAGACCAAAACACAAGACA</Data></Cell>
    <Cell><Data ss:Type="String">M,aa,ad,ai,aj,al,am,at,av,az,bb,bd,be,bf,bj,bk,bl,bo,bp,bt,bu,bv,bx,by,cb,cc,ch,cj,ck,cn,cp,cq,cs,cu,cv,cw,cx,cy,db,dd,dh,dl,dm,do,dr,dt,dv,dy,ea,eg,eh,ej,en,eo,eq,es,et,fd,ff,fg,fl,fq,fx,fz,gb,gc</Data></Cell>
   </Row>
   <Row ss:AutoFitHeight="0">
    <Cell><Data ss:Type="String">&gt;Marker03750</Data></Cell>
    <Cell><Data ss:Type="String">ccxab</Data></Cell>
   </Row>
   <Row ss:AutoFitHeight="0">
    <Cell><Data ss:Type="String">GATATTTAGGACAACTTGCACAAACCTACTCAGCAATCTTXXXXXXXXXXTGGAGAGCAAAATTGACAATTGGAAGTACGTATTTATATA</Data></Cell>
    <Cell><Data ss:Type="String">M,ac,ad,af,ag,aj,an,ap,aq,ar,at,aw,az,ba,bb,bd,bf,bj,bl,bo,br,bv,by,ca,cb,cc,cd,cf,cn,cp,cq,cr,cx,cy,da,dc,dd,df,dg,dh,dj,dk,dm,dn,dq,dr,du,dx,ea,ed,ee,eg,eh,ek,em,eo,et,ev,ew,ey,fl,fo,fq,fs,ft,fv,ga,gb,gc</Data></Cell>
   </Row>
   <Row ss:AutoFitHeight="0">
    <Cell><Data ss:Type="String">GATATTTAGGACAACTTGCACAAACCTACTCAGCAATCTTXXXXXXXXXXAGGAGAGCAAAATTGACAATTGGAAGTACGTATTTATATA</Data></Cell>
    <Cell><Data ss:Type="String">M,aa,ab,ae,ai,ak,al,am,ao,av,ay,bc,bd,bg,bi,bn,bp,bq,bu,bx,bz,ca,cg,ch,cj,ck,cl,cs,ct,cu,cv,cw,db,dg,di,dl,do,dp,ds,dt,du,dv,dw,dy,dz,eb,el,ep,eq,er,es,eu,fd,fe,fn,fu,fw,fx,fy,fz</Data></Cell>
   </Row>
   <Row ss:AutoFitHeight="0">
    <Cell><Data ss:Type="String">GATATTTAGGACAACTTGCACAAACCTACTCAGCAATCTCXXXXXXXXXXAGGAGAGCAAAATTGACAATTGGAAGTACGTATTTATATA</Data></Cell>
    <Cell ss:StyleID="s62"><Data ss:Type="String">P,aa,ab,ac,ad,ag,ai,aj,ak,al,am,an,ao,ap,aq,ar,at,av,aw,ax,ay,az,bb,bc,bd,be,bf,bi,bj,bk,bm,bn,bo,bp,bq,br,bs,bt,bu,bv,bx,by,bz,ca,cb,cd,ce,cf,cg,ch,cj,ck,cp,cr,cs,ct,cu,cv,cw,cx,cy,cz,da,db,dc,dd,df,dg,dh,di,dj,dk,dl,dm,dn,do,dp,dq,dr,ds,dt,du,dw,dx,dy,dz,ea,eb,ec,ed,ee,eg,ei,ej,ek,el,em,en,eo,ep,eq,er,et,ev,ey,ez,fc,fd,fe,fg,fh,fi,fl,fn,fo,fs,ft,fu,fw,fx,fy,fz,ga,gb,gc</Data></Cell>
   </Row>
   <Row ss:AutoFitHeight="0">
    <Cell><Data ss:Type="String">&gt;Marker03606</Data></Cell>
    <Cell><Data ss:Type="String">abxcc</Data></Cell>
   </Row>
   <Row ss:AutoFitHeight="0">
    <Cell><Data ss:Type="String">ATATCTTTTTGCGAAAATAAGCTTGAAAGTAGGAGATGCAXXXXXXXXXXTTCAGAGGACTGAAGTTATTTCCAGAAGTGTATGAAACTA</Data></Cell>
    <Cell><Data ss:Type="String">P,ae,ag,ai,aj,ak,an,ao,ar,at,av,ax,bc,bd,be,bn,bv,by,bz,ca,cc,ce,cg,ch,ck,cl,cn,ct,cw,cy,cz,dd,df,di,dj,dk,dl,dq,ds,dv,dy,ea,ec,eh,ej,ek,em,en,et,eu,ev,fd,fe,fi,fl,fm,fq,ft,fv,fy</Data></Cell>
   </Row>
   <Row ss:AutoFitHeight="0">
    <Cell><Data ss:Type="String">ATATCTTATTGCAAAAATAAGCTTGAAAGTAGGAGATGCAXXXXXXXXXXTTCAGAGGACTGAAGTTATTTCCAGAAGTGTATGAAATTA</Data></Cell>
    <Cell><Data ss:Type="String">M,aa,ab,ac,ae,ag,ai,aj,ak,am,an,ap,at,av,ay,bb,bd,bk,bl,bm,bo,bs,bu,bv,bx,bz,ca,cb,cd,ce,cf,cg,ck,cn,cs,ct,cv,cw,cy,cz,da,dc,dd,de,dg,dh,dk,dl,dm,do,dr,du,dy,ea,ed,eh,ei,el,em,en,eo,ep,er,ex,ey,fd,fi,fl,fm,fn,fr,fs,ft,fw,fy,fz,ga,gb,gc</Data></Cell>
   </Row>
   <Row ss:AutoFitHeight="0">
    <Cell><Data ss:Type="String">ATATATTTTTGCGAAAATAAGCTTGAAAGTAGGAGATGCAXXXXXXXXXXTTCAGAGGACTGAAGTTATTTCCAGAAGTGTATGAAATTA</Data></Cell>
    <Cell><Data ss:Type="String">P,ab,ac,ad,ai,al,am,ap,aq,aw,ay,ba,bb,bf,bh,bj,bk,bl,bm,bp,bq,br,bt,bu,bx,cb,cd,cf,cp,cr,cs,cv,cx,da,db,de,dh,dm,dn,do,dp,dq,dr,dt,dz,ed,ee,eg,ei,eo,eq,er,es,et,ew,ex,fa,ff,fg,fr,fs,fw,fz,ga,gb,gc</Data></Cell>
   </Row>
   <Row ss:AutoFitHeight="0">
    <Cell><Data ss:Type="String">&gt;Marker02948</Data></Cell>
    <Cell><Data ss:Type="String">nnxnp</Data></Cell>
   </Row>
   <Row ss:AutoFitHeight="0">
    <Cell><Data ss:Type="String">CCCGCCCCTCCGAAAAAAAATTACCCATCACCCCCGAGGGXXXXXXXXXXGACAGAGGAGATGGAAGGTAAAGAGAGGAAGGACAGAAGG</Data></Cell>
    <Cell ss:StyleID="s62"><Data ss:Type="String">M,P,aa,ab,ac,ad,ae,af,ag,ai,aj,ak,al,am,an,ao,ap,aq,ar,at,av,ax,az,ba,bb,bc,bd,be,bf,bg,bi,bj,bk,bl,bm,bo,bp,bq,br,bs,bt,bu,bv,bx,by,bz,ca,cb,cc,cd,ce,cf,cg,ch,cj,ck,cn,cp,cq,cr,cs,ct,cu,cv,cw,cx,cy,cz,da,db,dd,de,df,dg,dh,di,dj,dk,dl,dm,dn,do,dp,dq,dr,ds,dt,du,dv,dw,dx,dy,dz,ea,eb,ec,ed,ee,eg,eh,ei,ej,ek,el,em,en,eo,ep,eq,er,es,et,eu,ev,ew,ex,ey,ez,fa,fc,fd,fe,ff,fg,fh,fi,fl,fm,fn,fo,fq,fr,fs,ft,fu,fv,fw,fx,fy,fz,ga,gb,gc</Data></Cell>
   </Row>
   <Row ss:AutoFitHeight="0">
    <Cell><Data ss:Type="String">CCCGACCCTCCGAAAAAAAATTACCCATCACCCCCGAGGGXXXXXXXXXXGACAGAGGAGATGGAAGGTAAAGAGAGGAAGGACAGAAGG</Data></Cell>
    <Cell><Data ss:Type="String">M,aa,ab,ac,ad,ae,ak,ao,ap,ar,at,av,ba,bb,bc,bd,bf,bi,br,bu,bv,bx,by,ce,cf,ck,cl,cn,cp,cq,cs,ct,cv,cy,da,db,dd,dj,dm,dn,do,dp,dq,dt,du,dy,dz,ea,ec,ee,eh,ei,ej,ek,el,em,eo,er,es,eu,ey,ez,fa,fc,fh,fl,fo,fv,fw,fy,ga,gb,gc</Data></Cell>
   </Row>
   <Row ss:AutoFitHeight="0">
    <Cell><Data ss:Type="String">&gt;Marker03657</Data></Cell>
    <Cell><Data ss:Type="String">efxeg</Data></Cell>
   </Row>
   <Row ss:AutoFitHeight="0">
    <Cell><Data ss:Type="String">CTAACATTACATACATCAACATATGTAACTGCACCTAATAXXXXXXXXXXCACTAAATATATTTTAGAAGCTAGAAAAAAATTGAAAAGA</Data></Cell>
    <Cell><Data ss:Type="String">M,aa,ac,ae,af,ag,ai,aj,am,aq,av,az,bb,bd,be,bk,bm,bo,bp,bq,br,bt,bu,bv,bx,by,bz,cb,cc,ce,cf,ck,cl,cq,cs,cw,dc,dg,dj,dl,do,dp,dq,dt,du,dw,dy,dz,ea,eb,ec,ed,eh,ej,em,eo,ep,eq,er,es,ew,ez,fa,fd,fe,fi,fl,fm,fn,ft,fy,fz,ga</Data></Cell>
   </Row>
   <Row ss:AutoFitHeight="0">
    <Cell><Data ss:Type="String">CTAACATTACATACATCAACATATGTAACTGCACCTAATAXXXXXXXXXXACTAAATATATTTTAGAAGCTAGAAAAAAAATTGAAAAGA</Data></Cell>
    <Cell ss:StyleID="s62"><Data ss:Type="String">M,P,ab,ad,aj,ak,am,an,ao,ap,ar,at,aw,ax,ay,az,ba,bb,bc,be,bf,bh,bj,bl,bn,bo,bp,bs,bu,bv,ca,cb,cd,ce,cg,ch,cj,ck,cn,cp,cq,cr,cs,ct,cv,cw,cy,cz,da,db,dd,de,df,dh,di,dl,dm,dn,do,dr,ds,du,dv,dw,dx,dy,ea,ec,ee,eg,ej,ek,el,en,eo,er,es,et,eu,ev,ey,fe,ff,fg,fh,fm,fo,fq,fr,fs,fu,fv,fw,fx,gb</Data></Cell>
   </Row>
   <Row ss:AutoFitHeight="0">
    <Cell><Data ss:Type="String">CTAACATTACATACATCAACATATGTTACTGCACCTAATAXXXXXXXXXXACTAAATATATTTTAGAAGCTAGAAAAAAAATTGAAAAGA</Data></Cell>
    <Cell><Data ss:Type="String">P,aa,ac,ad,ae,ai,aj,al,ap,aq,ar,at,av,bj,bq,br,bs,bx,by,bz,cc,cf,cj,cr,cy,db,dc,dd,de,df,dk,dm,dp,dq,dr,ds,dz,eb,ed,eg,eh,ei,ek,en,ep,eq,eu,ew,ez,fa,fc,fd,ff,fh,fo,fu,fv,fw,fz,ga,gb,gc</Data></Cell>
   </Row>
   <Row ss:AutoFitHeight="0">
    <Cell><Data ss:Type="String">&gt;Marker03048</Data></Cell>
    <Cell><Data ss:Type="String">lmxll</Data></Cell>
   </Row>
   <Row ss:AutoFitHeight="0">
    <Cell><Data ss:Type="String">TATTTAGACCAGAGGTTTTCAAGCTTTTTTTCAATGATGGXXXXXXXXXXTTTAGACCATATGACAAGCACTTTGCACGGAAAAAATAAT</Data></Cell>
    <Cell ss:StyleID="s62"><Data ss:Type="String">M,P,aa,ab,ac,ad,ae,af,ag,ai,aj,ak,al,am,an,ao,ap,aq,ar,at,av,aw,ax,ay,az,ba,bb,bc,bd,be,bf,bh,bi,bk,bl,bm,bn,bo,bp,bq,br,bs,bt,bu,bv,bx,by,bz,ca,cb,cc,cd,ce,cf,cg,ch,cj,ck,cl,cn,cp,cq,cr,cs,cv,cw,cx,cy,cz,da,db,dc,dd,de,df,dg,dh,di,dj,dk,dl,dm,dn,do,dp,dq,dr,ds,dt,du,dv,dx,dy,dz,ea,eb,ec,ed,ee,eg,eh,ei,ej,ek,el,em,en,eo,ep,er,es,et,eu,ev,ew,ex,ey,fa,fc,fd,ff,fg,fh,fi,fl,fm,fn,fo,fq,fr,fs,ft,fu,fv,fw,fx,fy,fz,ga,gb,gc</Data></Cell>
   </Row>
   <Row ss:AutoFitHeight="0">
    <Cell><Data ss:Type="String">TATTTAGACCAGAGGTTTTCAAGCTTTTTTTCAATGATGGXXXXXXXXXXACCATATTTTATGACAAGCACTTTGCACGGAAAAAATAAT</Data></Cell>
    <Cell><Data ss:Type="String">P,ad,ae,ag,ai,ak,am,ao,ap,aw,ay,az,ba,bb,bd,bg,bi,bl,bo,bq,br,bu,bx,by,bz,ca,ce,cf,ch,ck,cl,ct,cw,cx,cy,cz,dd,de,df,di,dj,dl,do,dq,dr,ds,dw,dz,ea,eb,ec,ed,ee,ei,en,eq,er,es,fd,fg,fh,fo,fv,fw,fz</Data></Cell>
   </Row>
   <Row ss:AutoFitHeight="0">
    <Cell><Data ss:Type="String">&gt;Marker03022</Data></Cell>
    <Cell><Data ss:Type="String">lmxll</Data></Cell>
   </Row>
   <Row ss:AutoFitHeight="0">
    <Cell><Data ss:Type="String">ATTGCTTTTTTATTATACTTTCACAAATCTTGCACATTACXXXXXXXXXXGTCGGATTCTTCAGTAAACACTTTATGAAAATTTTTATTT</Data></Cell>
    <Cell ss:StyleID="s62"><Data ss:Type="String">M,P,aa,ab,ac,ad,ae,af,ag,ai,aj,ak,am,an,ao,ap,aq,ar,at,av,aw,ax,ay,az,bb,bc,bd,be,bf,bh,bi,bj,bl,bm,bn,bo,bp,bq,br,bs,bt,bv,bx,by,bz,ca,cb,cc,cd,ce,cf,cg,ch,ck,cp,cq,cr,cs,ct,cu,cv,cw,cx,cy,db,dc,dd,df,dg,dh,di,dk,dl,dm,do,dp,dq,dr,ds,dt,du,dw,dx,dy,dz,ea,eb,ec,ed,ee,eg,eh,ej,ek,el,em,en,eo,ep,eq,er,et,eu,ew,ex,ey,fa,fd,fe,ff,fg,fh,fi,fm,fn,fo,fr,fs,ft,fv,fw,fx,fy,fz,ga</Data></Cell>
   </Row>
   <Row ss:AutoFitHeight="0">
    <Cell><Data ss:Type="String">ATTGCTTTTTCATTATACTTTCACAAATCTTGCACATTACXXXXXXXXXXGTCGGATTCTTCAGTAAACACTTTATGAAAATTTTTATTT</Data></Cell>
    <Cell><Data ss:Type="String">P,aa,ab,ac,af,ai,aj,ak,ap,aq,av,bc,bk,bl,bn,bo,bp,bq,br,bs,bu,bv,bx,bz,ca,cc,cd,cf,ck,cn,cr,cy,cz,da,dd,de,dg,dh,dj,dk,dn,dp,dq,dv,dx,dz,ea,eb,ed,eg,eh,ej,ek,en,eo,ep,er,es,et,fi,fq,fr,ft,fu,fv,fz,gb,gc</Data></Cell>
   </Row>
   <Row ss:AutoFitHeight="0">
    <Cell><Data ss:Type="String">&gt;Marker03783</Data></Cell>
    <Cell><Data ss:Type="String">nnxnp</Data></Cell>
   </Row>
   <Row ss:AutoFitHeight="0">
    <Cell><Data ss:Type="String">ATAGTTTCAGCATTCCTTTACCACGTCATATATACTCACAXXXXXXXXXXTTATATTTTACTCATTTCGTATTAAAGGTATTTCTATATT</Data></Cell>
    <Cell><Data ss:Type="String">M,ab,ad,ag,ai,al,an,bn,bp,bq,br,bs,bt,bx,bz,ca,cb,cd,ch,cl,cs,dc,dd,de,dg,di,do,dp,ds,dt,du,dv,dy,eq,ex,fc,ff,fg,fi,fl,fm,fr,fs,ft,fw,gb,gc</Data></Cell>
   </Row>
   <Row ss:AutoFitHeight="0">
    <Cell><Data ss:Type="String">ATAGTTTCAGCATTCCTTTACCACGTCATATATACTCACAXXXXXXXXXXTTATATTTTACTCATTTCGTATTAAAGGTCTTTCTAGATT</Data></Cell>
    <Cell ss:StyleID="s62"><Data ss:Type="String">M,P,aa,ab,ac,ad,ae,af,ag,ai,aj,ak,al,am,an,ao,ap,aq,ar,at,av,aw,ax,ay,az,ba,bb,bc,bd,be,bf,bg,bi,bj,bl,bm,bo,bp,bq,br,bs,bt,bu,bv,bx,by,bz,ca,cb,cc,cd,cf,cg,ch,cj,ck,cl,cn,cp,cr,cu,cv,cw,cx,cy,cz,da,db,dd,de,df,dg,dh,dj,dk,dm,do,dp,dq,dr,ds,dt,du,dv,dw,dx,dy,dz,ea,eb,ec,ed,ee,eg,ej,ek,el,em,en,eo,ep,eq,er,es,et,ev,ew,ex,ez,fc,fd,fe,fm,fo,fq,fs,ft,fu,fw,fx,fy,fz,ga,gb</Data></Cell>
   </Row>
   <Row ss:AutoFitHeight="0">
    <Cell><Data ss:Type="String">&gt;Marker0403</Data></Cell>
    <Cell><Data ss:Type="String">efxeg</Data></Cell>
   </Row>
   <Row ss:AutoFitHeight="0">
    <Cell><Data ss:Type="String">GTGATTGTGTAGAAGTATTGGCAGAAAAAATATGACTCTTXXXXXXXXXXGTTGACTTGAATGGAATCACTCTGAGGGAACACATGATAT</Data></Cell>
    <Cell><Data ss:Type="String">M,aa,ab,ac,ae,ag,ai,ak,am,ao,ar,at,av,az,ba,bj,bk,bl,bn,bo,bp,bq,by,ca,ch,cj,cp,ct,cv,cw,cx,cy,da,db,dg,dh,di,dj,dl,dq,dr,ds,du,dv,dz,ea,eh,ei,en,eo,es,et,ev,ex,ey,ez,fa,fc,fe,ff,fh,fi,fm,fn,fr,fw,fx,fy,gc</Data></Cell>
   </Row>
   <Row ss:AutoFitHeight="0">
    <Cell><Data ss:Type="String">GTGATTGTGTAGAAGTATTGGCAGAAAAAATATGACTCTTXXXXXXXXXXGTTGACTTGAATGGAACCACTCTGAGGGAACACATGATAT</Data></Cell>
    <Cell ss:StyleID="s62"><Data ss:Type="String">M,P,ab,ac,ad,ae,af,ag,ai,aj,ak,al,an,ao,ap,aq,at,av,aw,ax,az,bb,bc,bd,be,bf,bi,bj,bm,bo,bp,bq,br,bs,bv,bx,bz,ca,cb,cc,cd,ce,cf,ck,cl,cn,cq,cr,cs,cy,cz,db,dc,dd,de,dh,dk,dm,dn,do,dp,dr,ds,dt,du,dv,dw,dx,dy,ea,eb,ec,ed,ee,eg,eh,ek,el,em,en,eo,ep,er,et,eu,ev,ew,ey,fe,fg,fi,fl,fm,fo,fq,fs,ft,fu,fv,fx,fz,ga,gb</Data></Cell>
   </Row>
   <Row ss:AutoFitHeight="0">
    <Cell><Data ss:Type="String">GTGATTGTGTAGAAGTATTGGCAGAAAAGATATGACTCTTXXXXXXXXXXGTTGACTTGAATGGAACCACTCTGAGGGAACACATGATAT</Data></Cell>
    <Cell><Data ss:Type="String">P,aa,ad,am,an,ar,be,bu,bv,bx,by,cg,ch,ck,cp,cr,cs,cv,cw,dc,dd,di,dl,dm,do,dq,dz,eb,ee,ei,ek,em,eo,eq,es,et,ez,fr,fw,fy,fz,gb,gc</Data></Cell>
   </Row>
   <Row ss:AutoFitHeight="0">
    <Cell><Data ss:Type="String">&gt;Marker03705</Data></Cell>
    <Cell><Data ss:Type="String">ccxab</Data></Cell>
   </Row>
   <Row ss:AutoFitHeight="0">
    <Cell><Data ss:Type="String">TATTAAGATAACTGAATGGATTGTCTTACATTCACCGTGTXXXXXXXXXXAGATTGATAGTTGTAAGGAGGGATGCTAATGTAAAAAATA</Data></Cell>
    <Cell><Data ss:Type="String">M,ab,ac,ad,ae,ag,ai,ak,am,an,ap,ar,at,av,ax,az,ba,bb,bc,bf,bj,bk,bl,bm,bn,bp,bs,bx,bz,ca,cb,cd,ce,cg,ch,cn,cp,cs,cu,cv,da,dd,de,df,dg,dh,dj,dk,dl,dm,dn,dq,dr,ds,dt,dy,dz,ea,ec,ed,eg,ej,ek,en,eo,ep,eq,er,es,eu,ev,ez,fe,fi,fl,fm,fr,ft,fu,fw,ga,gb,gc</Data></Cell>
   </Row>
   <Row ss:AutoFitHeight="0">
    <Cell><Data ss:Type="String">TATTAAGATAACTGAATGGATTGTCTTACATTCACCATGTXXXXXXXXXXAGATTGATAGTTGTAAGGAGGGATGCTAATGTAAAAAATA</Data></Cell>
    <Cell><Data ss:Type="String">M,aa,af,aj,al,ao,aq,ay,bd,be,bf,bi,bo,bq,br,bt,bu,bv,by,cc,cf,cj,ck,cl,cq,cr,cs,ct,cw,cy,cz,db,dn,dp,dw,eb,ee,eh,ei,el,em,er,es,et,ev,ew,fa,fc,fd,fe,fo,fr,fs,fx</Data></Cell>
   </Row>
   <Row ss:AutoFitHeight="0">
    <Cell><Data ss:Type="String">TATTAAGATAACTGAATGGATTGTCATACATTCACCGTGTXXXXXXXXXXAGATTGATAGTTGTAAGGAGGGGTGCTAATGTAAAAAATA</Data></Cell>
    <Cell ss:StyleID="s62"><Data ss:Type="String">P,aa,ab,ac,ad,ae,af,ag,ai,aj,ak,al,am,an,ao,ap,aq,ar,at,av,ax,ay,az,ba,bb,bc,be,bf,bi,bj,bk,bl,bm,bn,bo,bp,bq,bs,bt,bu,bv,bx,by,bz,ca,cb,cc,cd,ce,cf,cg,ch,cj,ck,cl,cn,cp,cq,cr,cs,ct,cv,cw,cx,cy,dc,dd,de,dg,dh,di,dj,dk,dl,dm,dn,do,dp,dq,dr,ds,du,dv,dw,dx,dy,dz,ea,eb,ed,ee,eg,eh,ei,ej,ek,el,em,en,eo,ep,eq,er,et,eu,ew,ex,ey,fc,fe,ff,fh,fm,fn,fo,fq,fr,fs,fu,fv,fw,fx,fy,fz,gb,gc</Data></Cell>
   </Row>
   <Row ss:AutoFitHeight="0">
    <Cell><Data ss:Type="String">&gt;Marker02815</Data></Cell>
    <Cell><Data ss:Type="String">lmxll</Data></Cell>
   </Row>
   <Row ss:AutoFitHeight="0">
    <Cell><Data ss:Type="String">ATCACGCACATTCCCATCGCTCCTACTCCCACTAAAGCTCXXXXXXXXXXCTCTGAAGGGCTCCATCATCCCCCACCCCTCCTCGAGAGG</Data></Cell>
    <Cell ss:StyleID="s62"><Data ss:Type="String">P,ab,ac,ad,ae,ag,ai,aj,al,an,ao,ar,at,ba,bb,bc,be,bh,bk,bm,bn,bo,bp,bq,bs,bt,bu,bx,bz,ca,cb,cc,ce,ch,ck,cl,cn,cp,cq,cr,cs,ct,cu,cv,cw,cy,da,db,dc,dd,di,dj,dk,dm,dn,do,dp,dq,dt,du,dv,dx,dy,dz,ea,eb,ec,ed,ee,eg,eh,ei,ej,el,em,en,eo,ep,er,es,eu,ev,ew,ey,fa,ff,fi,fm,fq,fr,ft,fu,fv,fx,fz,ga,gb</Data></Cell>
   </Row>
   <Row ss:AutoFitHeight="0">
    <Cell><Data ss:Type="String">ATCACGCACATTCCCATCGCTCCTACTCCCACTAAAGCTCXXXXXXXXXXCTGTGAAGGGCTCCATCATCCCCCACCCCTCCTCGAGAGG</Data></Cell>
    <Cell ss:StyleID="s62"><Data ss:Type="String">M,P,aa,ab,ac,ad,ae,af,ag,ai,aj,al,am,an,ao,ap,aq,ar,av,aw,ax,az,bb,bc,bd,be,bf,bh,bi,bj,bk,bl,bm,bn,bo,bp,bq,br,bs,bt,bv,bx,by,bz,ca,cb,cc,cd,ce,cg,ch,cj,ck,cl,cp,cq,cr,cs,ct,cu,cv,cw,cx,cy,cz,da,db,dd,df,dg,dh,di,dj,dk,dl,dm,dn,do,dp,dq,ds,dt,du,dv,dw,dx,dy,dz,ea,eb,ec,ed,ee,eg,eh,ei,ej,ek,em,en,eo,ep,eq,er,es,et,eu,ev,ew,ex,ey,ez,fa,fd,fe,ff,fg,fh,fi,fl,fm,fn,fr,fs,ft,fu,fv,fw,fx,fy,fz,ga,gb,gc</Data></Cell>
   </Row>
   <Row ss:AutoFitHeight="0">
    <Cell><Data ss:Type="String">&gt;Marker03398</Data></Cell>
    <Cell><Data ss:Type="String">nnxnp</Data></Cell>
   </Row>
   <Row ss:AutoFitHeight="0">
    <Cell><Data ss:Type="String">TTTAAAATTGCGGTAGAGAAAAAAGAACTTCACCATTTGAXXXXXXXXXXAAAGGATGCGGCTCAAGGGCAACAAAAAAGTACCAAAAAA</Data></Cell>
    <Cell><Data ss:Type="String">M,aa,ab,ag,ai,al,am,an,ap,ar,az,bb,bf,bk,bq,bv,cb,cd,ce,ch,ck,cn,cp,cs,ct,cu,cv,db,di,dj,dk,do,dp,dq,dr,dt,du,dw,dx,dz,ea,ec,ed,ee,eg,eh,ei,ej,ek,el,em,en,eo,ep,eq,et,eu,ev,ew,ey,fa,fc,fi,fm,fr,fy,fz,gb</Data></Cell>
   </Row>
   <Row ss:AutoFitHeight="0">
    <Cell><Data ss:Type="String">TTTAAAATTGCGGTAGAGAAAAAAGAACTTCACCATTTGAXXXXXXXXXXAAGGATGCGGCTCAAGGGCAACAAAAAAAGTACCAAAAAA</Data></Cell>
    <Cell ss:StyleID="s62"><Data ss:Type="String">M,P,aa,ab,ac,ad,ae,af,ag,ai,aj,ak,al,am,an,ao,ap,aq,ar,at,av,aw,ax,az,ba,bc,bd,be,bf,bh,bi,bj,bk,bl,bm,bn,bo,bp,bq,bs,bt,bu,bv,bx,by,bz,ca,cb,cc,cd,ce,cf,cg,ch,cj,ck,cn,cp,cq,cr,cs,ct,cv,cw,cx,cy,cz,da,db,dc,dd,de,df,dg,dh,di,dj,dk,dm,dn,do,dp,dq,dr,ds,dt,du,dv,dw,dx,dy,dz,ea,eb,ec,ed,ee,eg,eh,ei,ej,ek,el,em,en,eo,ep,eq,er,es,et,ev,ew,ex,ez,fa,fc,fd,fe,fg,fh,fm,fn,fo,fs,ft,fu,fv,fw,fx,fy,fz,ga,gb,gc</Data></Cell>
   </Row>
   <Row ss:AutoFitHeight="0">
    <Cell><Data ss:Type="String">&gt;Marker03425</Data></Cell>
    <Cell><Data ss:Type="String">lmxll</Data></Cell>
   </Row>
   <Row ss:AutoFitHeight="0">
    <Cell><Data ss:Type="String">AAAGTAAAGTTTTTATCAATTTTTGTCATTAAAGAACAAAXXXXXXXXXXTGAAATTTTCATCCTATATTTCAAGGCATTTACTGAAAGA</Data></Cell>
    <Cell><Data ss:Type="String">P,aa,ad,ai,aj,ak,al,am,ao,ap,ar,av,ax,ay,bb,bc,bg,bl,bt,bu,by,ca,ch,cj,ck,cl,cr,cu,cv,cx,cz,da,dd,dg,dj,dk,dn,do,dq,dr,dz,ec,ed,eg,en,eq,eu,ev,fc,fh,fm,fs,fw,ga,gb,gc</Data></Cell>
   </Row>
   <Row ss:AutoFitHeight="0">
    <Cell><Data ss:Type="String">AAAGTAAAGTTTTTACCAATTTTTGTCATTAAAGAACAAAXXXXXXXXXXTGAAATTTTCATCCTATATTTCAAGGCATTTACTGAAAGA</Data></Cell>
    <Cell ss:StyleID="s62"><Data ss:Type="String">M,P,aa,ab,ac,ad,ae,af,ag,ai,aj,ak,am,an,ao,ap,aq,ar,at,av,aw,ax,ay,az,ba,bc,bd,be,bf,bg,bh,bj,bl,bm,bo,bp,bq,br,bs,bt,bu,bv,bx,by,bz,ca,cb,cc,cd,ce,cf,cg,ch,ck,cl,cn,cp,cq,cr,cs,ct,cv,cw,cx,cy,cz,da,db,dc,dd,de,df,dg,di,dj,dk,dl,dm,dn,do,dp,ds,dt,du,dv,dw,dx,dy,dz,ea,eb,ec,ed,ee,eg,eh,ej,ek,el,em,en,eo,ep,eq,er,es,et,ev,ew,ex,ey,ez,fc,fd,fe,ff,fg,fi,fl,fm,fn,fo,fq,fs,ft,fu,fv,fw,fx,fy,fz,ga,gb,gc</Data></Cell>
   </Row>
   <Row ss:AutoFitHeight="0">
    <Cell><Data ss:Type="String">&gt;Marker03034</Data></Cell>
    <Cell><Data ss:Type="String">hkxhk</Data></Cell>
   </Row>
   <Row ss:AutoFitHeight="0">
    <Cell><Data ss:Type="String">ACATTCCAAGTGGCTTCACGAAACCGCGGCGGGAGCTAGAXXXXXXXXXXCCCTAGTGTCGAACTTGTGGTCACCGGTTTGTTCGGGAGG</Data></Cell>
    <Cell ss:StyleID="s62"><Data ss:Type="String">M,P,aa,ab,ac,ad,ae,af,ag,ai,aj,ak,al,am,an,ao,ap,aq,ar,at,av,ba,bb,bd,be,bf,bg,bh,bi,bq,br,bt,bu,bv,bx,by,bz,ca,cb,cd,ce,cf,cg,ch,cj,ck,cl,cn,cp,cq,cs,ct,cv,cw,cx,dd,de,dg,dh,di,dk,dn,do,dp,dq,dr,ds,dv,dw,dx,dy,dz,ea,eb,ec,ed,eg,ei,ej,ek,el,en,eo,ep,er,es,et,ew,ey,ez,fa,fd,fe,ff,fg,fh,fl,fm,fn,fo,fq,fr,fs,ft,fu,fv,fw,fx,fy,fz,ga,gb,gc</Data></Cell>
   </Row>
   <Row ss:AutoFitHeight="0">
    <Cell><Data ss:Type="String">ACATTCCAAGTGGCTTCACGAAACCGCAGCGGAAGCTAGAXXXXXXXXXXCCCTAGTGTCGAACTTGTGGTCACCGGTTTGTTCGGGAGG</Data></Cell>
    <Cell ss:StyleID="s62"><Data ss:Type="String">M,P,aa,ab,ac,ad,ae,af,ai,aj,ak,al,an,ao,ap,aq,ar,at,av,ay,bc,be,bh,bn,bq,bs,bu,bv,bx,by,bz,ca,cb,cc,cd,cf,cg,cj,ck,cn,cp,cq,cr,cs,cu,cx,cy,cz,da,db,dc,de,df,dg,di,dj,dk,dm,dn,dp,dq,dr,ds,dt,dv,dy,dz,ea,eb,ec,ed,ee,eg,eh,ej,ek,el,en,eo,ep,eq,er,et,ew,ey,ez,fd,ff,fg,fi,fm,fo,fq,fu,fv,fw,fx,fy,fz,ga,gb</Data></Cell>
   </Row>
   <Row ss:AutoFitHeight="0">
    <Cell><Data ss:Type="String">&gt;Marker03110</Data></Cell>
    <Cell><Data ss:Type="String">nnxnp</Data></Cell>
   </Row>
   <Row ss:AutoFitHeight="0">
    <Cell><Data ss:Type="String">ACATTCTCAAACCTTTCTGGGCTTAGGGTCGTATTTTAAAXXXXXXXXXXACGTGAAAAACACTCATGAGAGCCCAACTTATCACTTTTA</Data></Cell>
    <Cell><Data ss:Type="String">M,ab,al,am,aq,aw,ax,az,ba,bb,bd,be,bf,bg,bh,bi,br,bt,bv,bz,ca,cb,cd,cg,cn,cp,cs,cv,cw,cx,cy,cz,de,df,dj,dk,dp,dr,dt,dv,dx,dz,eg,eh,ej,el,en,ep,er,es,et,eu,ew,ey,fa,fc,fg,fm,fs,fu,fw,fy,gb</Data></Cell>
   </Row>
   <Row ss:AutoFitHeight="0">
    <Cell><Data ss:Type="String">ACATTCTCAAACCTTTCTGGGCTTAGGGTCGTATTTTAAAXXXXXXXXXXACGTGAAAAACACTCATGAGAGCCCAACTAATCACTTTTA</Data></Cell>
    <Cell ss:StyleID="s62"><Data ss:Type="String">M,P,aa,ab,ac,ad,ae,af,ag,ai,aj,ak,al,am,an,ao,ap,aq,ar,at,av,aw,ay,az,bb,bc,bd,be,bi,bj,bk,bl,bm,bn,bo,bp,bq,br,bs,bt,bu,bv,bx,by,bz,ca,cc,cd,ce,cf,cg,ch,ck,cl,cn,cp,cq,cr,cs,cv,cw,cx,cy,cz,db,dc,dd,de,dh,di,dj,dk,dl,dm,do,dp,dq,dr,ds,dt,du,dv,dx,dy,dz,ea,eb,ec,ed,ee,eg,eh,ei,ej,ek,el,em,en,eo,ep,eq,er,et,ev,ew,ez,fc,fd,fe,ff,fg,fh,fi,fl,fm,fn,fo,fq,fr,fs,ft,fu,fv,fx,fy,fz,ga,gb,gc</Data></Cell>
   </Row>
   <Row ss:AutoFitHeight="0">
    <Cell><Data ss:Type="String">&gt;Marker03596</Data></Cell>
    <Cell><Data ss:Type="String">abxcc</Data></Cell>
   </Row>
   <Row ss:AutoFitHeight="0">
    <Cell><Data ss:Type="String">TGATATTTTTCCGTTATTCTTTGTGATCCCCAGTCCGGGTXXXXXXXXXXGTTGTTGTTGAGGTAGATCGATTACTATTATACATACATT</Data></Cell>
    <Cell ss:StyleID="s62"><Data ss:Type="String">M,aa,ab,ac,ad,ae,af,ag,ai,aj,ak,al,an,ao,ap,aq,ar,at,av,aw,ax,ay,az,bb,bc,be,bf,bg,bh,bi,bm,bp,br,bs,bt,bu,bv,bx,by,bz,ca,cb,cc,cd,ce,cf,cg,ch,cj,ck,cl,cn,cp,cq,cr,cs,ct,cu,cv,cw,cy,cz,da,db,dd,de,df,dg,di,dj,dk,dl,dm,dn,do,dp,dq,dr,ds,dt,du,dv,dw,dx,dy,dz,ea,eb,ec,ed,ee,eg,eh,ei,ej,el,em,en,eo,ep,er,es,et,eu,ev,ew,ey,ez,fd,fe,fi,fl,fm,fn,fq,fr,fs,ft,fv,fw,fx,fy,fz,ga,gb,gc</Data></Cell>
   </Row>
   <Row ss:AutoFitHeight="0">
    <Cell><Data ss:Type="String">TGATATTTTTCCGTTATTCTTTGTGATCCCCAGTCCGGGTXXXXXXXXXXGTTGTTGTTGAGGTAGATCGATTACTATCATACATACATT</Data></Cell>
    <Cell><Data ss:Type="String">P,ab,ac,ae,ag,am,ao,ap,aq,av,ax,ay,az,ba,bc,bd,be,bf,bp,br,bs,bt,bv,by,ca,cp,cs,cu,cx,db,dd,df,dg,di,dj,dl,do,dp,ds,dt,du,dz,eb,ec,ed,ei,ek,em,en,eo,ev,ew,fa,fi,fl,fn,fo,fs,ft,fx,fy,ga,gb</Data></Cell>
   </Row>
   <Row ss:AutoFitHeight="0">
    <Cell><Data ss:Type="String">TGATATTTTTCCGTTATTCTTTGTGATCCCCAGTCCGCGTXXXXXXXXXXGTTGTTGTTGAGGTAGATCGATTACTATTATACATACATT</Data></Cell>
    <Cell><Data ss:Type="String">P,aa,ad,ai,aj,an,ap,ar,aw,bb,bg,bm,bn,bq,bu,bx,bz,cb,cc,cd,ce,cf,cg,ch,ck,cl,cn,cq,cr,cv,cw,cy,cz,da,de,dh,dk,dm,dn,dq,dr,dv,dx,dy,ea,ed,ee,eg,eh,ej,ep,eq,er,et,eu,ey,fc,fg,fh,fm,fq,fu,fw,fz</Data></Cell>
   </Row>
   <Row ss:AutoFitHeight="0">
    <Cell><Data ss:Type="String">&gt;Marker03553</Data></Cell>
    <Cell><Data ss:Type="String">lmxll</Data></Cell>
   </Row>
   <Row ss:AutoFitHeight="0">
    <Cell><Data ss:Type="String">AATATGTTCGGCGCCACAGATAATTTACCTTCCCCACCAGXXXXXXXXXXATGTGTGAAAATAATAAGCTAGAAAGAATATAGGAAAGCG</Data></Cell>
    <Cell ss:StyleID="s62"><Data ss:Type="String">M,P,aa,ab,ac,ad,ae,af,ag,ai,aj,ak,al,am,an,ao,ap,aq,ar,at,av,aw,ax,ay,az,ba,bb,bc,bd,be,bf,bg,bh,bi,bj,bk,bm,bn,bp,bq,br,bs,bt,bu,bv,bx,by,bz,ca,cb,cc,cd,ce,cg,ch,cj,ck,cl,cn,cp,cq,cr,cs,ct,cv,cw,cx,cy,cz,db,dc,dd,de,df,dg,dh,di,dj,dk,dl,dm,dn,do,dp,dq,dr,ds,du,dv,dw,dx,dy,dz,ea,eb,ed,eg,eh,ei,ej,ek,el,em,en,eo,ep,eq,er,es,et,eu,ew,ex,ey,ez,fc,ff,fm,fo,fq,fr,ft,fu,fv,fw,fx,fy,fz,ga,gb</Data></Cell>
   </Row>
   <Row ss:AutoFitHeight="0">
    <Cell><Data ss:Type="String">AATATGTTCGGCGCCACAGATAATTTACCTTCCCCACCAGXXXXXXXXXXATGTGTAAAAATAATAAGCTAGAAAGAATATAGGAAAGCG</Data></Cell>
    <Cell><Data ss:Type="String">P,ac,ae,ai,al,am,an,ao,av,aw,bb,bd,be,bg,bi,bl,bq,br,bu,bz,cb,ch,cj,ck,cp,cq,ct,cy,dc,dg,dj,dk,dq,dr,ds,dw,ea,eb,eg,ej,eo,ep,eq,es,eu,ev,fa,fe,fh,fu,fy,gb,gc</Data></Cell>
   </Row>
   <Row ss:AutoFitHeight="0">
    <Cell><Data ss:Type="String">&gt;Marker03805</Data></Cell>
    <Cell><Data ss:Type="String">hkxhk</Data></Cell>
   </Row>
   <Row ss:AutoFitHeight="0">
    <Cell><Data ss:Type="String">CCCTGTAACAGTAAACAGTGCAGCTGCAAAACTGCTCATCXXXXXXXXXXTTCACTGAATAGCATCCGGGTAATGCTGCATTTCCAACTG</Data></Cell>
    <Cell ss:StyleID="s62"><Data ss:Type="String">M,P,aa,ab,ac,ad,ae,af,ag,ai,aj,ak,am,an,ao,ap,aq,ar,av,aw,ax,ay,ba,bb,bd,bf,bg,bl,bm,bn,bo,bp,bq,br,bt,bu,bv,bx,by,cb,cc,cd,cf,cg,ch,cj,ck,cl,cn,cq,cr,cs,cv,cx,cy,cz,da,db,dc,dd,de,df,dh,di,dj,dk,dl,dm,dn,do,dp,dq,dr,ds,du,dv,dz,ea,eb,ec,ed,ee,eg,eh,ei,ej,ek,el,em,en,eo,eq,er,es,et,ex,ey,ez,fc,fd,fe,ff,fg,fi,fl,fm,fo,fq,fr,fs,ft,fu,fv,fw,fx,fz,ga,gb</Data></Cell>
   </Row>
   <Row ss:AutoFitHeight="0">
    <Cell><Data ss:Type="String">CCCTGTAACAGTAAACAGTGCAGCTGCAAAACTGCTCATCXXXXXXXXXXTTCACTGAATAGCATCCGGGTAATGCTGCATTTTCAACTG</Data></Cell>
    <Cell ss:StyleID="s62"><Data ss:Type="String">M,P,aa,ab,ac,ad,ae,ag,ai,aj,am,an,ao,ap,aq,ar,at,av,aw,ay,ba,bb,bc,be,bf,bg,bh,bk,bl,bm,bn,bp,bq,br,bt,bu,bv,by,ca,cb,cc,cd,ce,cf,ch,cj,ck,cn,cp,cq,cr,cs,ct,cu,cx,cy,cz,da,dc,dd,de,df,dg,dh,di,dj,dk,dl,dm,dn,do,dp,dq,dr,ds,dt,du,dv,dw,dx,dy,dz,ea,eb,ec,ed,eg,eh,ei,ej,ek,em,en,eo,ep,eq,er,et,eu,ev,ex,ey,ez,fa,fc,fd,fe,fg,fl,fn,fr,fs,ft,fu,fv,fw,fx,fy,ga,gb,gc</Data></Cell>
   </Row>
   <Row ss:AutoFitHeight="0">
    <Cell><Data ss:Type="String">&gt;Marker02824</Data></Cell>
    <Cell><Data ss:Type="String">lmxll</Data></Cell>
   </Row>
   <Row ss:AutoFitHeight="0">
    <Cell><Data ss:Type="String">TACACGCCTAAACACGTGAACATAATAATTCACCTGAAATXXXXXXXXXXCCCCCAGTGGAAAATATAGACTGTGTGGAGTTGATGAGCG</Data></Cell>
    <Cell><Data ss:Type="String">P,ac,ae,ag,aj,ak,al,an,ao,ar,at,av,be,bn,bs,bu,ca,cc,ce,ck,cn,cq,cr,cu,cv,cw,cy,cz,dc,de,df,dh,di,dl,dq,ds,dv,dy,dz,ea,eb,ec,eg,ek,el,en,ep,eq,et,fa,ff,fg,fh,fn,fo,fs,ft,fu,fv,fw,fx,fy</Data></Cell>
   </Row>
   <Row ss:AutoFitHeight="0">
    <Cell><Data ss:Type="String">TACACGCCTAAACACGTGAACATAATAATTCACCTGAAATXXXXXXXXXXCCCCCAGTGGAAAATATAGACTGTGTGGAGTTGTGGAGCG</Data></Cell>
    <Cell ss:StyleID="s62"><Data ss:Type="String">M,P,aa,ab,ac,ad,ae,af,ag,ai,aj,ak,al,am,an,ao,ap,aq,ar,at,av,ax,ay,ba,bb,bd,be,bg,bh,bi,bj,bm,bn,bo,bp,bq,br,bt,bu,bv,bx,by,ca,cb,cc,cd,ce,cf,cg,cj,ck,cl,cn,cp,cq,cr,cs,ct,cu,cv,cw,cx,cy,cz,da,db,dc,dd,dg,dh,di,dj,dk,dl,dm,dn,dp,dq,dr,ds,dt,dv,dw,dx,dy,dz,ea,eb,ec,ed,ee,eg,eh,ei,ej,ek,el,em,en,eo,ep,eq,er,es,et,eu,ew,ex,ey,ez,fc,fd,fe,ff,fg,fh,fi,fl,fm,fn,fo,fq,fr,fs,ft,fu,fv,fw,fx,fy,fz,ga,gb,gc</Data></Cell>
   </Row>
   <Row ss:AutoFitHeight="0">
    <Cell><Data ss:Type="String">&gt;Marker03031</Data></Cell>
    <Cell><Data ss:Type="String">hkxhk</Data></Cell>
   </Row>
   <Row ss:AutoFitHeight="0">
    <Cell><Data ss:Type="String">CTGTAAGAATTAAAGATTTAGCTTGTTTTGAAGACCTTGTXXXXXXXXXXTTGGTGCGCATTGATGAGGTGTAAGCCGGGCATTTGTGAT</Data></Cell>
    <Cell ss:StyleID="s62"><Data ss:Type="String">M,P,aa,ab,ac,ad,ae,af,ag,ai,aj,am,ao,ap,aq,ar,at,av,az,ba,bc,bd,be,bf,bi,bj,bl,bn,bo,bp,bt,bu,bv,bx,by,ca,cb,cc,cd,ce,cf,ch,cj,cl,cn,cq,cr,cs,ct,cv,cw,cx,cy,da,dc,dd,df,dg,di,dl,dm,dn,do,dq,dr,ds,dt,dv,dz,ea,eb,ed,ee,eg,ei,el,em,eo,ep,eq,er,es,et,ev,ex,ey,ez,fa,fc,fd,ff,fh,fi,fl,fn,fo,fq,fs,ft,fu,fv,fw,fx,fy,fz,ga,gb,gc</Data></Cell>
   </Row>
   <Row ss:AutoFitHeight="0">
    <Cell><Data ss:Type="String">CTGTAAGAATTAAAGATTTAGCTTGTTTTGAAGACCTTGTXXXXXXXXXXTTGGTGCGCATTGATGAGGTGTAAGCCGGGCATGTGTGAT</Data></Cell>
    <Cell ss:StyleID="s62"><Data ss:Type="String">M,P,aa,ab,ac,ad,ae,af,ag,ai,aj,al,am,an,ao,aq,ar,at,av,ax,ay,az,ba,bd,bh,bl,bm,bo,bp,bq,br,bu,bv,bx,by,ca,cb,cd,ce,cf,cg,ch,cj,ck,cl,cp,cq,cr,cs,ct,cu,cv,cw,cx,cy,cz,da,dd,de,df,dh,di,dj,dk,dl,dm,dn,do,dp,dq,dr,ds,dt,du,dv,dx,dz,ea,eb,ec,ed,ee,eg,eh,ei,ej,ek,em,en,eo,ep,eq,es,et,eu,ev,ex,ey,ez,fa,fc,fd,fe,ff,fg,fh,fl,fm,fo,fq,fr,ft,fv,fw,fx,fy,fz,ga,gb,gc</Data></Cell>
   </Row>
   <Row ss:AutoFitHeight="0">
    <Cell><Data ss:Type="String">&gt;Marker02744</Data></Cell>
    <Cell><Data ss:Type="String">lmxll</Data></Cell>
   </Row>
   <Row ss:AutoFitHeight="0">
    <Cell><Data ss:Type="String">AATCGTCTACCTAATACACGAAAAGATATTTGAAAAAAAGXXXXXXXXXXACAAGCACGTTAAAAAGTATCTTCACCCTCCAAAAAGTTA</Data></Cell>
    <Cell ss:StyleID="s62"><Data ss:Type="String">M,P,aa,ab,ac,ad,ae,af,ag,ai,aj,ak,al,am,an,ao,ap,aq,ar,at,av,aw,ax,ay,az,ba,bb,bc,be,bf,bg,bh,bi,bj,bk,bl,bm,bn,bp,bq,br,bs,bt,bu,bv,bx,by,bz,ca,cb,cc,cd,cf,cg,ch,ck,cl,cp,cq,cr,cs,ct,cv,cw,cx,cy,cz,da,db,dd,de,df,dg,dh,di,dj,dk,dl,dm,dn,do,dp,dq,dr,ds,dt,du,dv,dx,dy,dz,ea,ec,ed,ee,eg,eh,ei,ej,ek,el,em,en,eo,ep,eq,er,es,eu,ev,ew,ex,fc,fd,fe,ff,fg,fh,fm,fo,fq,fr,fu,fv,fw,fx,fy,fz,ga,gb</Data></Cell>
   </Row>
   <Row ss:AutoFitHeight="0">
    <Cell><Data ss:Type="String">AATCGTCTACCTAATACACGAAAAGATATTTGAAAAAAAAXXXXXXXXXXACAAGCACGTTAAAAAGTATCTTCACCCTCCAAAAAGTTA</Data></Cell>
    <Cell><Data ss:Type="String">P,ac,ae,ag,aj,an,ao,at,av,ay,az,bf,bl,bv,by,bz,cb,cc,cd,ce,cj,cp,cw,cx,da,dc,de,dg,dj,dk,dl,dr,ds,du,dv,eb,ek,ep,et,ev,ez,fr,fs,ft,fw,fx,fz,gb,gc</Data></Cell>
   </Row>
   <Row ss:AutoFitHeight="0">
    <Cell><Data ss:Type="String">&gt;Marker02984</Data></Cell>
    <Cell><Data ss:Type="String">ccxab</Data></Cell>
   </Row>
   <Row ss:AutoFitHeight="0">
    <Cell><Data ss:Type="String">AGAATGGCATTTTATGATATGGATAAGGACAAGATGAAAAXXXXXXXXXXTAAGAAGCTGAAAAAGGGAACATGTCTGAAGGATAAAAAG</Data></Cell>
    <Cell><Data ss:Type="String">M,ab,ac,ad,af,an,ao,ar,av,be,bl,bn,bv,bz,ca,cb,cc,cd,ce,cf,cj,ck,cl,cr,ct,cv,cy,cz,db,dc,dd,dg,di,dj,dm,do,dp,dq,dt,dv,dx,eb,ed,eg,ej,el,en,ep,eq,es,ew,fe,fh,fn,fo,fr,fs,ft,fx,fz,ga</Data></Cell>
   </Row>
   <Row ss:AutoFitHeight="0">
    <Cell><Data ss:Type="String">AGAATGGCATTTTATGATATGGATAAGGACAAGATGAAAAXXXXXXXXXXTAAGAAGCTGAAAAAGGGAACACGTCTGAAGGATAAAAAG</Data></Cell>
    <Cell ss:StyleID="s62"><Data ss:Type="String">P,aa,ab,ac,ad,ae,af,ag,ai,aj,ak,al,am,an,ao,ap,aq,ar,at,av,aw,ax,ay,az,ba,bb,bd,be,bf,bg,bh,bi,bj,bl,bm,bn,bp,bq,br,bs,bt,bu,bv,bx,by,bz,ca,cb,cc,cd,cf,cg,ch,cj,ck,cl,cn,cp,cr,cs,cv,cw,cx,cy,cz,db,dd,de,dg,dh,di,dj,dk,dl,dm,dn,do,dp,dq,dr,ds,dt,du,dv,dx,dy,dz,ea,eb,ec,ed,ee,eg,eh,ei,ej,ek,el,em,en,eo,ep,eq,er,es,et,ev,ew,ex,ey,fc,ff,fg,fh,fi,fl,fm,fo,fq,fr,fs,ft,fu,fv,fw,fx,fy,ga,gb,gc</Data></Cell>
   </Row>
   <Row ss:AutoFitHeight="0">
    <Cell><Data ss:Type="String">AGAATGGCATTTTATGATATGGATAAGGACAAGATGAAAAXXXXXXXXXXTAAAAAGCTGAAAAAGAGAACACGTCTGAAGGATAAAAAG</Data></Cell>
    <Cell><Data ss:Type="String">M,aa,ad,ae,ag,ai,aj,ak,al,am,ap,aq,at,aw,ax,ay,az,ba,bb,bc,bd,bf,bg,bj,bm,bp,bq,br,bs,bt,bu,bx,by,cg,ch,cn,cp,cq,cs,cu,cw,cx,da,de,df,dh,dk,dn,dr,ds,dw,dy,dz,ea,ee,eh,em,er,eu,ev,ew,ex,ez,fc,fd,ff,fi,fl,fm,fq,fy,fz,gb,gc</Data></Cell>
   </Row>
   <Row ss:AutoFitHeight="0">
    <Cell><Data ss:Type="String">&gt;Marker03052</Data></Cell>
    <Cell><Data ss:Type="String">nnxnp</Data></Cell>
   </Row>
   <Row ss:AutoFitHeight="0">
    <Cell><Data ss:Type="String">CATCATTGATTTCTCCAGTTTCTACCTGTTCTACTGGTGGXXXXXXXXXXTGATTCTTGACTCCAATTCTCGCGCTTTTACCCACCCCCT</Data></Cell>
    <Cell><Data ss:Type="String">M,aa,ab,ac,ae,ag,aj,al,am,av,bb,bc,be,bn,bq,br,bz,cd,cl,cn,cq,cv,cw,cz,da,dd,df,dj,dk,dq,dr,dz,ea,ed,eg,ei,ej,ek,em,eq,er,ex,fl,fo,ft,fu,fw,fx,fy,fz,ga,gb,gc</Data></Cell>
   </Row>
   <Row ss:AutoFitHeight="0">
    <Cell><Data ss:Type="String">TATCATTGATTTCTCCAGTTTCTACCTGTTCTACTGGTGGXXXXXXXXXXTGATTCTTGACTCCAATTCTCGCGCTTTTACCCACCCCCT</Data></Cell>
    <Cell ss:StyleID="s62"><Data ss:Type="String">M,P,aa,ab,ac,ad,ae,af,ag,ai,aj,ak,am,an,ao,ap,aq,ar,at,av,ax,ay,az,ba,bb,bc,bd,be,bf,bg,bi,bj,bk,bl,bm,bn,bo,bp,bq,br,bt,bu,bv,bx,by,bz,ca,cb,cc,cd,ce,cf,cg,ch,cj,ck,cl,cp,cq,cr,cs,ct,cu,cv,cw,cy,cz,da,db,dc,dd,de,df,dg,dh,di,dj,dk,dl,dm,do,dp,dq,dr,ds,dt,du,dv,dw,dx,dy,dz,ea,eb,ec,ed,ee,eg,eh,ei,ej,ek,el,em,en,eo,ep,eq,er,et,eu,ev,ew,ey,ez,fa,fc,fd,fe,ff,fg,fh,fi,fl,fm,fo,fq,fr,fs,ft,fu,fv,fw,fx,fy,fz,ga,gb,gc</Data></Cell>
   </Row>
   <Row ss:AutoFitHeight="0">
    <Cell><Data ss:Type="String">&gt;Marker03104</Data></Cell>
    <Cell><Data ss:Type="String">nnxnp</Data></Cell>
   </Row>
   <Row ss:AutoFitHeight="0">
    <Cell><Data ss:Type="String">TATTATTGTATTACTATTGAGCCCTTTAAGTTATACAGTAXXXXXXXXXXCCACGGAATAGCAAGTCACCCGCCGCCCTAGGAAAATGCA</Data></Cell>
    <Cell ss:StyleID="s62"><Data ss:Type="String">M,P,aa,ab,ac,ad,ae,af,ag,ai,aj,ak,al,am,an,ao,ap,aq,ar,at,av,aw,ax,ay,az,ba,bb,bc,bd,be,bf,bh,bi,bk,bl,bm,bn,bp,bq,br,bs,bt,bu,bv,bx,by,bz,ca,cb,cc,cd,ce,cf,cg,ch,cj,ck,cl,cn,cp,cq,cr,cs,ct,cv,cw,cx,cy,cz,da,db,dc,dd,de,df,dg,dh,di,dj,dk,dl,dm,dn,do,dp,dq,dr,ds,dt,du,dv,dx,dy,dz,ea,eb,ec,ed,ee,eg,eh,ej,ek,el,em,en,eo,ep,eq,er,es,et,ev,ew,ex,ey,ez,fa,fc,fd,fe,ff,fg,fh,fi,fl,fm,fn,fo,fr,fs,ft,fu,fv,fw,fx,fy,fz,ga,gc</Data></Cell>
   </Row>
   <Row ss:AutoFitHeight="0">
    <Cell><Data ss:Type="String">TATTACTGTATTACTATTGAGCCCTTTAAGTTATACAGTAXXXXXXXXXXCCACGGAATAGCAAGTCACCCGCCGCCCTAGGAAAATGCA</Data></Cell>
    <Cell><Data ss:Type="String">M,aa,ag,ai,aj,al,am,an,ap,aq,at,aw,ba,bb,bc,be,bf,bj,bm,bo,bp,bq,br,bs,bt,bu,bx,by,cf,cg,ch,cp,cs,cw,da,de,df,dh,dk,dn,do,dr,ds,dw,dy,dz,eb,ec,ee,eh,ei,ej,em,eo,er,et,ev,ez,fa,fc,fd,fi,fl,fm,fq,fw,fy,gb,gc</Data></Cell>
   </Row>
   <Row ss:AutoFitHeight="0">
    <Cell><Data ss:Type="String">&gt;Marker0683</Data></Cell>
    <Cell><Data ss:Type="String">lmxll</Data></Cell>
   </Row>
   <Row ss:AutoFitHeight="0">
    <Cell><Data ss:Type="String">TAAAGTTATCTCGCTGACACACACCTATTTTAATGTTATAXXXXXXXXXXGGGTGCGAGGAGACTTGATCGAGGTTTATAAATGGATGAA</Data></Cell>
    <Cell ss:StyleID="s62"><Data ss:Type="String">M,P,aa,ab,ac,ad,ae,af,ag,aj,ak,al,am,an,ao,ap,aq,ar,at,av,aw,ax,ay,az,ba,bb,bc,bd,be,bf,bg,bh,bi,bk,bl,bm,bn,bp,bq,br,bs,bt,bu,bv,bx,by,bz,ca,cb,cc,cd,ce,cf,cg,ch,cj,ck,cl,cn,cp,cq,cr,cs,ct,cu,cv,cw,cx,cy,da,db,dc,dd,de,df,dh,di,dj,dl,dm,dn,do,dp,dq,dr,ds,dt,du,dv,dw,dx,dy,dz,ea,eb,ec,ed,eg,eh,ei,ej,ek,el,em,en,eo,ep,eq,er,es,et,eu,ew,ey,fc,fd,fe,ff,fg,fh,fi,fl,fm,fn,fo,fq,fr,fs,ft,fu,fv,fw,fx,ga,gb,gc</Data></Cell>
   </Row>
   <Row ss:AutoFitHeight="0">
    <Cell><Data ss:Type="String">TAAAGTTATCTCGCTGACACACACCTATTTTATTGTTATAXXXXXXXXXXGGGTGCGAGGAGACTTGATCGAGGTTTATAAATGGATGAA</Data></Cell>
    <Cell ss:StyleID="s62"><Data ss:Type="String">P,aa,ab,ad,af,ag,ai,aj,ak,al,am,an,ao,ap,ar,at,av,aw,ax,az,bb,bc,bd,be,bl,bm,bq,bt,bv,bx,by,bz,ca,cb,cc,cd,cg,ch,cj,ck,cl,cr,ct,cv,cw,cy,cz,da,dc,dd,de,df,dg,dh,di,dj,dk,dl,dm,do,dp,dq,dt,du,dv,dw,dx,dz,ea,eb,ec,ed,ee,ej,ek,el,em,en,eo,ep,er,es,et,eu,ev,ew,ey,fc,fd,ff,fh,fm,fn,fo,fq,fr,fs,ft,fu,fv,fw,fx,fz,ga,gb,gc</Data></Cell>
   </Row>
   <Row ss:AutoFitHeight="0">
    <Cell><Data ss:Type="String">&gt;Marker02962</Data></Cell>
    <Cell><Data ss:Type="String">lmxll</Data></Cell>
   </Row>
   <Row ss:AutoFitHeight="0">
    <Cell><Data ss:Type="String">ATTCTTGTTCTTTAAAATGAAGTGGGCACTCGCCAACAAAXXXXXXXXXXGGAAGGAACAGCCGGTATGGAAAAGGGAGTGGCAGAGACT</Data></Cell>
    <Cell ss:StyleID="s62"><Data ss:Type="String">M,P,aa,ab,ac,ad,ae,af,ag,ai,aj,ak,al,am,an,ao,ap,aq,ar,at,av,ax,ay,az,ba,bb,bd,be,bf,bg,bj,bl,bm,bn,bo,bp,bq,br,bs,bt,bu,bv,bx,by,bz,ca,cb,cc,cd,ce,cf,cg,ch,cj,ck,cl,cn,cp,cq,cr,cs,ct,cu,cv,cw,cx,cy,cz,da,db,dc,dd,de,df,dg,dh,di,dj,dk,dl,dm,dn,do,dp,dq,dr,ds,dt,du,dv,dx,dy,dz,ea,eb,ec,ed,ee,eg,eh,ei,ej,ek,el,em,en,eo,ep,eq,er,es,et,eu,ev,ew,ex,ey,fa,fc,fd,fe,ff,fh,fl,fm,fn,fo,fq,fr,fs,ft,fu,fv,fw,fx,fy,fz,gb,gc</Data></Cell>
   </Row>
   <Row ss:AutoFitHeight="0">
    <Cell><Data ss:Type="String">ATTCTTGTTCTTTAAAATGAAGTGGGCACTCGCCAACAAAXXXXXXXXXXGGAAGGAACAGCCGATATGGAAAAGGGAGTGGCAGAGACT</Data></Cell>
    <Cell><Data ss:Type="String">P,ac,ai,al,an,ap,aq,at,av,aw,ax,az,bb,bc,bd,be,bi,bj,bk,bq,br,bs,bu,by,cb,cd,cp,cr,cs,cw,cz,dc,dg,di,dj,dm,dp,dq,ds,du,dx,dz,ea,eb,ec,ee,ej,em,en,eo,ep,er,es,ev,ew,fd,ff,fg,fl,fm,fq,fr,fs,fu,fv,ga</Data></Cell>
   </Row>
   <Row ss:AutoFitHeight="0">
    <Cell><Data ss:Type="String">&gt;Marker03249</Data></Cell>
    <Cell><Data ss:Type="String">lmxll</Data></Cell>
   </Row>
   <Row ss:AutoFitHeight="0">
    <Cell><Data ss:Type="String">CTTGATGCCTTTTCGCTCTCTGGAGGTCTAACTATATATAXXXXXXXXXXTTTGTCGCCCAACAAATTGAATACAATTGGAGCCAATGCT</Data></Cell>
    <Cell><Data ss:Type="String">P,ad,ae,ag,aj,al,am,an,ao,ar,az,bd,be,bf,bi,bm,by,cb,ce,cg,cl,cp,cs,cu,cv,db,dc,di,dl,dm,do,dq,dr,ds,dw,dy,ee,em,ex,ey,fn,fo,fw,fx,fy,ga</Data></Cell>
   </Row>
   <Row ss:AutoFitHeight="0">
    <Cell><Data ss:Type="String">CTTGATGCCTTTTCGCTCTCTGGAGGTCTAACAAAAGGCGXXXXXXXXXXTTTGTCGCCCAACAAATTGAATACAATTGGAGCCAATGCT</Data></Cell>
    <Cell ss:StyleID="s62"><Data ss:Type="String">M,P,aa,ab,ac,ad,ae,af,ag,ai,aj,ak,al,am,an,ao,ap,aq,ar,at,av,aw,ax,az,ba,bb,bc,bd,be,bf,bg,bh,bi,bk,bl,bm,bn,bo,bp,bq,br,bs,bt,bu,bv,bx,by,bz,ca,cb,cc,cd,cf,cg,ch,cj,ck,cl,cn,cp,cq,cr,cs,ct,cu,cv,cw,cx,cy,cz,da,db,dc,dd,de,dg,dh,di,dj,dk,dl,dm,dn,do,dp,dr,ds,du,dv,dw,dx,dy,dz,ea,eb,ec,ed,ee,eg,eh,ei,ej,ek,el,em,en,eo,ep,er,es,et,eu,ew,ex,ey,ez,fd,fe,ff,fg,fh,fi,fl,fm,fn,fo,fq,fr,ft,fu,fv,fw,fx,fy,fz,ga,gb</Data></Cell>
   </Row>
   <Row ss:AutoFitHeight="0">
    <Cell><Data ss:Type="String">&gt;Marker03351</Data></Cell>
    <Cell><Data ss:Type="String">hkxhk</Data></Cell>
   </Row>
   <Row ss:AutoFitHeight="0">
    <Cell><Data ss:Type="String">GACCCGAGTCCCTGCCGGAGAGGCATTTGAGCCTGTTCCAXXXXXXXXXXTCCGGTTGGGCAGTCATGTCGAGGTTGTTATCGCTCTGAA</Data></Cell>
    <Cell ss:StyleID="s62"><Data ss:Type="String">M,P,aa,ab,ac,ad,ae,af,ag,ai,aj,am,an,ap,aq,ar,av,aw,az,ba,bb,bd,be,bf,bj,bl,bo,bq,br,bs,bt,bu,bv,by,bz,cb,cc,cd,ce,cf,ch,cj,ck,cl,cn,cp,cq,ct,cu,cv,cw,cy,cz,db,dd,de,df,dg,dh,dj,dl,dm,dn,do,dp,dq,dr,ds,dx,dy,dz,ea,eb,ec,ee,eg,eh,ei,ek,el,em,en,eo,ep,er,es,et,ew,ex,ey,ez,fa,fc,fe,ff,fg,fh,fi,fl,fm,fn,fo,fq,fr,ft,fu,fv,fw,fx,fz,ga,gb,gc</Data></Cell>
   </Row>
   <Row ss:AutoFitHeight="0">
    <Cell><Data ss:Type="String">GACCCGAGGCTCTGCCGGAGAGGCATTTGAGCCTGTTCCAXXXXXXXXXXTCCGGTTGGGCAGTCATGTCGAGGTTGTTATCGCTCTGAA</Data></Cell>
    <Cell ss:StyleID="s62"><Data ss:Type="String">M,P,aa,ab,ac,ad,ae,af,ag,ai,aj,an,ao,ap,aq,ar,av,az,ba,bc,bd,bf,bh,bi,bj,bl,bn,bq,br,bt,bv,bx,by,bz,cb,cd,ce,cf,ch,cl,cn,cp,cq,cr,cs,ct,cv,cw,cz,da,db,dc,dd,dh,dj,dk,dm,dn,dq,dr,ds,du,dy,dz,ea,eb,ec,ee,eg,eh,ei,ek,el,en,eo,ep,eq,er,es,eu,ev,ex,ey,ez,fc,fd,fe,ff,fg,fh,fi,fl,fm,fn,fo,fs,ft,fu,fv,fw,fx,fy,fz,ga,gb</Data></Cell>
   </Row>
   <Row ss:AutoFitHeight="0">
    <Cell><Data ss:Type="String">&gt;Marker03418</Data></Cell>
    <Cell><Data ss:Type="String">nnxnp</Data></Cell>
   </Row>
   <Row ss:AutoFitHeight="0">
    <Cell><Data ss:Type="String">AAACATTCTCTTCACCCTATCTGCAGACAACACAGTAGTGXXXXXXXXXXATAAACAGTAACATGATGACAAAGTTTTCTATGACATATT</Data></Cell>
    <Cell ss:StyleID="s62"><Data ss:Type="String">M,P,aa,ab,ac,ad,ae,af,ag,ai,aj,ak,al,am,an,ao,ap,aq,ar,at,av,aw,ax,ay,az,ba,bb,bc,bd,be,bf,bh,bi,bj,bl,bm,bn,bo,bp,bq,br,bs,bt,bu,bv,bx,by,bz,ca,cb,cc,cd,ce,cf,cg,ch,cj,ck,cl,cp,cq,cr,cs,ct,cv,cx,cy,cz,da,db,dc,dd,dg,dh,di,dj,dk,dm,dn,do,dp,dr,ds,dt,du,dv,dw,dy,dz,ea,eb,ec,ed,ee,eg,eh,ei,ek,em,eo,ep,eq,er,es,et,ew,ex,ey,ez,fc,fd,fe,ff,fg,fm,fn,fo,fq,fr,fs,fu,fv,fw,fx,fy,fz,ga,gb,gc</Data></Cell>
   </Row>
   <Row ss:AutoFitHeight="0">
    <Cell><Data ss:Type="String">AAACATTCTCTTCACCCTATCTGCAGACAACACAGTAGTGXXXXXXXXXXATAAACAGTAACATGATGACAAAGTTTTCTGTGACATATT</Data></Cell>
    <Cell><Data ss:Type="String">M,ab,ae,ai,aj,ak,al,am,an,ao,ap,ar,ax,ay,az,bb,be,bj,bk,bo,br,bs,bv,by,cb,cf,cl,cn,cp,cr,cu,cw,cx,da,dd,de,df,di,dk,dl,dn,dp,dq,dr,ds,dt,dv,dx,dz,ed,ee,ei,ej,el,ep,eq,et,ey,ez,fa,fd,fi,fl,fn,fo,fq,fr,ft,fx,fy,fz,gb,gc</Data></Cell>
   </Row>
   <Row ss:AutoFitHeight="0">
    <Cell><Data ss:Type="String">&gt;Marker0475</Data></Cell>
    <Cell><Data ss:Type="String">lmxll</Data></Cell>
   </Row>
   <Row ss:AutoFitHeight="0">
    <Cell><Data ss:Type="String">CTTCCCAGACACATTGTTGCCAACACTTTTCCCAGACACAXXXXXXXXXXTTTGAGGAAGCAGAAGAACCAACATGATTGTTGGTAGAAG</Data></Cell>
    <Cell><Data ss:Type="String">P,ab,ad,ae,af,ag,ai,aj,ak,al,ao,at,aw,az,ba,bb,bd,bi,bj,bk,bp,bq,bu,bv,bx,by,cd,ce,cf,ck,cn,cq,cr,ct,cw,cx,cy,cz,da,db,dc,dd,de,dh,dl,dm,dn,dq,dr,ds,du,dx,dz,ea,eb,eg,ej,ek,en,eq,fa,fc,fg,fh,fq,fs,ft,fu,fw,fx,fz</Data></Cell>
   </Row>
   <Row ss:AutoFitHeight="0">
    <Cell><Data ss:Type="String">CTTCCCAGACACATTGTTGCCAACACTCTTCCCAGACACAXXXXXXXXXXTTTGAGGAAGCAGAAGAACCAACATGATTGTTGGTAGAAG</Data></Cell>
    <Cell ss:StyleID="s62"><Data ss:Type="String">M,P,aa,ab,ac,ad,ae,af,ag,ak,am,an,ao,ap,aq,ar,at,av,ax,ay,az,bb,bc,be,bf,bg,bh,bj,bl,bm,bo,bp,bs,bt,bu,bv,by,bz,ca,cb,cc,cf,cg,ch,cj,ck,cl,cn,cp,cq,cr,cs,ct,cu,cv,cy,cz,da,db,df,dh,dj,dk,dl,dm,dn,dp,dr,du,dv,dy,dz,ea,eb,ec,ed,ee,eg,eh,ei,ej,ek,el,em,en,eo,ep,er,es,et,eu,ev,ew,ex,ey,ez,fa,fc,fd,fe,fh,fi,fm,fo,fq,fr,fs,ft,fv,fx,fy,fz,ga,gb,gc</Data></Cell>
   </Row>
   <Row ss:AutoFitHeight="0">
    <Cell><Data ss:Type="String">&gt;Marker03603</Data></Cell>
    <Cell><Data ss:Type="String">lmxll</Data></Cell>
   </Row>
   <Row ss:AutoFitHeight="0">
    <Cell><Data ss:Type="String">CTTGCAGATTCCAACGTTCTTATGTTCTTATGTTCTTACTXXXXXXXXXXACAACCACTTATAAAATCTAGCGGCATATCTATAAAAGTA</Data></Cell>
    <Cell ss:StyleID="s62"><Data ss:Type="String">M,P,aa,ab,ac,ad,ae,af,ai,aj,ak,al,am,an,ao,ap,aq,ar,at,av,ax,ay,az,bb,bc,bd,be,bf,bj,bk,bm,bo,bp,bq,br,bs,bt,bu,bv,bx,by,bz,ca,cb,cc,cd,cf,cg,ch,cj,ck,cn,cp,cq,cr,ct,cv,cw,cx,cy,cz,db,dd,de,df,dg,dh,di,dj,dk,dl,dm,dn,do,dp,dq,dr,ds,dt,du,dv,dx,dz,ea,eb,ed,ee,eg,eh,ej,ek,el,em,en,eo,ep,er,es,et,ev,ew,ex,ey,fa,fc,fd,fe,ff,fg,fh,fi,fm,fn,fo,fq,fr,fs,ft,fu,fv,fw,fx,fy,fz,ga,gb,gc</Data></Cell>
   </Row>
   <Row ss:AutoFitHeight="0">
    <Cell><Data ss:Type="String">CTTGCAGATTCCAACGTTCTTATGTTCTTATGTTCTTACTXXXXXXXXXXACAACCACTAATAAAATCTAGCGGCATATCTATAAAAGTA</Data></Cell>
    <Cell><Data ss:Type="String">P,ac,ad,ae,af,ag,ai,aj,ak,al,ap,at,av,az,bc,be,bf,bg,bl,bp,bz,cc,cd,ch,cr,cs,cw,cz,db,dc,dd,de,dg,dj,dn,dp,dr,dv,dy,ed,eg,eh,em,en,eo,er,eu,ev,ey,fd,ff,fg,fh,fi,fl,fm,fo,fs,ft,fu,fv,fz,gb</Data></Cell>
   </Row>
   <Row ss:AutoFitHeight="0">
    <Cell><Data ss:Type="String">&gt;Marker03452</Data></Cell>
    <Cell><Data ss:Type="String">lmxll</Data></Cell>
   </Row>
   <Row ss:AutoFitHeight="0">
    <Cell><Data ss:Type="String">ACTGTTACAATATAATCCAAAGGTATTATTAAGGACCTACXXXXXXXXXXTTTTTAAACCGATTAATTTAAGATAGATACAACGAAAAAC</Data></Cell>
    <Cell ss:StyleID="s62"><Data ss:Type="String">M,P,aa,ab,ac,ad,ae,ag,ai,aj,ak,an,ao,ap,aq,ar,av,aw,ax,ay,bd,be,bf,bg,bi,bk,bl,bn,bo,bp,bq,br,bs,bt,bu,bv,bx,bz,cb,cc,cd,ce,cg,ch,cl,cn,cp,cq,cu,cv,cw,cx,cz,da,dd,de,dh,dj,dk,dl,dm,dn,do,dp,dq,dr,ds,dt,dv,dw,ee,eh,ek,el,em,en,eo,er,es,et,eu,ev,fa,fd,fe,fg,fh,fl,fm,fn,fo,fs,fv,fw,fx,fz,ga,gb,gc</Data></Cell>
   </Row>
   <Row ss:AutoFitHeight="0">
    <Cell><Data ss:Type="String">ACTGTTACAATATAATCCAAAGGTATTATTAAGGACCTAGXXXXXXXXXXTTTTTAAACCGATTAATTTAAGATCGATACAACGAAAAAC</Data></Cell>
    <Cell><Data ss:Type="String">P,ab,ac,af,ag,ak,am,aq,at,ax,az,ba,bb,bc,bd,be,bf,bj,bl,bm,bo,bp,br,bv,by,ca,cb,cd,cf,ch,cj,ck,cr,cs,cy,da,db,dc,dd,de,df,dg,di,dj,dm,dp,dq,dt,du,dx,dy,dz,ea,ed,eg,eh,ei,ej,el,em,en,eo,ep,eq,et,eu,ew,ex,ez,fa,ff,fi,fl,fq,fr,fs,ft,fu,fv,fy,gc</Data></Cell>
   </Row>
   <Row ss:AutoFitHeight="0">
    <Cell><Data ss:Type="String">&gt;Marker03084</Data></Cell>
    <Cell><Data ss:Type="String">abxcc</Data></Cell>
   </Row>
   <Row ss:AutoFitHeight="0">
    <Cell><Data ss:Type="String">CATTATTCCAACATTTAAGTCCTGATTAAGTGTCTTCTGAXXXXXXXXXXCATAAGCTTCAAGACCATTCTAATAAAATAAAAAATCATT</Data></Cell>
    <Cell><Data ss:Type="String">P,aa,ac,ae,af,ag,ai,aj,ak,am,ap,ar,ay,az,bc,bd,bg,bk,bl,bm,bp,bq,br,bs,bu,bx,by,bz,ca,cb,cd,cg,cl,cr,ct,cx,cy,cz,dd,de,dh,dm,do,dp,dr,ds,du,dz,ed,eh,ei,ej,el,em,eo,eq,eu,ew,ex,fl,fr,fu,fy,fz,ga,gb</Data></Cell>
   </Row>
   <Row ss:AutoFitHeight="0">
    <Cell><Data ss:Type="String">CATTATTCCAACATTTAAGTCCTGATTAAGTGTCTTCTGAXXXXXXXXXXCATAAGCTTCAAGACCATTCTAATAAATAAATAAATCATT</Data></Cell>
    <Cell><Data ss:Type="String">M,ag,aj,ak,al,an,ao,ap,ar,av,ax,bb,bd,be,bg,bi,bl,bo,bs,bu,bv,by,cb,cc,cj,cs,cu,cy,db,dc,dd,df,dh,dj,dk,dl,dm,dn,dp,dq,dr,dt,du,dv,dz,ec,ed,ee,eg,eh,ei,ej,el,em,en,eq,eu,ew,fa,fd,fe,ff,fg,fh,fn,fs,ft,fu,fw,fx,gb</Data></Cell>
   </Row>
   <Row ss:AutoFitHeight="0">
    <Cell><Data ss:Type="String">CATTATTCCAACATTTAAGTCTTGATTAAGTGTCTTCTGAXXXXXXXXXXACTCATAAGCTTCAAGACCATTCTAATAAAAAAAATCATT</Data></Cell>
    <Cell><Data ss:Type="String">P,ab,ad,an,ao,at,av,ax,ba,bb,be,bf,bi,bj,bn,bt,bv,cc,ce,cf,ch,cj,ck,cn,cp,cw,db,dg,di,dj,dk,dn,dq,dv,dw,dx,dy,eb,ec,ee,eg,ek,en,ep,er,es,ev,ey,ff,fh,fo,fq,fs,fv,fw,gc</Data></Cell>
   </Row>
   <Row ss:AutoFitHeight="0">
    <Cell><Data ss:Type="String">&gt;Marker03540</Data></Cell>
    <Cell><Data ss:Type="String">nnxnp</Data></Cell>
   </Row>
   <Row ss:AutoFitHeight="0">
    <Cell><Data ss:Type="String">TCTTATTGTTATTGGTTGAAACATTTGTAACAAAATGATTXXXXXXXXXXGAGCATCACATCGGGACAGTTCTTCACTGCCTGGAAATGA</Data></Cell>
    <Cell><Data ss:Type="String">M,ab,ad,af,aj,an,ao,ap,aq,aw,az,ba,be,bf,bj,bp,bq,bt,bv,by,cc,ch,cq,cr,cx,dd,df,dg,di,dj,dn,dp,ds,du,dx,dz,eb,eg,ei,ej,em,er,es,eu,ev,fa,fe,fh,fo,fu,fv,fw,fx,fy</Data></Cell>
   </Row>
   <Row ss:AutoFitHeight="0">
    <Cell><Data ss:Type="String">TCTTATTGTTATTGGTTGAAACATTTGTAACGAAATGATTXXXXXXXXXXGAGCATCACATCGGGACAGTTCTTCACTGCCTGGAAATGA</Data></Cell>
    <Cell ss:StyleID="s62"><Data ss:Type="String">M,P,aa,ab,ac,ad,ae,af,ag,ai,aj,ak,al,am,an,ao,ap,ar,at,av,aw,ax,ay,az,ba,bb,bc,bd,be,bf,bh,bi,bj,bl,bm,bn,bo,bp,br,bt,bu,bv,bx,by,bz,ca,cb,cd,ce,cf,cg,ch,cj,ck,cl,cn,cp,cr,cs,ct,cv,cw,cx,cy,cz,db,dc,dd,de,df,dg,dh,di,dj,dk,dl,dm,dn,do,dp,dq,dr,ds,dv,dx,dy,dz,ea,ed,ee,eg,eh,ei,ej,ek,el,em,en,eo,ep,eq,er,es,et,eu,ev,ew,ex,ey,ez,fa,fc,fd,ff,fh,fi,fm,fn,fo,fq,fr,fs,ft,fu,fv,fw,fx,fy,fz,ga,gb,gc</Data></Cell>
   </Row>
   <Row ss:AutoFitHeight="0">
    <Cell><Data ss:Type="String">&gt;Marker02953</Data></Cell>
    <Cell><Data ss:Type="String">nnxnp</Data></Cell>
   </Row>
   <Row ss:AutoFitHeight="0">
    <Cell><Data ss:Type="String">AGTACGTACTTTTTTCAATTCACAAGGGAGGATGATTTTGXXXXXXXXXXGTGTGAGAACAGAGGAGATAGCAACTGTTTCAAGAATAAC</Data></Cell>
    <Cell ss:StyleID="s62"><Data ss:Type="String">M,P,aa,ab,ac,ad,ae,af,ag,ai,aj,ak,al,am,an,ao,ap,aq,ar,at,av,aw,ax,ay,az,bb,bc,bd,be,bf,bh,bk,bm,bp,bq,bs,bt,bu,bv,bx,by,bz,ca,cb,cd,cf,cg,ch,cj,ck,cl,cp,cq,cr,cs,ct,cv,cx,cy,cz,da,db,dc,dd,de,df,dg,dh,di,dj,dk,dl,dm,dn,do,dp,dq,dr,ds,dt,dv,dx,dy,dz,ea,eb,ec,ed,ee,eg,eh,ei,el,em,en,eo,ep,eq,er,es,et,eu,ev,ew,ex,ey,fa,fc,fd,ff,fg,fh,fi,fl,fn,fq,fr,fs,ft,fu,fv,fw,fx,fy,fz,gb,gc</Data></Cell>
   </Row>
   <Row ss:AutoFitHeight="0">
    <Cell><Data ss:Type="String">AGTATGTACTTTTTTCAATTCACAAGGGAGGATGATTTTGXXXXXXXXXXGTGTGAGAACAGAGGAGATAGCAACTGTTTCAAGAATAAC</Data></Cell>
    <Cell><Data ss:Type="String">M,aa,ab,ac,ad,ae,ag,ai,aj,al,am,an,aq,ar,at,ax,ay,ba,bc,be,bj,bl,bo,bq,bs,by,bz,cc,cd,cf,cj,ck,cp,ct,cu,cw,da,dc,dd,df,dg,dh,dj,dk,dq,dr,ds,du,dw,dz,ea,ek,el,em,eo,er,et,ey,fo,fs,ft,fu,fv,fw,fx,fy,fz,ga,gb</Data></Cell>
   </Row>
   <Row ss:AutoFitHeight="0">
    <Cell><Data ss:Type="String">&gt;Marker0182</Data></Cell>
    <Cell><Data ss:Type="String">hkxhk</Data></Cell>
   </Row>
   <Row ss:AutoFitHeight="0">
    <Cell><Data ss:Type="String">TAAGAATTCGCCCAGTGTCTCCGTCAATTTGGATGCGCCCXXXXXXXXXXAGGATAGGTATGTTCTCAAACGCTTTCGGCTCGCAGAACA</Data></Cell>
    <Cell ss:StyleID="s62"><Data ss:Type="String">M,P,aa,ab,ac,ad,ae,ai,ak,al,an,ao,ap,aq,ar,at,av,bc,bf,bg,bi,bj,bq,br,bs,bv,bx,by,bz,cd,cg,ch,cj,cp,cr,ct,cu,cv,cx,cy,cz,db,dc,dd,de,dh,dk,dm,dn,dp,dq,dr,ds,dx,dz,eb,ed,ee,eg,eh,ei,ek,el,em,en,ep,eq,et,eu,ex,ey,ez,fc,fd,ff,fh,fi,fl,fm,fn,fo,fq,fr,fs,ft,fu,fv,fw,fx,fy,ga,gb</Data></Cell>
   </Row>
   <Row ss:AutoFitHeight="0">
    <Cell><Data ss:Type="String">TAAGAATTCGCCCAGTGTCTCCGTCAATTTGGATGCGCCCXXXXXXXXXXAGGATATGTATGTTTTCAGACGCTTTCGGCTCGCAGAACA</Data></Cell>
    <Cell ss:StyleID="s62"><Data ss:Type="String">M,P,aa,ab,ac,ae,af,ag,ai,aj,ak,am,an,ao,aq,av,aw,ax,ay,az,ba,bb,bd,be,bf,bh,bk,bl,bm,bo,bp,bq,br,bt,bu,bv,bx,by,bz,ca,cb,cd,ce,ch,ck,cn,cp,cq,cs,cv,cw,cz,dc,dg,dh,di,dj,dl,dn,do,dp,dq,ds,dt,du,dv,dw,dx,dy,dz,ea,ec,ed,ee,eh,ej,el,em,eo,ep,eq,er,es,ev,ez,fa,fd,fe,ff,fg,fi,fm,fn,fr,fs,ft,fx,fy,fz</Data></Cell>
   </Row>
   <Row ss:AutoFitHeight="0">
    <Cell><Data ss:Type="String">&gt;Marker03294</Data></Cell>
    <Cell><Data ss:Type="String">nnxnp</Data></Cell>
   </Row>
   <Row ss:AutoFitHeight="0">
    <Cell><Data ss:Type="String">CTCGTTTTTGTTTTTTGATGGAGCAGCGTCTGGCGGGCTTXXXXXXXXXXCATCTTACTCTGCCTTCTTGTAATGGGAGAAGCGTGTTGT</Data></Cell>
    <Cell><Data ss:Type="String">M,aa,ab,ac,af,ag,ai,aj,ar,at,az,be,bf,bk,bm,bq,bv,bx,by,cc,cf,ck,cn,cs,cv,cx,db,dd,di,dj,dl,dm,do,eg,ej,el,em,en,eo,er,es,et,eu,ev,fe,ff,fm,fq,fr,fs,fv,fw,fz,ga,gb</Data></Cell>
   </Row>
   <Row ss:AutoFitHeight="0">
    <Cell><Data ss:Type="String">CTCGTTTTTGTTTTTTGATGGAGCAGCGTCTGGCGGGCTTXXXXXXXXXXCATCTTACTCTGCCTTCTTGTAATGGGAGCAGCGTGTTGT</Data></Cell>
    <Cell ss:StyleID="s62"><Data ss:Type="String">M,P,aa,ab,ac,ad,ae,af,ag,ai,aj,am,an,ao,ap,aq,ar,at,av,aw,ax,ay,az,ba,bb,bc,bd,be,bf,bg,bh,bi,bm,bn,bo,bp,bq,bs,bt,bu,bv,bx,by,bz,ca,cb,cc,cd,ce,cf,cg,ch,cj,ck,cn,cp,cq,cr,cs,ct,cv,cx,cy,cz,da,db,dd,de,dh,di,dj,dk,dl,dn,do,dp,dr,ds,dt,du,dv,dx,dy,dz,ea,eb,ec,ed,eg,eh,ei,ej,el,em,eo,ep,er,et,eu,ev,ey,fa,fc,fd,fe,ff,fg,fm,fn,fo,fr,fs,ft,fu,fv,fw,fx,fy,fz,ga,gb,gc</Data></Cell>
   </Row>
   <Row ss:AutoFitHeight="0">
    <Cell><Data ss:Type="String">&gt;Marker03500</Data></Cell>
    <Cell><Data ss:Type="String">abxcc</Data></Cell>
   </Row>
   <Row ss:AutoFitHeight="0">
    <Cell><Data ss:Type="String">ATCATTATCTAGTCGCCAGTCCGCCACGGACGACGGTCACXXXXXXXXXXCCATTCCACCTGCAAAACTCCTGGTAATGATCTACTTTAA</Data></Cell>
    <Cell><Data ss:Type="String">P,ab,ac,ad,ae,af,ai,ak,al,an,ao,aq,ar,at,ay,az,bb,bc,bg,bh,bk,bl,bn,bs,bv,bz,cb,cc,cd,cg,ch,cj,cl,cp,cr,cv,cw,cy,cz,df,di,dm,do,dp,dq,dr,ds,dt,du,dw,dx,dy,dz,ea,eb,ec,ed,eh,ei,ej,em,eq,er,es,ew,ff,fu,fx,ga,gb</Data></Cell>
   </Row>
   <Row ss:AutoFitHeight="0">
    <Cell><Data ss:Type="String">ATCATTATCTAGTCGCCAGTCCGCCACGGACGACGGTCACXXXXXXXXXXCCATTCCACCTGCAAAACTCCAGGTAATGATCTACTTTAA</Data></Cell>
    <Cell><Data ss:Type="String">M,ab,ac,ae,af,ag,ai,ak,al,am,an,ao,aq,at,ay,az,bc,bd,bg,br,bz,cb,cc,cd,cg,ch,cj,ck,cl,cn,cr,cs,cw,cx,cz,db,dd,de,di,dj,dk,dm,dn,do,dq,dr,ds,dt,dv,dy,dz,eb,ed,ee,em,en,ep,eq,er,es,et,ev,ey,ez,fh,fi,fl,fm,fn,fs,fu,fx,ga,gb,gc</Data></Cell>
   </Row>
   <Row ss:AutoFitHeight="0">
    <Cell><Data ss:Type="String">ATCATTATCTAGTCGCTAGTCCGCCACGGACGACGGTCACXXXXXXXXXXCCATTCCACCTGCAAAACTCCTGGTAATGATCTACTTTAA</Data></Cell>
    <Cell><Data ss:Type="String">P,ag,ai,aj,am,ap,ar,av,ax,bb,bd,be,bf,bj,bm,bp,bq,br,bt,bx,by,bz,ca,ce,ck,cn,cs,cw,da,db,dc,dd,de,dh,dj,dk,dl,dm,dn,dv,eb,ee,eg,ek,el,en,eo,ep,eu,ev,ex,ey,ez,fa,fc,fd,fe,fg,fo,fr,fv,fw,fz</Data></Cell>
   </Row>
   <Row ss:AutoFitHeight="0">
    <Cell><Data ss:Type="String">&gt;Marker03156</Data></Cell>
    <Cell><Data ss:Type="String">nnxnp</Data></Cell>
   </Row>
   <Row ss:AutoFitHeight="0">
    <Cell><Data ss:Type="String">TCTGCTTGCTCTCTTAACTGACTCTTGGTCATCCTCTCTTXXXXXXXXXXCGACGATTCCACTCTGCAGTATTCAACTTCTTTCAATAGA</Data></Cell>
    <Cell><Data ss:Type="String">M,aa,ad,ak,am,ao,at,ax,ay,az,bb,bf,bl,bm,bo,bs,bt,bv,by,ce,cf,cj,ct,de,dh,di,dj,dk,dl,dr,ds,dt,dv,dx,dy,ec,ed,eh,ei,ek,er,et,ex,fc,fd,fe,fg,fl,fn,fo,fr,ft,fw,fx,fy,gc</Data></Cell>
   </Row>
   <Row ss:AutoFitHeight="0">
    <Cell><Data ss:Type="String">TCTTCTTGCTCTCTTAACTGATTCTTGGTCATTCTCTCTTXXXXXXXXXXCTACGACTCCACTCTGCATTATTCAACTTCTTTCAATAGA</Data></Cell>
    <Cell ss:StyleID="s62"><Data ss:Type="String">M,P,aa,ab,ac,ad,ae,af,ag,ai,aj,ak,al,am,an,ao,ap,aq,ar,at,av,aw,ax,ay,az,ba,bb,bc,bd,be,bf,bi,bj,bk,bl,bm,bn,bo,bp,bq,br,bs,bt,bu,bv,bx,by,bz,ca,cb,cc,cd,ce,cf,cg,ch,cj,ck,cl,cn,cp,cq,cr,cs,ct,cu,cv,cw,cx,cy,cz,db,dc,dd,de,df,dg,dh,di,dj,dk,dl,dm,dn,do,dp,dq,dr,ds,dt,du,dv,dw,dx,dy,dz,ea,eb,ec,ed,ee,eg,eh,ei,ej,ek,el,em,en,eo,ep,eq,er,es,ev,ew,ex,ey,ez,fa,fc,fd,fe,ff,fg,fh,fi,fl,fm,fn,fo,fq,fr,fs,ft,fu,fv,fw,fx,fy,fz,ga,gb,gc</Data></Cell>
   </Row>
   <Row ss:AutoFitHeight="0">
    <Cell><Data ss:Type="String">&gt;Marker03392</Data></Cell>
    <Cell><Data ss:Type="String">efxeg</Data></Cell>
   </Row>
   <Row ss:AutoFitHeight="0">
    <Cell><Data ss:Type="String">AATGTTCTCTTCATAAATGTTGAAAACAAAAACAAAGAAAXXXXXXXXXXAAAATATACGAGGAAAAAAGAAAAATAAAGCACTAATCGA</Data></Cell>
    <Cell><Data ss:Type="String">M,ac,ae,ag,aj,al,ar,av,aw,ax,ay,ba,bc,bf,bg,bi,bj,bm,bo,bp,bq,br,bs,bu,bv,by,cb,cf,cg,ck,cl,cp,cq,cr,cs,cv,cw,dc,df,dm,dn,dq,du,dw,dz,ec,ed,ee,eg,eh,ek,eo,ep,ex,ey,ez,fa,ff,fh,fl,fs,ft,fu,fv</Data></Cell>
   </Row>
   <Row ss:AutoFitHeight="0">
    <Cell><Data ss:Type="String">AAAGTTCTCTTCATAAATGTTGAAAACAAAAACAAAGAAAXXXXXXXXXXAAAATATACGAGGAAAAATGAAAAATAAAGCACTAATCGA</Data></Cell>
    <Cell><Data ss:Type="String">P,aa,af,al,am,an,ap,ay,bb,bc,bd,be,bj,bl,bm,by,bz,ca,cc,cf,cg,ch,ck,cn,cp,cv,cx,cy,da,db,de,df,dq,dr,ds,dt,dv,ea,ec,ed,ee,ej,ek,el,ep,eq,er,fc,fm,fs,fu,fw,gb</Data></Cell>
   </Row>
   <Row ss:AutoFitHeight="0">
    <Cell><Data ss:Type="String">AAAGTTCTCTTCATAAATGTTGAAAACAAAAACAAAGAAAXXXXXXXXXXAAAATATACGAGGAAAAAAGAAAAATAAAGCACTAATCGA</Data></Cell>
    <Cell ss:StyleID="s62"><Data ss:Type="String">M,P,aa,ab,ac,ad,ae,af,ag,ai,aj,ak,am,an,ao,ap,aq,ar,at,aw,ax,az,ba,bb,be,bg,bh,bk,bl,bo,bp,bq,br,bt,bu,bv,bx,by,bz,ca,cb,cd,ch,cj,cl,cn,cq,cr,cs,ct,cu,cw,cx,cy,cz,da,db,dd,de,dg,dh,di,dj,dk,dl,dm,dn,do,dp,dr,ds,dt,du,dv,dw,dx,dy,dz,eb,ee,eg,eh,ei,ej,em,en,eo,eq,er,es,et,eu,ev,ew,ey,fa,fd,fe,ff,fh,fi,fl,fm,fn,fo,fq,fr,fv,fw,fx,fz,ga,gb,gc</Data></Cell>
   </Row>
   <Row ss:AutoFitHeight="0">
    <Cell><Data ss:Type="String">&gt;Marker03412</Data></Cell>
    <Cell><Data ss:Type="String">lmxll</Data></Cell>
   </Row>
   <Row ss:AutoFitHeight="0">
    <Cell><Data ss:Type="String">TATTTTTGACATTTATAACACTGTCGTTACAATTACTGTAXXXXXXXXXXGGAGGAGGATCTAAAGCCCCGTTCACACTGTGCCGACTCT</Data></Cell>
    <Cell><Data ss:Type="String">P,ac,ad,af,ag,aj,aq,ar,aw,az,ba,bb,bf,bi,bk,bl,bm,bn,bo,bs,bu,bv,bx,ce,cn,ct,cu,cv,cw,cx,cz,db,dc,dd,de,dh,dk,dm,ds,du,dv,dw,dx,dy,dz,ed,eg,eh,ek,em,eo,ep,er,et,eu,ex,ez,fa,fc,fd,ff,fh,fi,fn,fq,ft,fx,gb,gc</Data></Cell>
   </Row>
   <Row ss:AutoFitHeight="0">
    <Cell><Data ss:Type="String">TATTTTTGACATTTATAACACTGTCGTTACAATTACTGTAXXXXXXXXXXGAAGGAGGATCTAAAGCCCCGTTCACACTGTGCCGACTCT</Data></Cell>
    <Cell ss:StyleID="s62"><Data ss:Type="String">M,P,aa,ab,ac,ad,ae,af,ag,ai,aj,ak,al,am,an,ao,ap,aq,ar,at,av,ax,az,ba,bb,bc,bd,bf,bg,bh,bj,bk,bl,bm,bn,bo,bp,bq,br,bs,bt,bv,bx,by,bz,ca,cb,cc,cd,ce,cf,cg,ch,cj,ck,cl,cp,cr,cs,ct,cu,cv,cw,cy,cz,da,db,dc,dd,df,dg,dh,di,dj,dk,dl,dm,dn,do,dp,dq,dr,ds,dt,du,dv,dx,dy,dz,ea,eb,ec,ed,ee,eg,eh,ei,ej,ek,el,em,en,eo,ep,er,es,et,ev,ex,ey,ez,fa,fd,ff,fg,fi,fl,fm,fo,fq,fr,fs,ft,fu,fv,fw,fx,fy,fz,ga,gb</Data></Cell>
   </Row>
   <Row ss:AutoFitHeight="0">
    <Cell><Data ss:Type="String">&gt;Marker03469</Data></Cell>
    <Cell><Data ss:Type="String">efxeg</Data></Cell>
   </Row>
   <Row ss:AutoFitHeight="0">
    <Cell><Data ss:Type="String">TTGTATGTCTCGTGACCGTGTACGAGTTATGTCCACCTCAXXXXXXXXXXAGGGAGGTAATTTTTATATACAGTAAACCCTCGATGTAAT</Data></Cell>
    <Cell><Data ss:Type="String">M,aa,ab,ac,af,ag,an,ao,av,ba,bb,bd,be,bg,bi,bk,bl,br,bs,bt,bv,bx,by,bz,cb,cg,cl,cr,cw,cx,cy,da,de,dh,dj,dl,dp,ds,du,dv,dw,dy,ea,ed,eh,ei,ek,em,en,eo,eq,et,fe,ff,fn,fo,fq,fr,ft,fu,fw,fx,fy,fz</Data></Cell>
   </Row>
   <Row ss:AutoFitHeight="0">
    <Cell><Data ss:Type="String">TTGTATGTCTCGTGACCATGTACGAGTTATGTCCACCTCAXXXXXXXXXXAGGGAGGTAATTTTTATATACAGTAAACCCTCGATGTAAT</Data></Cell>
    <Cell ss:StyleID="s62"><Data ss:Type="String">M,P,aa,ad,ae,af,ai,aj,ak,am,ap,aq,ar,at,ay,az,ba,bb,bc,be,bm,bn,bo,bp,bq,bs,bt,by,bz,ca,cc,cd,ce,cf,ch,cj,ck,cp,cq,cr,cs,ct,cu,cv,cw,cy,cz,db,dd,dg,dj,dl,dm,dn,do,dp,dq,dr,ds,dt,dw,dx,dz,ea,eb,ec,ee,eg,ej,eo,ep,eq,er,es,et,eu,ev,ew,ey,ez,fc,fd,ff,fg,fh,fi,fn,fq,fu,fv,fw,ga,gb,gc</Data></Cell>
   </Row>
   <Row ss:AutoFitHeight="0">
    <Cell><Data ss:Type="String">TTGCACGTCTTGTGACCGTGTACGAGTTATGTCCACCTCAXXXXXXXXXXAGGGAGGTAATTTTTATATACAGTAAACCCTCGATGTAAT</Data></Cell>
    <Cell><Data ss:Type="String">P,ab,ac,ad,ag,al,am,an,ao,av,aw,ax,bc,bd,bj,bk,bl,bo,br,bv,bx,cb,cl,cp,cv,db,dd,df,dk,dq,du,dv,dy,dz,eb,ed,eg,eh,ei,el,em,en,ep,eq,fa,fd,fe,fg,fh,fi,fl,fm,fo,fs,fv,fz,ga</Data></Cell>
   </Row>
   <Row ss:AutoFitHeight="0">
    <Cell><Data ss:Type="String">&gt;Marker03397</Data></Cell>
    <Cell><Data ss:Type="String">abxcc</Data></Cell>
   </Row>
   <Row ss:AutoFitHeight="0">
    <Cell><Data ss:Type="String">ATTATTTTCATCATAATCATCATTTGTATTATTGTCATTAXXXXXXXXXXAAGAGGAAATTGGTAAGAAAGGTGGAATAGATAACTAAGA</Data></Cell>
    <Cell><Data ss:Type="String">P,ab,af,ag,aj,ak,al,ap,aq,at,ay,az,ba,bc,bf,bg,bi,bj,bn,bp,bq,bt,bv,bx,by,ca,cc,cd,ce,cf,cg,cj,cl,cn,cr,cs,cu,cw,da,dd,de,dh,dk,dm,do,dp,du,dx,dy,dz,ea,eb,ee,eh,ek,el,em,en,eq,er,et,ff,fg,fm,fn,ft,fv,fx,fz,ga</Data></Cell>
   </Row>
   <Row ss:AutoFitHeight="0">
    <Cell><Data ss:Type="String">ATTATTTTCATCATAATCATCATTTGTATTATTGTCATTAXXXXXXXXXXAAAAGAAAATTGGTAAGAAAGGTGGAATAGATAACTAAGA</Data></Cell>
    <Cell ss:StyleID="s62"><Data ss:Type="String">M,aa,ab,ac,ad,ae,af,ag,ai,aj,ak,am,an,ao,ap,aq,ar,at,av,aw,ax,ay,az,ba,bb,bc,bd,be,bf,bi,bj,bk,bm,bn,bo,bp,bq,br,bs,bt,bu,bv,bx,by,bz,ca,cb,cc,cd,cf,cg,ch,cj,ck,cl,cn,cp,cr,cs,cv,cw,cx,cy,cz,db,dc,dd,de,df,dg,di,dj,dk,dm,dn,do,dp,dq,dr,ds,du,dv,dx,dy,dz,ea,eb,ec,ed,ee,eg,eh,ei,ej,ek,el,en,eo,ep,eq,er,et,eu,ev,ew,ex,fe,ff,fg,fh,fi,fm,fv,fw,fx,fy,fz,ga,gb</Data></Cell>
   </Row>
   <Row ss:AutoFitHeight="0">
    <Cell><Data ss:Type="String">ATTATTTTCATCATAATCATCATTTATATTATTGTCATTAXXXXXXXXXXAAGAGGAAATTGGTAAGAAAGGTGGAATAGATAACTAAGA</Data></Cell>
    <Cell><Data ss:Type="String">P,aa,ab,ac,ad,ae,ai,am,an,ao,ar,av,aw,ax,bb,bd,be,bk,bm,bo,br,bu,bz,cb,ch,ck,cp,cv,cx,cy,db,dd,df,dg,di,dj,dn,dq,dr,ds,dt,ea,eb,ed,eg,ej,eo,ep,es,ev,ew,fh,fi,fr,fu,fw,fy,gb</Data></Cell>
   </Row>
   <Row ss:AutoFitHeight="0">
    <Cell><Data ss:Type="String">&gt;Marker03514</Data></Cell>
    <Cell><Data ss:Type="String">nnxnp</Data></Cell>
   </Row>
   <Row ss:AutoFitHeight="0">
    <Cell><Data ss:Type="String">TCAATAATGGCATATTAGTGCGTCTTTAAATGCTCCTGTAXXXXXXXXXXCTGTCATCACTGAAAAAATTAATAAAAGTGGAGCAGAGAA</Data></Cell>
    <Cell><Data ss:Type="String">M,aa,ae,ag,ai,aj,ak,am,ap,aq,at,aw,ax,ay,ba,bb,bc,be,bf,bg,bm,bq,br,bs,bx,by,ch,cn,cp,cq,cs,cu,cw,da,de,df,dh,dn,dr,ds,du,dw,dy,dz,eb,ec,ee,eh,ei,ej,ek,em,eo,er,et,ev,ex,fc,fd,ff,fg,fi,fl,fm,fu,fw,fy,gb,gc</Data></Cell>
   </Row>
   <Row ss:AutoFitHeight="0">
    <Cell><Data ss:Type="String">TCAATAATGGCATATTAGTGCGTCTTTAAATGCTCCTGTAXXXXXXXXXXGTCATCACTATGAAAAAATTAATAAAAGTGGAGCAGAGAA</Data></Cell>
[truncated: 22,913,479 more chars]
