# Supplementary material for: A second generation SNP and SSR integrated linkage map and QTL mapping for the Chinese mitten crab Eriocheir sinensis
Source: Sci Rep. 2017 Jan 3;7:39826. doi: 10.1038/srep39826 (PMC5206627; doi:10.1038/srep39826)
Supplement: Supplementary Dataset 2 [file srep39826-s3.xml]

<?xml version="1.0"?>
<?mso-application progid="Excel.Sheet"?>
<Workbook xmlns="urn:schemas-microsoft-com:office:spreadsheet"
 xmlns:o="urn:schemas-microsoft-com:office:office"
 xmlns:x="urn:schemas-microsoft-com:office:excel"
 xmlns:ss="urn:schemas-microsoft-com:office:spreadsheet"
 xmlns:html="http://www.w3.org/TR/REC-html40">
 <DocumentProperties xmlns="urn:schemas-microsoft-com:office:office">
  <Created>2006-09-16T00:00:00Z</Created>
  <LastSaved>2016-03-06T15:51:05Z</LastSaved>
  <Version>12.00</Version>
 </DocumentProperties>
 <OfficeDocumentSettings xmlns="urn:schemas-microsoft-com:office:office">
  <RemovePersonalInformation/>
 </OfficeDocumentSettings>
 <ExcelWorkbook xmlns="urn:schemas-microsoft-com:office:excel">
  <WindowHeight>9432</WindowHeight>
  <WindowWidth>16608</WindowWidth>
  <WindowTopX>0</WindowTopX>
  <WindowTopY>0</WindowTopY>
  <ProtectStructure>False</ProtectStructure>
  <ProtectWindows>False</ProtectWindows>
 </ExcelWorkbook>
 <Styles>
  <Style ss:ID="Default" ss:Name="Normal">
   <Alignment ss:Vertical="Bottom"/>
   <Borders/>
   <Font ss:FontName="宋体" x:CharSet="134" ss:Size="11" ss:Color="#000000"/>
   <Interior/>
   <NumberFormat/>
   <Protection/>
  </Style>
  <Style ss:ID="s62">
   <Font ss:FontName="Times New Roman" x:Family="Roman" ss:Size="11"
    ss:Color="#000000"/>
  </Style>
  <Style ss:ID="s63">
   <Alignment ss:Horizontal="Center" ss:Vertical="Center"/>
   <Font ss:FontName="Times New Roman" x:Family="Roman" ss:Size="11"
    ss:Color="#000000"/>
  </Style>
  <Style ss:ID="s64">
   <Alignment ss:Horizontal="Center" ss:Vertical="Center"/>
   <Font ss:FontName="Times New Roman" x:Family="Roman" ss:Size="11"
    ss:Color="#000000"/>
   <NumberFormat ss:Format="0.00_);[Red]\(0.00\)"/>
  </Style>
  <Style ss:ID="s65">
   <Alignment ss:Horizontal="Center" ss:Vertical="Center"/>
   <Font ss:FontName="Times New Roman" x:Family="Roman" ss:Size="11"
    ss:Color="#000000"/>
   <NumberFormat ss:Format="Percent"/>
  </Style>
  <Style ss:ID="s66">
   <Alignment ss:Horizontal="Center" ss:Vertical="Bottom"/>
   <Font ss:FontName="Times New Roman" x:Family="Roman" ss:Size="11"
    ss:Color="#000000"/>
  </Style>
  <Style ss:ID="s67">
   <Alignment ss:Horizontal="Center" ss:Vertical="Center"/>
   <Font ss:FontName="Times New Roman" x:Family="Roman" ss:Size="11"
    ss:Color="#000000"/>
   <NumberFormat ss:Format="0.00_ "/>
  </Style>
  <Style ss:ID="s68">
   <Alignment ss:Horizontal="Center" ss:Vertical="Center"/>
   <Font ss:FontName="Times New Roman" x:Family="Roman" ss:Size="11"
    ss:Color="#000000" ss:Bold="1"/>
  </Style>
  <Style ss:ID="s69">
   <Alignment ss:Horizontal="Center" ss:Vertical="Center"/>
   <Font ss:FontName="Times New Roman" x:Family="Roman" ss:Size="11"
    ss:Color="#000000" ss:Bold="1"/>
   <NumberFormat ss:Format="0.00_);[Red]\(0.00\)"/>
  </Style>
  <Style ss:ID="s70">
   <Alignment ss:Horizontal="Center" ss:Vertical="Center"/>
   <Font ss:FontName="Times New Roman" x:Family="Roman" ss:Size="11"
    ss:Color="#000000" ss:Bold="1"/>
   <NumberFormat ss:Format="Percent"/>
  </Style>
  <Style ss:ID="s71">
   <Alignment ss:Horizontal="Center" ss:Vertical="Bottom"/>
   <Font ss:FontName="Times New Roman" x:Family="Roman" ss:Size="11"
    ss:Color="#000000" ss:Bold="1"/>
  </Style>
  <Style ss:ID="s72">
   <Alignment ss:Horizontal="Center" ss:Vertical="Center"/>
   <Font ss:FontName="Times New Roman" x:Family="Roman" ss:Size="11"
    ss:Color="#000000" ss:Bold="1"/>
   <NumberFormat ss:Format="0.00_ "/>
  </Style>
  <Style ss:ID="s73">
   <Font ss:FontName="Times New Roman" x:Family="Roman" ss:Size="11"
    ss:Color="#000000" ss:Bold="1"/>
  </Style>
  <Style ss:ID="s74">
   <Font ss:FontName="Times New Roman" x:Family="Roman" ss:Size="14"
    ss:Color="#000000" ss:Bold="1"/>
  </Style>
  <Style ss:ID="s75">
   <Alignment ss:Vertical="Bottom" ss:WrapText="1"/>
   <Font ss:FontName="Times New Roman" x:Family="Roman" ss:Size="11"
    ss:Color="#000000"/>
  </Style>
  <Style ss:ID="s79">
   <Alignment ss:Horizontal="Center" ss:Vertical="Center" ss:WrapText="1"/>
   <Font ss:FontName="Times New Roman" x:Family="Roman" ss:Size="11"
    ss:Color="#000000"/>
  </Style>
  <Style ss:ID="s80">
   <Alignment ss:Horizontal="Center" ss:Vertical="Center" ss:WrapText="1"/>
   <Font ss:FontName="Times New Roman" x:Family="Roman" ss:Size="11"
    ss:Color="#000000"/>
   <NumberFormat ss:Format="0.00_);[Red]\(0.00\)"/>
  </Style>
  <Style ss:ID="s81">
   <Alignment ss:Horizontal="Center" ss:Vertical="Center" ss:WrapText="1"/>
   <Font ss:FontName="Times New Roman" x:Family="Roman" ss:Size="11"
    ss:Color="#000000"/>
   <NumberFormat ss:Format="Percent"/>
  </Style>
  <Style ss:ID="s82">
   <Alignment ss:Horizontal="Center" ss:Vertical="Center"/>
   <Font ss:FontName="Times New Roman" x:Family="Roman" ss:Size="11"
    ss:Color="#000000"/>
   <NumberFormat ss:Format="#,##0_ "/>
  </Style>
  <Style ss:ID="s83">
   <Alignment ss:Horizontal="Center" ss:Vertical="Center"/>
   <Font ss:FontName="Times New Roman" x:Family="Roman" ss:Color="#000000"/>
   <NumberFormat ss:Format="0.00_ "/>
  </Style>
  <Style ss:ID="s84">
   <Alignment ss:Horizontal="Center" ss:Vertical="Center"/>
   <Font ss:FontName="Times New Roman" x:Family="Roman" ss:Size="11"
    ss:Color="#000000"/>
   <NumberFormat ss:Format="0%"/>
  </Style>
  <Style ss:ID="s86">
   <Alignment ss:Horizontal="Left" ss:Vertical="Center" ss:WrapText="1"/>
   <Font ss:FontName="Times New Roman" x:Family="Roman" ss:Size="11"
    ss:Color="#000000"/>
  </Style>
 </Styles>
 <Worksheet ss:Name="Sheet1">
  <Table ss:ExpandedColumnCount="9" ss:ExpandedRowCount="83" x:FullColumns="1"
   x:FullRows="1" ss:StyleID="s62" ss:DefaultColumnWidth="61.199999999999996"
   ss:DefaultRowHeight="13.8">
   <Column ss:StyleID="s63" ss:AutoFitWidth="0" ss:Span="1"/>
   <Column ss:Index="3" ss:StyleID="s64" ss:AutoFitWidth="0"/>
   <Column ss:StyleID="s63" ss:AutoFitWidth="0" ss:Width="78.599999999999994"/>
   <Column ss:StyleID="s63" ss:AutoFitWidth="0" ss:Width="83.4"/>
   <Column ss:StyleID="s65" ss:AutoFitWidth="0" ss:Width="102.60000000000001"/>
   <Column ss:StyleID="s63" ss:AutoFitWidth="0"/>
   <Column ss:StyleID="s66" ss:AutoFitWidth="0"/>
   <Column ss:StyleID="s67" ss:AutoFitWidth="0"/>
   <Row ss:AutoFitHeight="0" ss:StyleID="s73">
    <Cell ss:StyleID="s74"><Data ss:Type="String">Table S2 Summary of segregation distortion markers on the linkage groups.</Data></Cell>
    <Cell ss:StyleID="s68"/>
    <Cell ss:StyleID="s69"/>
    <Cell ss:StyleID="s68"/>
    <Cell ss:StyleID="s68"/>
    <Cell ss:StyleID="s70"/>
    <Cell ss:StyleID="s68"/>
    <Cell ss:StyleID="s71"/>
    <Cell ss:StyleID="s72"/>
   </Row>
   <Row ss:Index="3" ss:AutoFitHeight="0" ss:Height="42" ss:StyleID="s75">
    <Cell ss:StyleID="s63"><Data ss:Type="String">Linkage group</Data></Cell>
    <Cell ss:StyleID="s79"><Data ss:Type="String">All marker number</Data></Cell>
    <Cell ss:StyleID="s80"><ss:Data ss:Type="String"
      xmlns="http://www.w3.org/TR/REC-html40"><Font html:Color="#000000">All marker percentage</Font><Font
       html:Face="宋体" html:Color="#000000">（</Font><Font html:Color="#000000">%</Font><Font
       html:Face="宋体" html:Color="#000000">）</Font></ss:Data></Cell>
    <Cell ss:StyleID="s79"><Data ss:Type="String">Segregation distortion marker number</Data></Cell>
    <Cell ss:StyleID="s79"><ss:Data ss:Type="String"
      xmlns="http://www.w3.org/TR/REC-html40"><Font html:Color="#000000">Segregation distortion marker percentage</Font><Font
       html:Face="宋体" html:Color="#000000">（</Font><Font html:Color="#000000">%</Font><Font
       html:Face="宋体" html:Color="#000000">）</Font></ss:Data></Cell>
    <Cell ss:StyleID="s81"><ss:Data ss:Type="String"
      xmlns="http://www.w3.org/TR/REC-html40"><Font html:Color="#000000">Frequency of segregation distortion marker</Font><Font
       html:Face="宋体" html:Color="#000000">（</Font><Font html:Color="#000000">%</Font><Font
       html:Face="宋体" html:Color="#000000">）</Font></ss:Data></Cell>
    <Cell ss:StyleID="s79"><Data ss:Type="String">SDR number</Data></Cell>
    <Cell ss:StyleID="s80"><Data ss:Type="String">Gap&gt;5</Data></Cell>
    <Cell ss:StyleID="s80"><ss:Data ss:Type="String"
      xmlns="http://www.w3.org/TR/REC-html40"><Font html:Color="#000000">Gap&lt;=5  percentage </Font><Font
       html:Face="宋体" html:Color="#000000">（</Font><Font html:Color="#000000">%</Font><Font
       html:Face="宋体" html:Color="#000000">）</Font></ss:Data></Cell>
   </Row>
   <Row ss:AutoFitHeight="0">
    <Cell><Data ss:Type="Number">1</Data></Cell>
    <Cell ss:StyleID="s82"><Data ss:Type="Number">211</Data></Cell>
    <Cell><Data ss:Type="Number">1.1499999999999999</Data></Cell>
    <Cell><Data ss:Type="Number">24</Data></Cell>
    <Cell><Data ss:Type="Number">0.83</Data></Cell>
    <Cell ss:StyleID="s63"><Data ss:Type="Number">11.37</Data></Cell>
    <Cell><Data ss:Type="Number">2</Data></Cell>
    <Cell><Data ss:Type="Number">4</Data></Cell>
    <Cell ss:StyleID="s83"><Data ss:Type="Number">98.094999999999999</Data></Cell>
   </Row>
   <Row ss:AutoFitHeight="0">
    <Cell><Data ss:Type="Number">2</Data></Cell>
    <Cell ss:StyleID="s82"><Data ss:Type="Number">403</Data></Cell>
    <Cell><Data ss:Type="Number">2.1999999999999997</Data></Cell>
    <Cell><Data ss:Type="Number">25</Data></Cell>
    <Cell><Data ss:Type="Number">0.86999999999999988</Data></Cell>
    <Cell ss:StyleID="s63"><Data ss:Type="Number">6.2</Data></Cell>
    <Cell><Data ss:Type="Number">2</Data></Cell>
    <Cell><Data ss:Type="Number">11</Data></Cell>
    <Cell ss:StyleID="s83"><Data ss:Type="Number">97.263999999999996</Data></Cell>
   </Row>
   <Row ss:AutoFitHeight="0">
    <Cell><Data ss:Type="Number">3</Data></Cell>
    <Cell ss:StyleID="s82"><Data ss:Type="Number">289</Data></Cell>
    <Cell><Data ss:Type="Number">1.58</Data></Cell>
    <Cell><Data ss:Type="Number">19</Data></Cell>
    <Cell><Data ss:Type="Number">0.66</Data></Cell>
    <Cell ss:StyleID="s63"><Data ss:Type="Number">6.5699999999999994</Data></Cell>
    <Cell><Data ss:Type="Number">0</Data></Cell>
    <Cell><Data ss:Type="Number">13</Data></Cell>
    <Cell ss:StyleID="s83"><Data ss:Type="Number">95.486000000000004</Data></Cell>
   </Row>
   <Row ss:AutoFitHeight="0">
    <Cell><Data ss:Type="Number">4</Data></Cell>
    <Cell ss:StyleID="s82"><Data ss:Type="Number">148</Data></Cell>
    <Cell><Data ss:Type="Number">0.80999999999999994</Data></Cell>
    <Cell><Data ss:Type="Number">26</Data></Cell>
    <Cell><Data ss:Type="Number">0.89999999999999991</Data></Cell>
    <Cell ss:StyleID="s63"><Data ss:Type="Number">17.57</Data></Cell>
    <Cell><Data ss:Type="Number">3</Data></Cell>
    <Cell><Data ss:Type="Number">7</Data></Cell>
    <Cell ss:StyleID="s83"><Data ss:Type="Number">95.238</Data></Cell>
   </Row>
   <Row ss:AutoFitHeight="0">
    <Cell><Data ss:Type="Number">5</Data></Cell>
    <Cell ss:StyleID="s82"><Data ss:Type="Number">312</Data></Cell>
    <Cell><Data ss:Type="Number">1.7000000000000002</Data></Cell>
    <Cell><Data ss:Type="Number">27</Data></Cell>
    <Cell><Data ss:Type="Number">0.94000000000000006</Data></Cell>
    <Cell ss:StyleID="s63"><Data ss:Type="Number">8.6499999999999986</Data></Cell>
    <Cell><Data ss:Type="Number">3</Data></Cell>
    <Cell><Data ss:Type="Number">13</Data></Cell>
    <Cell ss:StyleID="s83"><Data ss:Type="Number">95.82</Data></Cell>
   </Row>
   <Row ss:AutoFitHeight="0">
    <Cell><Data ss:Type="Number">6</Data></Cell>
    <Cell ss:StyleID="s82"><Data ss:Type="Number">128</Data></Cell>
    <Cell><Data ss:Type="Number">0.70000000000000007</Data></Cell>
    <Cell><Data ss:Type="Number">28</Data></Cell>
    <Cell><Data ss:Type="Number">0.97</Data></Cell>
    <Cell ss:StyleID="s63"><Data ss:Type="Number">21.88</Data></Cell>
    <Cell><Data ss:Type="Number">2</Data></Cell>
    <Cell><Data ss:Type="Number">12</Data></Cell>
    <Cell ss:StyleID="s83"><Data ss:Type="Number">90.551000000000002</Data></Cell>
   </Row>
   <Row ss:AutoFitHeight="0">
    <Cell><Data ss:Type="Number">7</Data></Cell>
    <Cell ss:StyleID="s82"><Data ss:Type="Number">221</Data></Cell>
    <Cell><Data ss:Type="Number">1.21</Data></Cell>
    <Cell><Data ss:Type="Number">21</Data></Cell>
    <Cell><Data ss:Type="Number">0.73</Data></Cell>
    <Cell ss:StyleID="s63"><Data ss:Type="Number">9.5</Data></Cell>
    <Cell><Data ss:Type="Number">2</Data></Cell>
    <Cell><Data ss:Type="Number">11</Data></Cell>
    <Cell ss:StyleID="s83"><Data ss:Type="Number">95</Data></Cell>
   </Row>
   <Row ss:AutoFitHeight="0">
    <Cell><Data ss:Type="Number">8</Data></Cell>
    <Cell ss:StyleID="s82"><Data ss:Type="Number">428</Data></Cell>
    <Cell><Data ss:Type="Number">2.34</Data></Cell>
    <Cell><Data ss:Type="Number">44</Data></Cell>
    <Cell><Data ss:Type="Number">1.53</Data></Cell>
    <Cell ss:StyleID="s63"><Data ss:Type="Number">10.280000000000001</Data></Cell>
    <Cell><Data ss:Type="Number">3</Data></Cell>
    <Cell><Data ss:Type="Number">11</Data></Cell>
    <Cell ss:StyleID="s83"><Data ss:Type="Number">97.424000000000007</Data></Cell>
   </Row>
   <Row ss:AutoFitHeight="0">
    <Cell><Data ss:Type="Number">9</Data></Cell>
    <Cell ss:StyleID="s82"><Data ss:Type="Number">50</Data></Cell>
    <Cell><Data ss:Type="Number">0.27</Data></Cell>
    <Cell><Data ss:Type="Number">9</Data></Cell>
    <Cell><Data ss:Type="Number">0.31</Data></Cell>
    <Cell ss:StyleID="s63"><Data ss:Type="Number">18</Data></Cell>
    <Cell><Data ss:Type="Number">1</Data></Cell>
    <Cell><Data ss:Type="Number">2</Data></Cell>
    <Cell ss:StyleID="s83"><Data ss:Type="Number">95.918000000000006</Data></Cell>
   </Row>
   <Row ss:AutoFitHeight="0">
    <Cell><Data ss:Type="Number">10</Data></Cell>
    <Cell ss:StyleID="s82"><Data ss:Type="Number">164</Data></Cell>
    <Cell><Data ss:Type="Number">0.89999999999999991</Data></Cell>
    <Cell><Data ss:Type="Number">11</Data></Cell>
    <Cell><Data ss:Type="Number">0.38</Data></Cell>
    <Cell ss:StyleID="s63"><Data ss:Type="Number">6.7100000000000009</Data></Cell>
    <Cell><Data ss:Type="Number">1</Data></Cell>
    <Cell><Data ss:Type="Number">6</Data></Cell>
    <Cell ss:StyleID="s83"><Data ss:Type="Number">96.319000000000003</Data></Cell>
   </Row>
   <Row ss:AutoFitHeight="0">
    <Cell><Data ss:Type="Number">11</Data></Cell>
    <Cell ss:StyleID="s82"><Data ss:Type="Number">53</Data></Cell>
    <Cell><Data ss:Type="Number">0.28999999999999998</Data></Cell>
    <Cell><Data ss:Type="Number">11</Data></Cell>
    <Cell><Data ss:Type="Number">0.38</Data></Cell>
    <Cell ss:StyleID="s63"><Data ss:Type="Number">20.75</Data></Cell>
    <Cell><Data ss:Type="Number">1</Data></Cell>
    <Cell><Data ss:Type="Number">2</Data></Cell>
    <Cell ss:StyleID="s83"><Data ss:Type="Number">96.153999999999996</Data></Cell>
   </Row>
   <Row ss:AutoFitHeight="0">
    <Cell><Data ss:Type="Number">12</Data></Cell>
    <Cell ss:StyleID="s82"><Data ss:Type="Number">63</Data></Cell>
    <Cell><Data ss:Type="Number">0.33999999999999997</Data></Cell>
    <Cell><Data ss:Type="Number">6</Data></Cell>
    <Cell><Data ss:Type="Number">0.21</Data></Cell>
    <Cell ss:StyleID="s63"><Data ss:Type="Number">9.5200000000000014</Data></Cell>
    <Cell><Data ss:Type="Number">0</Data></Cell>
    <Cell><Data ss:Type="Number">4</Data></Cell>
    <Cell ss:StyleID="s83"><Data ss:Type="Number">93.548000000000002</Data></Cell>
   </Row>
   <Row ss:AutoFitHeight="0">
    <Cell><Data ss:Type="Number">13</Data></Cell>
    <Cell ss:StyleID="s82"><Data ss:Type="Number">139</Data></Cell>
    <Cell><Data ss:Type="Number">0.76</Data></Cell>
    <Cell><Data ss:Type="Number">17</Data></Cell>
    <Cell><Data ss:Type="Number">0.59</Data></Cell>
    <Cell ss:StyleID="s63"><Data ss:Type="Number">12.23</Data></Cell>
    <Cell><Data ss:Type="Number">2</Data></Cell>
    <Cell><Data ss:Type="Number">7</Data></Cell>
    <Cell ss:StyleID="s83"><Data ss:Type="Number">94.927999999999997</Data></Cell>
   </Row>
   <Row ss:AutoFitHeight="0">
    <Cell><Data ss:Type="Number">14</Data></Cell>
    <Cell ss:StyleID="s82"><Data ss:Type="Number">262</Data></Cell>
    <Cell><Data ss:Type="Number">1.43</Data></Cell>
    <Cell><Data ss:Type="Number">167</Data></Cell>
    <Cell><Data ss:Type="Number">5.8000000000000007</Data></Cell>
    <Cell ss:StyleID="s63"><Data ss:Type="Number">63.739999999999995</Data></Cell>
    <Cell><Data ss:Type="Number">12</Data></Cell>
    <Cell><Data ss:Type="Number">6</Data></Cell>
    <Cell ss:StyleID="s83"><Data ss:Type="Number">97.700999999999993</Data></Cell>
   </Row>
   <Row ss:AutoFitHeight="0">
    <Cell><Data ss:Type="Number">15</Data></Cell>
    <Cell ss:StyleID="s82"><Data ss:Type="Number">292</Data></Cell>
    <Cell><Data ss:Type="Number">1.59</Data></Cell>
    <Cell><Data ss:Type="Number">20</Data></Cell>
    <Cell><Data ss:Type="Number">0.69</Data></Cell>
    <Cell ss:StyleID="s63"><Data ss:Type="Number">6.8500000000000005</Data></Cell>
    <Cell><Data ss:Type="Number">1</Data></Cell>
    <Cell><Data ss:Type="Number">9</Data></Cell>
    <Cell ss:StyleID="s83"><Data ss:Type="Number">96.906999999999996</Data></Cell>
   </Row>
   <Row ss:AutoFitHeight="0">
    <Cell><Data ss:Type="Number">16</Data></Cell>
    <Cell ss:StyleID="s82"><Data ss:Type="Number">169</Data></Cell>
    <Cell><Data ss:Type="Number">0.91999999999999993</Data></Cell>
    <Cell><Data ss:Type="Number">23</Data></Cell>
    <Cell><Data ss:Type="Number">0.8</Data></Cell>
    <Cell ss:StyleID="s63"><Data ss:Type="Number">13.61</Data></Cell>
    <Cell><Data ss:Type="Number">2</Data></Cell>
    <Cell><Data ss:Type="Number">6</Data></Cell>
    <Cell ss:StyleID="s83"><Data ss:Type="Number">96.429000000000002</Data></Cell>
   </Row>
   <Row ss:AutoFitHeight="0">
    <Cell><Data ss:Type="Number">17</Data></Cell>
    <Cell ss:StyleID="s82"><Data ss:Type="Number">79</Data></Cell>
    <Cell><Data ss:Type="Number">0.43</Data></Cell>
    <Cell><Data ss:Type="Number">4</Data></Cell>
    <Cell><Data ss:Type="Number">0.13999999999999999</Data></Cell>
    <Cell ss:StyleID="s63"><Data ss:Type="Number">5.0599999999999996</Data></Cell>
    <Cell><Data ss:Type="Number">0</Data></Cell>
    <Cell><Data ss:Type="Number">3</Data></Cell>
    <Cell ss:StyleID="s83"><Data ss:Type="Number">96.153999999999996</Data></Cell>
   </Row>
   <Row ss:AutoFitHeight="0">
    <Cell><Data ss:Type="Number">18</Data></Cell>
    <Cell ss:StyleID="s82"><Data ss:Type="Number">235</Data></Cell>
    <Cell><Data ss:Type="Number">1.28</Data></Cell>
    <Cell><Data ss:Type="Number">16</Data></Cell>
    <Cell><Data ss:Type="Number">0.55999999999999994</Data></Cell>
    <Cell ss:StyleID="s63"><Data ss:Type="Number">6.81</Data></Cell>
    <Cell><Data ss:Type="Number">1</Data></Cell>
    <Cell><Data ss:Type="Number">10</Data></Cell>
    <Cell ss:StyleID="s83"><Data ss:Type="Number">95.725999999999999</Data></Cell>
   </Row>
   <Row ss:AutoFitHeight="0">
    <Cell><Data ss:Type="Number">19</Data></Cell>
    <Cell ss:StyleID="s82"><Data ss:Type="Number">248</Data></Cell>
    <Cell><Data ss:Type="Number">1.35</Data></Cell>
    <Cell><Data ss:Type="Number">29</Data></Cell>
    <Cell><Data ss:Type="Number">1.01</Data></Cell>
    <Cell ss:StyleID="s63"><Data ss:Type="Number">11.690000000000001</Data></Cell>
    <Cell><Data ss:Type="Number">1</Data></Cell>
    <Cell><Data ss:Type="Number">12</Data></Cell>
    <Cell ss:StyleID="s83"><Data ss:Type="Number">95.141999999999996</Data></Cell>
   </Row>
   <Row ss:AutoFitHeight="0">
    <Cell><Data ss:Type="Number">20</Data></Cell>
    <Cell ss:StyleID="s82"><Data ss:Type="Number">532</Data></Cell>
    <Cell><Data ss:Type="Number">2.91</Data></Cell>
    <Cell><Data ss:Type="Number">16</Data></Cell>
    <Cell><Data ss:Type="Number">0.55999999999999994</Data></Cell>
    <Cell ss:StyleID="s63"><Data ss:Type="Number">3.01</Data></Cell>
    <Cell><Data ss:Type="Number">1</Data></Cell>
    <Cell><Data ss:Type="Number">10</Data></Cell>
    <Cell ss:StyleID="s83"><Data ss:Type="Number">98.117000000000004</Data></Cell>
   </Row>
   <Row ss:AutoFitHeight="0">
    <Cell><Data ss:Type="Number">21</Data></Cell>
    <Cell ss:StyleID="s82"><Data ss:Type="Number">299</Data></Cell>
    <Cell><Data ss:Type="Number">1.63</Data></Cell>
    <Cell><Data ss:Type="Number">197</Data></Cell>
    <Cell><Data ss:Type="Number">6.84</Data></Cell>
    <Cell ss:StyleID="s63"><Data ss:Type="Number">65.89</Data></Cell>
    <Cell><Data ss:Type="Number">12</Data></Cell>
    <Cell><Data ss:Type="Number">11</Data></Cell>
    <Cell ss:StyleID="s83"><Data ss:Type="Number">96.308999999999997</Data></Cell>
   </Row>
   <Row ss:AutoFitHeight="0">
    <Cell><Data ss:Type="Number">22</Data></Cell>
    <Cell ss:StyleID="s82"><Data ss:Type="Number">131</Data></Cell>
    <Cell><Data ss:Type="Number">0.72</Data></Cell>
    <Cell><Data ss:Type="Number">22</Data></Cell>
    <Cell><Data ss:Type="Number">0.76</Data></Cell>
    <Cell ss:StyleID="s63"><Data ss:Type="Number">16.79</Data></Cell>
    <Cell><Data ss:Type="Number">2</Data></Cell>
    <Cell><Data ss:Type="Number">5</Data></Cell>
    <Cell ss:StyleID="s83"><Data ss:Type="Number">96.153999999999996</Data></Cell>
   </Row>
   <Row ss:AutoFitHeight="0">
    <Cell><Data ss:Type="Number">23</Data></Cell>
    <Cell ss:StyleID="s82"><Data ss:Type="Number">145</Data></Cell>
    <Cell><Data ss:Type="Number">0.79</Data></Cell>
    <Cell><Data ss:Type="Number">90</Data></Cell>
    <Cell><Data ss:Type="Number">3.1300000000000003</Data></Cell>
    <Cell ss:StyleID="s63"><Data ss:Type="Number">62.07</Data></Cell>
    <Cell><Data ss:Type="Number">8</Data></Cell>
    <Cell><Data ss:Type="Number">6</Data></Cell>
    <Cell ss:StyleID="s83"><Data ss:Type="Number">95.832999999999998</Data></Cell>
   </Row>
   <Row ss:AutoFitHeight="0">
    <Cell><Data ss:Type="Number">24</Data></Cell>
    <Cell ss:StyleID="s82"><Data ss:Type="Number">434</Data></Cell>
    <Cell><Data ss:Type="Number">2.37</Data></Cell>
    <Cell><Data ss:Type="Number">75</Data></Cell>
    <Cell><Data ss:Type="Number">2.6100000000000003</Data></Cell>
    <Cell ss:StyleID="s63"><Data ss:Type="Number">17.28</Data></Cell>
    <Cell><Data ss:Type="Number">7</Data></Cell>
    <Cell><Data ss:Type="Number">12</Data></Cell>
    <Cell ss:StyleID="s83"><Data ss:Type="Number">97.228999999999999</Data></Cell>
   </Row>
   <Row ss:AutoFitHeight="0">
    <Cell><Data ss:Type="Number">25</Data></Cell>
    <Cell ss:StyleID="s82"><Data ss:Type="Number">174</Data></Cell>
    <Cell><Data ss:Type="Number">0.95</Data></Cell>
    <Cell><Data ss:Type="Number">21</Data></Cell>
    <Cell><Data ss:Type="Number">0.73</Data></Cell>
    <Cell ss:StyleID="s63"><Data ss:Type="Number">12.07</Data></Cell>
    <Cell><Data ss:Type="Number">2</Data></Cell>
    <Cell><Data ss:Type="Number">10</Data></Cell>
    <Cell ss:StyleID="s83"><Data ss:Type="Number">94.22</Data></Cell>
   </Row>
   <Row ss:AutoFitHeight="0">
    <Cell><Data ss:Type="Number">26</Data></Cell>
    <Cell ss:StyleID="s82"><Data ss:Type="Number">467</Data></Cell>
    <Cell><Data ss:Type="Number">2.5499999999999998</Data></Cell>
    <Cell><Data ss:Type="Number">149</Data></Cell>
    <Cell><Data ss:Type="Number">5.18</Data></Cell>
    <Cell ss:StyleID="s63"><Data ss:Type="Number">31.91</Data></Cell>
    <Cell><Data ss:Type="Number">11</Data></Cell>
    <Cell><Data ss:Type="Number">7</Data></Cell>
    <Cell ss:StyleID="s83"><Data ss:Type="Number">98.498000000000005</Data></Cell>
   </Row>
   <Row ss:AutoFitHeight="0">
    <Cell><Data ss:Type="Number">27</Data></Cell>
    <Cell ss:StyleID="s82"><Data ss:Type="Number">298</Data></Cell>
    <Cell><Data ss:Type="Number">1.63</Data></Cell>
    <Cell><Data ss:Type="Number">27</Data></Cell>
    <Cell><Data ss:Type="Number">0.94000000000000006</Data></Cell>
    <Cell ss:StyleID="s63"><Data ss:Type="Number">9.06</Data></Cell>
    <Cell><Data ss:Type="Number">0</Data></Cell>
    <Cell><Data ss:Type="Number">7</Data></Cell>
    <Cell ss:StyleID="s83"><Data ss:Type="Number">97.643000000000001</Data></Cell>
   </Row>
   <Row ss:AutoFitHeight="0">
    <Cell><Data ss:Type="Number">28</Data></Cell>
    <Cell ss:StyleID="s82"><Data ss:Type="Number">234</Data></Cell>
    <Cell><Data ss:Type="Number">1.28</Data></Cell>
    <Cell><Data ss:Type="Number">16</Data></Cell>
    <Cell><Data ss:Type="Number">0.55999999999999994</Data></Cell>
    <Cell ss:StyleID="s63"><Data ss:Type="Number">6.84</Data></Cell>
    <Cell><Data ss:Type="Number">1</Data></Cell>
    <Cell><Data ss:Type="Number">6</Data></Cell>
    <Cell ss:StyleID="s83"><Data ss:Type="Number">97.424999999999997</Data></Cell>
   </Row>
   <Row ss:AutoFitHeight="0">
    <Cell><Data ss:Type="Number">29</Data></Cell>
    <Cell ss:StyleID="s82"><Data ss:Type="Number">729</Data></Cell>
    <Cell><Data ss:Type="Number">3.9800000000000004</Data></Cell>
    <Cell><Data ss:Type="Number">184</Data></Cell>
    <Cell><Data ss:Type="Number">6.39</Data></Cell>
    <Cell ss:StyleID="s63"><Data ss:Type="Number">25.240000000000002</Data></Cell>
    <Cell><Data ss:Type="Number">14</Data></Cell>
    <Cell><Data ss:Type="Number">20</Data></Cell>
    <Cell ss:StyleID="s83"><Data ss:Type="Number">97.253</Data></Cell>
   </Row>
   <Row ss:AutoFitHeight="0">
    <Cell><Data ss:Type="Number">30</Data></Cell>
    <Cell ss:StyleID="s82"><Data ss:Type="Number">371</Data></Cell>
    <Cell><Data ss:Type="Number">2.0299999999999998</Data></Cell>
    <Cell><Data ss:Type="Number">56</Data></Cell>
    <Cell><Data ss:Type="Number">1.95</Data></Cell>
    <Cell ss:StyleID="s63"><Data ss:Type="Number">15.09</Data></Cell>
    <Cell><Data ss:Type="Number">3</Data></Cell>
    <Cell><Data ss:Type="Number">9</Data></Cell>
    <Cell ss:StyleID="s83"><Data ss:Type="Number">97.567999999999998</Data></Cell>
   </Row>
   <Row ss:AutoFitHeight="0">
    <Cell><Data ss:Type="Number">31</Data></Cell>
    <Cell ss:StyleID="s82"><Data ss:Type="Number">369</Data></Cell>
    <Cell><Data ss:Type="Number">2.02</Data></Cell>
    <Cell><Data ss:Type="Number">31</Data></Cell>
    <Cell><Data ss:Type="Number">1.08</Data></Cell>
    <Cell ss:StyleID="s63"><Data ss:Type="Number">8.4</Data></Cell>
    <Cell><Data ss:Type="Number">3</Data></Cell>
    <Cell><Data ss:Type="Number">17</Data></Cell>
    <Cell ss:StyleID="s83"><Data ss:Type="Number">95.38</Data></Cell>
   </Row>
   <Row ss:AutoFitHeight="0">
    <Cell><Data ss:Type="Number">32</Data></Cell>
    <Cell ss:StyleID="s82"><Data ss:Type="Number">328</Data></Cell>
    <Cell><Data ss:Type="Number">1.79</Data></Cell>
    <Cell><Data ss:Type="Number">12</Data></Cell>
    <Cell><Data ss:Type="Number">0.42</Data></Cell>
    <Cell ss:StyleID="s63"><Data ss:Type="Number">3.66</Data></Cell>
    <Cell><Data ss:Type="Number">1</Data></Cell>
    <Cell><Data ss:Type="Number">4</Data></Cell>
    <Cell ss:StyleID="s83"><Data ss:Type="Number">98.777000000000001</Data></Cell>
   </Row>
   <Row ss:AutoFitHeight="0">
    <Cell><Data ss:Type="Number">33</Data></Cell>
    <Cell ss:StyleID="s82"><Data ss:Type="Number">48</Data></Cell>
    <Cell><Data ss:Type="Number">0.26</Data></Cell>
    <Cell><Data ss:Type="Number">6</Data></Cell>
    <Cell><Data ss:Type="Number">0.21</Data></Cell>
    <Cell ss:StyleID="s63"><Data ss:Type="Number">12.5</Data></Cell>
    <Cell><Data ss:Type="Number">0</Data></Cell>
    <Cell><Data ss:Type="Number">2</Data></Cell>
    <Cell ss:StyleID="s83"><Data ss:Type="Number">95.745000000000005</Data></Cell>
   </Row>
   <Row ss:AutoFitHeight="0">
    <Cell><Data ss:Type="Number">34</Data></Cell>
    <Cell ss:StyleID="s82"><Data ss:Type="Number">273</Data></Cell>
    <Cell><Data ss:Type="Number">1.49</Data></Cell>
    <Cell><Data ss:Type="Number">57</Data></Cell>
    <Cell><Data ss:Type="Number">1.9800000000000002</Data></Cell>
    <Cell ss:StyleID="s63"><Data ss:Type="Number">20.880000000000003</Data></Cell>
    <Cell><Data ss:Type="Number">5</Data></Cell>
    <Cell><Data ss:Type="Number">11</Data></Cell>
    <Cell ss:StyleID="s83"><Data ss:Type="Number">95.956000000000003</Data></Cell>
   </Row>
   <Row ss:AutoFitHeight="0">
    <Cell><Data ss:Type="Number">35</Data></Cell>
    <Cell ss:StyleID="s82"><Data ss:Type="Number">412</Data></Cell>
    <Cell><Data ss:Type="Number">2.25</Data></Cell>
    <Cell><Data ss:Type="Number">28</Data></Cell>
    <Cell><Data ss:Type="Number">0.97</Data></Cell>
    <Cell ss:StyleID="s63"><Data ss:Type="Number">6.8000000000000007</Data></Cell>
    <Cell><Data ss:Type="Number">2</Data></Cell>
    <Cell><Data ss:Type="Number">13</Data></Cell>
    <Cell ss:StyleID="s83"><Data ss:Type="Number">96.837000000000003</Data></Cell>
   </Row>
   <Row ss:AutoFitHeight="0">
    <Cell><Data ss:Type="Number">36</Data></Cell>
    <Cell ss:StyleID="s82"><Data ss:Type="Number">361</Data></Cell>
    <Cell><Data ss:Type="Number">1.97</Data></Cell>
    <Cell><Data ss:Type="Number">40</Data></Cell>
    <Cell><Data ss:Type="Number">1.39</Data></Cell>
    <Cell ss:StyleID="s63"><Data ss:Type="Number">11.08</Data></Cell>
    <Cell><Data ss:Type="Number">3</Data></Cell>
    <Cell><Data ss:Type="Number">12</Data></Cell>
    <Cell ss:StyleID="s83"><Data ss:Type="Number">96.667000000000002</Data></Cell>
   </Row>
   <Row ss:AutoFitHeight="0">
    <Cell><Data ss:Type="Number">37</Data></Cell>
    <Cell ss:StyleID="s82"><Data ss:Type="Number">324</Data></Cell>
    <Cell><Data ss:Type="Number">1.77</Data></Cell>
    <Cell><Data ss:Type="Number">23</Data></Cell>
    <Cell><Data ss:Type="Number">0.8</Data></Cell>
    <Cell ss:StyleID="s63"><Data ss:Type="Number">7.1</Data></Cell>
    <Cell><Data ss:Type="Number">1</Data></Cell>
    <Cell><Data ss:Type="Number">14</Data></Cell>
    <Cell ss:StyleID="s83"><Data ss:Type="Number">95.665999999999997</Data></Cell>
   </Row>
   <Row ss:AutoFitHeight="0">
    <Cell><Data ss:Type="Number">38</Data></Cell>
    <Cell ss:StyleID="s82"><Data ss:Type="Number">456</Data></Cell>
    <Cell><Data ss:Type="Number">2.4899999999999998</Data></Cell>
    <Cell><Data ss:Type="Number">40</Data></Cell>
    <Cell><Data ss:Type="Number">1.39</Data></Cell>
    <Cell ss:StyleID="s63"><Data ss:Type="Number">8.77</Data></Cell>
    <Cell><Data ss:Type="Number">3</Data></Cell>
    <Cell><Data ss:Type="Number">19</Data></Cell>
    <Cell ss:StyleID="s83"><Data ss:Type="Number">95.823999999999998</Data></Cell>
   </Row>
   <Row ss:AutoFitHeight="0">
    <Cell><Data ss:Type="Number">39</Data></Cell>
    <Cell ss:StyleID="s82"><Data ss:Type="Number">217</Data></Cell>
    <Cell><Data ss:Type="Number">1.1900000000000002</Data></Cell>
    <Cell><Data ss:Type="Number">55</Data></Cell>
    <Cell><Data ss:Type="Number">1.91</Data></Cell>
    <Cell ss:StyleID="s63"><Data ss:Type="Number">25.35</Data></Cell>
    <Cell><Data ss:Type="Number">5</Data></Cell>
    <Cell><Data ss:Type="Number">12</Data></Cell>
    <Cell ss:StyleID="s83"><Data ss:Type="Number">94.444000000000003</Data></Cell>
   </Row>
   <Row ss:AutoFitHeight="0">
    <Cell><Data ss:Type="Number">40</Data></Cell>
    <Cell ss:StyleID="s82"><Data ss:Type="Number">255</Data></Cell>
    <Cell><Data ss:Type="Number">1.39</Data></Cell>
    <Cell><Data ss:Type="Number">58</Data></Cell>
    <Cell><Data ss:Type="Number">2.0099999999999998</Data></Cell>
    <Cell ss:StyleID="s63"><Data ss:Type="Number">22.75</Data></Cell>
    <Cell><Data ss:Type="Number">4</Data></Cell>
    <Cell><Data ss:Type="Number">8</Data></Cell>
    <Cell ss:StyleID="s83"><Data ss:Type="Number">96.85</Data></Cell>
   </Row>
   <Row ss:AutoFitHeight="0">
    <Cell><Data ss:Type="Number">41</Data></Cell>
    <Cell ss:StyleID="s82"><Data ss:Type="Number">172</Data></Cell>
    <Cell><Data ss:Type="Number">0.94000000000000006</Data></Cell>
    <Cell><Data ss:Type="Number">17</Data></Cell>
    <Cell><Data ss:Type="Number">0.59</Data></Cell>
    <Cell ss:StyleID="s63"><Data ss:Type="Number">9.879999999999999</Data></Cell>
    <Cell><Data ss:Type="Number">1</Data></Cell>
    <Cell><Data ss:Type="Number">5</Data></Cell>
    <Cell ss:StyleID="s83"><Data ss:Type="Number">97.075999999999993</Data></Cell>
   </Row>
   <Row ss:AutoFitHeight="0">
    <Cell><Data ss:Type="Number">42</Data></Cell>
    <Cell ss:StyleID="s82"><Data ss:Type="Number">116</Data></Cell>
    <Cell><Data ss:Type="Number">0.63</Data></Cell>
    <Cell><Data ss:Type="Number">6</Data></Cell>
    <Cell><Data ss:Type="Number">0.21</Data></Cell>
    <Cell ss:StyleID="s63"><Data ss:Type="Number">5.17</Data></Cell>
    <Cell><Data ss:Type="Number">0</Data></Cell>
    <Cell><Data ss:Type="Number">5</Data></Cell>
    <Cell ss:StyleID="s83"><Data ss:Type="Number">95.652000000000001</Data></Cell>
   </Row>
   <Row ss:AutoFitHeight="0">
    <Cell><Data ss:Type="Number">43</Data></Cell>
    <Cell ss:StyleID="s82"><Data ss:Type="Number">134</Data></Cell>
    <Cell><Data ss:Type="Number">0.73</Data></Cell>
    <Cell><Data ss:Type="Number">13</Data></Cell>
    <Cell><Data ss:Type="Number">0.44999999999999996</Data></Cell>
    <Cell ss:StyleID="s63"><Data ss:Type="Number">9.7000000000000011</Data></Cell>
    <Cell><Data ss:Type="Number">1</Data></Cell>
    <Cell><Data ss:Type="Number">4</Data></Cell>
    <Cell ss:StyleID="s83"><Data ss:Type="Number">96.992000000000004</Data></Cell>
   </Row>
   <Row ss:AutoFitHeight="0">
    <Cell><Data ss:Type="Number">44</Data></Cell>
    <Cell ss:StyleID="s82"><Data ss:Type="Number">220</Data></Cell>
    <Cell><Data ss:Type="Number">1.2</Data></Cell>
    <Cell><Data ss:Type="Number">43</Data></Cell>
    <Cell><Data ss:Type="Number">1.49</Data></Cell>
    <Cell ss:StyleID="s63"><Data ss:Type="Number">19.55</Data></Cell>
    <Cell><Data ss:Type="Number">3</Data></Cell>
    <Cell><Data ss:Type="Number">11</Data></Cell>
    <Cell ss:StyleID="s83"><Data ss:Type="Number">94.977000000000004</Data></Cell>
   </Row>
   <Row ss:AutoFitHeight="0">
    <Cell><Data ss:Type="Number">45</Data></Cell>
    <Cell ss:StyleID="s82"><Data ss:Type="Number">120</Data></Cell>
    <Cell><Data ss:Type="Number">0.66</Data></Cell>
    <Cell><Data ss:Type="Number">24</Data></Cell>
    <Cell><Data ss:Type="Number">0.83</Data></Cell>
    <Cell ss:StyleID="s63"><Data ss:Type="Number">20</Data></Cell>
    <Cell><Data ss:Type="Number">2</Data></Cell>
    <Cell><Data ss:Type="Number">11</Data></Cell>
    <Cell ss:StyleID="s83"><Data ss:Type="Number">90.756</Data></Cell>
   </Row>
   <Row ss:AutoFitHeight="0">
    <Cell><Data ss:Type="Number">46</Data></Cell>
    <Cell ss:StyleID="s82"><Data ss:Type="Number">424</Data></Cell>
    <Cell><Data ss:Type="Number">2.3199999999999998</Data></Cell>
    <Cell><Data ss:Type="Number">37</Data></Cell>
    <Cell><Data ss:Type="Number">1.29</Data></Cell>
    <Cell ss:StyleID="s63"><Data ss:Type="Number">8.73</Data></Cell>
    <Cell><Data ss:Type="Number">3</Data></Cell>
    <Cell><Data ss:Type="Number">12</Data></Cell>
    <Cell ss:StyleID="s83"><Data ss:Type="Number">97.162999999999997</Data></Cell>
   </Row>
   <Row ss:AutoFitHeight="0">
    <Cell><Data ss:Type="Number">47</Data></Cell>
    <Cell ss:StyleID="s82"><Data ss:Type="Number">305</Data></Cell>
    <Cell><Data ss:Type="Number">1.67</Data></Cell>
    <Cell><Data ss:Type="Number">35</Data></Cell>
    <Cell><Data ss:Type="Number">1.22</Data></Cell>
    <Cell ss:StyleID="s63"><Data ss:Type="Number">11.48</Data></Cell>
    <Cell><Data ss:Type="Number">1</Data></Cell>
    <Cell><Data ss:Type="Number">13</Data></Cell>
    <Cell ss:StyleID="s83"><Data ss:Type="Number">95.724000000000004</Data></Cell>
   </Row>
   <Row ss:AutoFitHeight="0">
    <Cell><Data ss:Type="Number">48</Data></Cell>
    <Cell ss:StyleID="s82"><Data ss:Type="Number">204</Data></Cell>
    <Cell><Data ss:Type="Number">1.1100000000000001</Data></Cell>
    <Cell><Data ss:Type="Number">23</Data></Cell>
    <Cell><Data ss:Type="Number">0.8</Data></Cell>
    <Cell ss:StyleID="s63"><Data ss:Type="Number">11.27</Data></Cell>
    <Cell><Data ss:Type="Number">2</Data></Cell>
    <Cell><Data ss:Type="Number">7</Data></Cell>
    <Cell ss:StyleID="s83"><Data ss:Type="Number">96.552000000000007</Data></Cell>
   </Row>
   <Row ss:AutoFitHeight="0">
    <Cell><Data ss:Type="Number">49</Data></Cell>
    <Cell ss:StyleID="s82"><Data ss:Type="Number">300</Data></Cell>
    <Cell><Data ss:Type="Number">1.6400000000000001</Data></Cell>
    <Cell><Data ss:Type="Number">42</Data></Cell>
    <Cell><Data ss:Type="Number">1.46</Data></Cell>
    <Cell ss:StyleID="s63"><Data ss:Type="Number">14.000000000000002</Data></Cell>
    <Cell><Data ss:Type="Number">4</Data></Cell>
    <Cell><Data ss:Type="Number">11</Data></Cell>
    <Cell ss:StyleID="s83"><Data ss:Type="Number">96.320999999999998</Data></Cell>
   </Row>
   <Row ss:AutoFitHeight="0">
    <Cell><Data ss:Type="Number">50</Data></Cell>
    <Cell ss:StyleID="s82"><Data ss:Type="Number">215</Data></Cell>
    <Cell><Data ss:Type="Number">1.17</Data></Cell>
    <Cell><Data ss:Type="Number">18</Data></Cell>
    <Cell><Data ss:Type="Number">0.63</Data></Cell>
    <Cell ss:StyleID="s63"><Data ss:Type="Number">8.3699999999999992</Data></Cell>
    <Cell><Data ss:Type="Number">1</Data></Cell>
    <Cell><Data ss:Type="Number">4</Data></Cell>
    <Cell ss:StyleID="s83"><Data ss:Type="Number">98.131</Data></Cell>
   </Row>
   <Row ss:AutoFitHeight="0">
    <Cell><Data ss:Type="Number">51</Data></Cell>
    <Cell ss:StyleID="s82"><Data ss:Type="Number">116</Data></Cell>
    <Cell><Data ss:Type="Number">0.63</Data></Cell>
    <Cell><Data ss:Type="Number">22</Data></Cell>
    <Cell><Data ss:Type="Number">0.76</Data></Cell>
    <Cell ss:StyleID="s63"><Data ss:Type="Number">18.970000000000002</Data></Cell>
    <Cell><Data ss:Type="Number">3</Data></Cell>
    <Cell><Data ss:Type="Number">3</Data></Cell>
    <Cell ss:StyleID="s83"><Data ss:Type="Number">97.391000000000005</Data></Cell>
   </Row>
   <Row ss:AutoFitHeight="0">
    <Cell><Data ss:Type="Number">52</Data></Cell>
    <Cell ss:StyleID="s82"><Data ss:Type="Number">79</Data></Cell>
    <Cell><Data ss:Type="Number">0.43</Data></Cell>
    <Cell><Data ss:Type="Number">11</Data></Cell>
    <Cell><Data ss:Type="Number">0.38</Data></Cell>
    <Cell ss:StyleID="s63"><Data ss:Type="Number">13.919999999999998</Data></Cell>
    <Cell><Data ss:Type="Number">2</Data></Cell>
    <Cell><Data ss:Type="Number">3</Data></Cell>
    <Cell ss:StyleID="s83"><Data ss:Type="Number">96.153999999999996</Data></Cell>
   </Row>
   <Row ss:AutoFitHeight="0">
    <Cell><Data ss:Type="Number">53</Data></Cell>
    <Cell ss:StyleID="s82"><Data ss:Type="Number">379</Data></Cell>
    <Cell><Data ss:Type="Number">2.0699999999999998</Data></Cell>
    <Cell><Data ss:Type="Number">146</Data></Cell>
    <Cell><Data ss:Type="Number">5.07</Data></Cell>
    <Cell ss:StyleID="s63"><Data ss:Type="Number">38.519999999999996</Data></Cell>
    <Cell><Data ss:Type="Number">10</Data></Cell>
    <Cell><Data ss:Type="Number">10</Data></Cell>
    <Cell ss:StyleID="s83"><Data ss:Type="Number">97.353999999999999</Data></Cell>
   </Row>
   <Row ss:AutoFitHeight="0">
    <Cell><Data ss:Type="Number">54</Data></Cell>
    <Cell ss:StyleID="s82"><Data ss:Type="Number">195</Data></Cell>
    <Cell><Data ss:Type="Number">1.0699999999999998</Data></Cell>
    <Cell><Data ss:Type="Number">20</Data></Cell>
    <Cell><Data ss:Type="Number">0.69</Data></Cell>
    <Cell ss:StyleID="s63"><Data ss:Type="Number">10.26</Data></Cell>
    <Cell><Data ss:Type="Number">1</Data></Cell>
    <Cell><Data ss:Type="Number">5</Data></Cell>
    <Cell ss:StyleID="s83"><Data ss:Type="Number">97.423000000000002</Data></Cell>
   </Row>
   <Row ss:AutoFitHeight="0">
    <Cell><Data ss:Type="Number">55</Data></Cell>
    <Cell ss:StyleID="s82"><Data ss:Type="Number">223</Data></Cell>
    <Cell><Data ss:Type="Number">1.22</Data></Cell>
    <Cell><Data ss:Type="Number">22</Data></Cell>
    <Cell><Data ss:Type="Number">0.76</Data></Cell>
    <Cell ss:StyleID="s63"><Data ss:Type="Number">9.8699999999999992</Data></Cell>
    <Cell><Data ss:Type="Number">1</Data></Cell>
    <Cell><Data ss:Type="Number">18</Data></Cell>
    <Cell ss:StyleID="s83"><Data ss:Type="Number">91.891999999999996</Data></Cell>
   </Row>
   <Row ss:AutoFitHeight="0">
    <Cell><Data ss:Type="Number">56</Data></Cell>
    <Cell ss:StyleID="s82"><Data ss:Type="Number">219</Data></Cell>
    <Cell><Data ss:Type="Number">1.2</Data></Cell>
    <Cell><Data ss:Type="Number">20</Data></Cell>
    <Cell><Data ss:Type="Number">0.69</Data></Cell>
    <Cell ss:StyleID="s63"><Data ss:Type="Number">9.1300000000000008</Data></Cell>
    <Cell><Data ss:Type="Number">1</Data></Cell>
    <Cell><Data ss:Type="Number">9</Data></Cell>
    <Cell ss:StyleID="s83"><Data ss:Type="Number">95.872</Data></Cell>
   </Row>
   <Row ss:AutoFitHeight="0">
    <Cell><Data ss:Type="Number">57</Data></Cell>
    <Cell ss:StyleID="s82"><Data ss:Type="Number">285</Data></Cell>
    <Cell><Data ss:Type="Number">1.5599999999999998</Data></Cell>
    <Cell><Data ss:Type="Number">17</Data></Cell>
    <Cell><Data ss:Type="Number">0.59</Data></Cell>
    <Cell ss:StyleID="s63"><Data ss:Type="Number">5.96</Data></Cell>
    <Cell><Data ss:Type="Number">1</Data></Cell>
    <Cell><Data ss:Type="Number">18</Data></Cell>
    <Cell ss:StyleID="s83"><Data ss:Type="Number">93.662000000000006</Data></Cell>
   </Row>
   <Row ss:AutoFitHeight="0">
    <Cell><Data ss:Type="Number">58</Data></Cell>
    <Cell ss:StyleID="s82"><Data ss:Type="Number">68</Data></Cell>
    <Cell><Data ss:Type="Number">0.37</Data></Cell>
    <Cell><Data ss:Type="Number">11</Data></Cell>
    <Cell><Data ss:Type="Number">0.38</Data></Cell>
    <Cell ss:StyleID="s63"><Data ss:Type="Number">16.18</Data></Cell>
    <Cell><Data ss:Type="Number">1</Data></Cell>
    <Cell><Data ss:Type="Number">2</Data></Cell>
    <Cell ss:StyleID="s83"><Data ss:Type="Number">97.015000000000001</Data></Cell>
   </Row>
   <Row ss:AutoFitHeight="0">
    <Cell><Data ss:Type="Number">59</Data></Cell>
    <Cell ss:StyleID="s82"><Data ss:Type="Number">160</Data></Cell>
    <Cell><Data ss:Type="Number">0.86999999999999988</Data></Cell>
    <Cell><Data ss:Type="Number">18</Data></Cell>
    <Cell><Data ss:Type="Number">0.63</Data></Cell>
    <Cell ss:StyleID="s63"><Data ss:Type="Number">11.25</Data></Cell>
    <Cell><Data ss:Type="Number">1</Data></Cell>
    <Cell><Data ss:Type="Number">9</Data></Cell>
    <Cell ss:StyleID="s83"><Data ss:Type="Number">94.34</Data></Cell>
   </Row>
   <Row ss:AutoFitHeight="0">
    <Cell><Data ss:Type="Number">60</Data></Cell>
    <Cell ss:StyleID="s82"><Data ss:Type="Number">241</Data></Cell>
    <Cell><Data ss:Type="Number">1.32</Data></Cell>
    <Cell><Data ss:Type="Number">37</Data></Cell>
    <Cell><Data ss:Type="Number">1.29</Data></Cell>
    <Cell ss:StyleID="s63"><Data ss:Type="Number">15.35</Data></Cell>
    <Cell><Data ss:Type="Number">4</Data></Cell>
    <Cell><Data ss:Type="Number">11</Data></Cell>
    <Cell ss:StyleID="s83"><Data ss:Type="Number">95.417000000000002</Data></Cell>
   </Row>
   <Row ss:AutoFitHeight="0">
    <Cell><Data ss:Type="Number">61</Data></Cell>
    <Cell ss:StyleID="s82"><Data ss:Type="Number">68</Data></Cell>
    <Cell><Data ss:Type="Number">0.37</Data></Cell>
    <Cell><Data ss:Type="Number">13</Data></Cell>
    <Cell><Data ss:Type="Number">0.44999999999999996</Data></Cell>
    <Cell ss:StyleID="s63"><Data ss:Type="Number">19.12</Data></Cell>
    <Cell><Data ss:Type="Number">1</Data></Cell>
    <Cell><Data ss:Type="Number">3</Data></Cell>
    <Cell ss:StyleID="s83"><Data ss:Type="Number">95.522000000000006</Data></Cell>
   </Row>
   <Row ss:AutoFitHeight="0">
    <Cell><Data ss:Type="Number">62</Data></Cell>
    <Cell ss:StyleID="s82"><Data ss:Type="Number">164</Data></Cell>
    <Cell><Data ss:Type="Number">0.89999999999999991</Data></Cell>
    <Cell><Data ss:Type="Number">9</Data></Cell>
    <Cell><Data ss:Type="Number">0.31</Data></Cell>
    <Cell ss:StyleID="s63"><Data ss:Type="Number">5.4899999999999993</Data></Cell>
    <Cell><Data ss:Type="Number">1</Data></Cell>
    <Cell><Data ss:Type="Number">2</Data></Cell>
    <Cell ss:StyleID="s83"><Data ss:Type="Number">98.772999999999996</Data></Cell>
   </Row>
   <Row ss:AutoFitHeight="0">
    <Cell><Data ss:Type="Number">63</Data></Cell>
    <Cell ss:StyleID="s82"><Data ss:Type="Number">352</Data></Cell>
    <Cell><Data ss:Type="Number">1.92</Data></Cell>
    <Cell><Data ss:Type="Number">176</Data></Cell>
    <Cell><Data ss:Type="Number">6.11</Data></Cell>
    <Cell ss:StyleID="s63"><Data ss:Type="Number">50</Data></Cell>
    <Cell><Data ss:Type="Number">14</Data></Cell>
    <Cell><Data ss:Type="Number">21</Data></Cell>
    <Cell ss:StyleID="s83"><Data ss:Type="Number">94.016999999999996</Data></Cell>
   </Row>
   <Row ss:AutoFitHeight="0">
    <Cell><Data ss:Type="Number">64</Data></Cell>
    <Cell ss:StyleID="s82"><Data ss:Type="Number">59</Data></Cell>
    <Cell><Data ss:Type="Number">0.32</Data></Cell>
    <Cell><Data ss:Type="Number">31</Data></Cell>
    <Cell><Data ss:Type="Number">1.08</Data></Cell>
    <Cell ss:StyleID="s63"><Data ss:Type="Number">52.54</Data></Cell>
    <Cell><Data ss:Type="Number">2</Data></Cell>
    <Cell><Data ss:Type="Number">0</Data></Cell>
    <Cell ss:StyleID="s83"><Data ss:Type="Number">100</Data></Cell>
   </Row>
   <Row ss:AutoFitHeight="0">
    <Cell><Data ss:Type="Number">65</Data></Cell>
    <Cell ss:StyleID="s82"><Data ss:Type="Number">326</Data></Cell>
    <Cell><Data ss:Type="Number">1.78</Data></Cell>
    <Cell><Data ss:Type="Number">33</Data></Cell>
    <Cell><Data ss:Type="Number">1.1499999999999999</Data></Cell>
    <Cell ss:StyleID="s63"><Data ss:Type="Number">10.119999999999999</Data></Cell>
    <Cell><Data ss:Type="Number">2</Data></Cell>
    <Cell><Data ss:Type="Number">15</Data></Cell>
    <Cell ss:StyleID="s83"><Data ss:Type="Number">95.385000000000005</Data></Cell>
   </Row>
   <Row ss:AutoFitHeight="0">
    <Cell><Data ss:Type="Number">66</Data></Cell>
    <Cell ss:StyleID="s82"><Data ss:Type="Number">358</Data></Cell>
    <Cell><Data ss:Type="Number">1.96</Data></Cell>
    <Cell><Data ss:Type="Number">38</Data></Cell>
    <Cell><Data ss:Type="Number">1.32</Data></Cell>
    <Cell ss:StyleID="s63"><Data ss:Type="Number">10.61</Data></Cell>
    <Cell><Data ss:Type="Number">3</Data></Cell>
    <Cell><Data ss:Type="Number">11</Data></Cell>
    <Cell ss:StyleID="s83"><Data ss:Type="Number">96.918999999999997</Data></Cell>
   </Row>
   <Row ss:AutoFitHeight="0">
    <Cell><Data ss:Type="Number">67</Data></Cell>
    <Cell ss:StyleID="s82"><Data ss:Type="Number">459</Data></Cell>
    <Cell><Data ss:Type="Number">2.5100000000000002</Data></Cell>
    <Cell><Data ss:Type="Number">92</Data></Cell>
    <Cell><Data ss:Type="Number">3.2</Data></Cell>
    <Cell ss:StyleID="s63"><Data ss:Type="Number">20.04</Data></Cell>
    <Cell><Data ss:Type="Number">7</Data></Cell>
    <Cell><Data ss:Type="Number">11</Data></Cell>
    <Cell ss:StyleID="s83"><Data ss:Type="Number">97.597999999999999</Data></Cell>
   </Row>
   <Row ss:AutoFitHeight="0">
    <Cell><Data ss:Type="Number">68</Data></Cell>
    <Cell ss:StyleID="s82"><Data ss:Type="Number">61</Data></Cell>
    <Cell><Data ss:Type="Number">0.33</Data></Cell>
    <Cell><Data ss:Type="Number">4</Data></Cell>
    <Cell><Data ss:Type="Number">0.13999999999999999</Data></Cell>
    <Cell ss:StyleID="s63"><Data ss:Type="Number">6.5600000000000005</Data></Cell>
    <Cell><Data ss:Type="Number">1</Data></Cell>
    <Cell><Data ss:Type="Number">2</Data></Cell>
    <Cell ss:StyleID="s83"><Data ss:Type="Number">96.667000000000002</Data></Cell>
   </Row>
   <Row ss:AutoFitHeight="0">
    <Cell><Data ss:Type="Number">69</Data></Cell>
    <Cell ss:StyleID="s82"><Data ss:Type="Number">704</Data></Cell>
    <Cell><Data ss:Type="Number">3.85</Data></Cell>
    <Cell><Data ss:Type="Number">66</Data></Cell>
    <Cell><Data ss:Type="Number">2.29</Data></Cell>
    <Cell ss:StyleID="s63"><Data ss:Type="Number">9.379999999999999</Data></Cell>
    <Cell><Data ss:Type="Number">2</Data></Cell>
    <Cell><Data ss:Type="Number">19</Data></Cell>
    <Cell ss:StyleID="s83"><Data ss:Type="Number">97.296999999999997</Data></Cell>
   </Row>
   <Row ss:AutoFitHeight="0">
    <Cell><Data ss:Type="Number">70</Data></Cell>
    <Cell ss:StyleID="s82"><Data ss:Type="Number">196</Data></Cell>
    <Cell><Data ss:Type="Number">1.0699999999999998</Data></Cell>
    <Cell><Data ss:Type="Number">65</Data></Cell>
    <Cell><Data ss:Type="Number">2.2599999999999998</Data></Cell>
    <Cell ss:StyleID="s63"><Data ss:Type="Number">33.160000000000004</Data></Cell>
    <Cell><Data ss:Type="Number">4</Data></Cell>
    <Cell><Data ss:Type="Number">17</Data></Cell>
    <Cell ss:StyleID="s83"><Data ss:Type="Number">91.281999999999996</Data></Cell>
   </Row>
   <Row ss:AutoFitHeight="0">
    <Cell><Data ss:Type="Number">71</Data></Cell>
    <Cell ss:StyleID="s82"><Data ss:Type="Number">315</Data></Cell>
    <Cell><Data ss:Type="Number">1.72</Data></Cell>
    <Cell><Data ss:Type="Number">21</Data></Cell>
    <Cell><Data ss:Type="Number">0.73</Data></Cell>
    <Cell ss:StyleID="s63"><Data ss:Type="Number">6.67</Data></Cell>
    <Cell><Data ss:Type="Number">1</Data></Cell>
    <Cell><Data ss:Type="Number">9</Data></Cell>
    <Cell ss:StyleID="s83"><Data ss:Type="Number">97.134</Data></Cell>
   </Row>
   <Row ss:AutoFitHeight="0">
    <Cell><Data ss:Type="Number">72</Data></Cell>
    <Cell ss:StyleID="s82"><Data ss:Type="Number">156</Data></Cell>
    <Cell><Data ss:Type="Number">0.85000000000000009</Data></Cell>
    <Cell><Data ss:Type="Number">6</Data></Cell>
    <Cell><Data ss:Type="Number">0.21</Data></Cell>
    <Cell ss:StyleID="s63"><Data ss:Type="Number">3.85</Data></Cell>
    <Cell><Data ss:Type="Number">0</Data></Cell>
    <Cell><Data ss:Type="Number">5</Data></Cell>
    <Cell ss:StyleID="s83"><Data ss:Type="Number">96.774000000000001</Data></Cell>
   </Row>
   <Row ss:AutoFitHeight="0">
    <Cell><Data ss:Type="Number">73</Data></Cell>
    <Cell ss:StyleID="s82"><Data ss:Type="Number">165</Data></Cell>
    <Cell><Data ss:Type="Number">0.89999999999999991</Data></Cell>
    <Cell><Data ss:Type="Number">13</Data></Cell>
    <Cell><Data ss:Type="Number">0.44999999999999996</Data></Cell>
    <Cell ss:StyleID="s63"><Data ss:Type="Number">7.88</Data></Cell>
    <Cell><Data ss:Type="Number">1</Data></Cell>
    <Cell><Data ss:Type="Number">7</Data></Cell>
    <Cell ss:StyleID="s83"><Data ss:Type="Number">95.731999999999999</Data></Cell>
   </Row>
   <Row ss:AutoFitHeight="0">
    <Cell><Data ss:Type="String">Total</Data></Cell>
    <Cell ss:StyleID="s82"><Data ss:Type="Number">18309</Data></Cell>
    <Cell ss:Index="4" ss:StyleID="s82"><Data ss:Type="Number">2879</Data></Cell>
    <Cell ss:StyleID="s84"/>
    <Cell><Data ss:Type="Number">0.15720000000000001</Data></Cell>
    <Cell><Data ss:Type="Number">209</Data></Cell>
    <Cell ss:Index="9"><Data ss:Type="Number">96.13</Data></Cell>
   </Row>
   <Row ss:Index="82" ss:AutoFitHeight="0">
    <Cell ss:MergeAcross="6" ss:MergeDown="1" ss:StyleID="s86"/>
   </Row>
   <Row ss:AutoFitHeight="0"/>
  </Table>
  <WorksheetOptions xmlns="urn:schemas-microsoft-com:office:excel">
   <PageSetup>
    <Header x:Margin="0.3"/>
    <Footer x:Margin="0.3"/>
    <PageMargins x:Bottom="0.75" x:Left="0.7" x:Right="0.7" x:Top="0.75"/>
   </PageSetup>
   <Unsynced/>
   <Print>
    <ValidPrinterInfo/>
    <PaperSizeIndex>9</PaperSizeIndex>
    <HorizontalResolution>600</HorizontalResolution>
    <VerticalResolution>600</VerticalResolution>
   </Print>
   <Selected/>
   <Panes>
    <Pane>
     <Number>3</Number>
     <ActiveRow>11</ActiveRow>
     <ActiveCol>9</ActiveCol>
    </Pane>
   </Panes>
   <ProtectObjects>False</ProtectObjects>
   <ProtectScenarios>False</ProtectScenarios>
  </WorksheetOptions>
 </Worksheet>
</Workbook>
