# Supplementary material for: A second generation SNP and SSR integrated linkage map and QTL mapping for the Chinese mitten crab Eriocheir sinensis
Source: Sci Rep. 2017 Jan 3;7:39826. doi: 10.1038/srep39826 (PMC5206627; doi:10.1038/srep39826)
Supplement: Supplementary Dataset 3 [file srep39826-s4.xml]

<?xml version="1.0"?>
<?mso-application progid="Excel.Sheet"?>
<Workbook xmlns="urn:schemas-microsoft-com:office:spreadsheet"
 xmlns:o="urn:schemas-microsoft-com:office:office"
 xmlns:x="urn:schemas-microsoft-com:office:excel"
 xmlns:ss="urn:schemas-microsoft-com:office:spreadsheet"
 xmlns:html="http://www.w3.org/TR/REC-html40">
 <DocumentProperties xmlns="urn:schemas-microsoft-com:office:office">
  <Author>201603110916</Author>
  <LastAuthor>Qiu Gao-Feng</LastAuthor>
  <Created>2016-05-27T02:41:01Z</Created>
  <LastSaved>2016-05-27T03:25:33Z</LastSaved>
  <Company>Microsoft</Company>
  <Version>12.00</Version>
 </DocumentProperties>
 <ExcelWorkbook xmlns="urn:schemas-microsoft-com:office:excel">
  <WindowHeight>9408</WindowHeight>
  <WindowWidth>16608</WindowWidth>
  <WindowTopX>96</WindowTopX>
  <WindowTopY>48</WindowTopY>
  <ProtectStructure>False</ProtectStructure>
  <ProtectWindows>False</ProtectWindows>
 </ExcelWorkbook>
 <Styles>
  <Style ss:ID="Default" ss:Name="Normal">
   <Alignment ss:Vertical="Center"/>
   <Borders/>
   <Font ss:FontName="宋体" x:CharSet="134" ss:Size="11" ss:Color="#000000"/>
   <Interior/>
   <NumberFormat/>
   <Protection/>
  </Style>
  <Style ss:ID="m46688672">
   <Alignment ss:Horizontal="Center" ss:Vertical="Center"/>
   <Borders>
    <Border ss:Position="Bottom" ss:LineStyle="Continuous" ss:Weight="2"
     ss:Color="#000000"/>
    <Border ss:Position="Left" ss:LineStyle="Continuous" ss:Weight="2"
     ss:Color="#000000"/>
    <Border ss:Position="Right" ss:LineStyle="Continuous" ss:Weight="2"
     ss:Color="#000000"/>
    <Border ss:Position="Top" ss:LineStyle="Continuous" ss:Weight="2"
     ss:Color="#000000"/>
   </Borders>
   <Font ss:FontName="Times New Roman" x:Family="Roman" ss:Size="12"
    ss:Color="#000000"/>
   <Interior ss:Color="#BFBFBF" ss:Pattern="Solid"/>
  </Style>
  <Style ss:ID="m46688692">
   <Alignment ss:Horizontal="Center" ss:Vertical="Center"/>
   <Borders>
    <Border ss:Position="Bottom" ss:LineStyle="Continuous" ss:Weight="2"
     ss:Color="#000000"/>
    <Border ss:Position="Left" ss:LineStyle="Continuous" ss:Weight="2"
     ss:Color="#000000"/>
    <Border ss:Position="Right" ss:LineStyle="Continuous" ss:Weight="2"
     ss:Color="#000000"/>
    <Border ss:Position="Top" ss:LineStyle="Continuous" ss:Weight="2"
     ss:Color="#000000"/>
   </Borders>
   <Font ss:FontName="Times New Roman" x:Family="Roman" ss:Size="12"
    ss:Color="#000000"/>
   <Interior ss:Color="#BFBFBF" ss:Pattern="Solid"/>
  </Style>
  <Style ss:ID="m46688712">
   <Alignment ss:Horizontal="Center" ss:Vertical="Center" ss:WrapText="1"/>
   <Borders>
    <Border ss:Position="Bottom" ss:LineStyle="Continuous" ss:Weight="2"
     ss:Color="#000000"/>
    <Border ss:Position="Left" ss:LineStyle="Continuous" ss:Weight="2"
     ss:Color="#000000"/>
    <Border ss:Position="Right" ss:LineStyle="Continuous" ss:Weight="2"
     ss:Color="#000000"/>
    <Border ss:Position="Top" ss:LineStyle="Continuous" ss:Weight="2"
     ss:Color="#000000"/>
   </Borders>
   <Font ss:FontName="Times New Roman" x:Family="Roman" ss:Size="12"
    ss:Color="#000000"/>
   <Interior ss:Color="#BFBFBF" ss:Pattern="Solid"/>
  </Style>
  <Style ss:ID="m46688732">
   <Alignment ss:Horizontal="Center" ss:Vertical="Center"/>
   <Borders>
    <Border ss:Position="Bottom" ss:LineStyle="Continuous" ss:Weight="2"
     ss:Color="#000000"/>
    <Border ss:Position="Left" ss:LineStyle="Continuous" ss:Weight="2"
     ss:Color="#000000"/>
    <Border ss:Position="Right" ss:LineStyle="Continuous" ss:Weight="2"
     ss:Color="#000000"/>
    <Border ss:Position="Top" ss:LineStyle="Continuous" ss:Weight="2"
     ss:Color="#000000"/>
   </Borders>
   <Font ss:FontName="Times New Roman" x:Family="Roman" ss:Size="12"
    ss:Color="#000000"/>
   <Interior ss:Color="#BFBFBF" ss:Pattern="Solid"/>
  </Style>
  <Style ss:ID="m46688752">
   <Alignment ss:Horizontal="Center" ss:Vertical="Center"/>
   <Borders>
    <Border ss:Position="Bottom" ss:LineStyle="Continuous" ss:Weight="2"
     ss:Color="#000000"/>
    <Border ss:Position="Left" ss:LineStyle="Continuous" ss:Weight="2"
     ss:Color="#000000"/>
    <Border ss:Position="Right" ss:LineStyle="Continuous" ss:Weight="2"
     ss:Color="#000000"/>
    <Border ss:Position="Top" ss:LineStyle="Continuous" ss:Weight="2"
     ss:Color="#000000"/>
   </Borders>
   <Font ss:FontName="Times New Roman" x:Family="Roman" ss:Size="12"
    ss:Color="#000000"/>
   <Interior ss:Color="#BFBFBF" ss:Pattern="Solid"/>
  </Style>
  <Style ss:ID="m46688772">
   <Alignment ss:Horizontal="Center" ss:Vertical="Center" ss:WrapText="1"/>
   <Borders>
    <Border ss:Position="Bottom" ss:LineStyle="Continuous" ss:Weight="2"
     ss:Color="#000000"/>
    <Border ss:Position="Left" ss:LineStyle="Continuous" ss:Weight="2"
     ss:Color="#000000"/>
    <Border ss:Position="Right" ss:LineStyle="Continuous" ss:Weight="2"
     ss:Color="#000000"/>
    <Border ss:Position="Top" ss:LineStyle="Continuous" ss:Weight="2"
     ss:Color="#000000"/>
   </Borders>
   <Font ss:FontName="Times New Roman" x:Family="Roman" ss:Size="12"
    ss:Color="#000000"/>
   <Interior ss:Color="#BFBFBF" ss:Pattern="Solid"/>
  </Style>
  <Style ss:ID="m46688792">
   <Alignment ss:Horizontal="Center" ss:Vertical="Center" ss:WrapText="1"/>
   <Borders>
    <Border ss:Position="Bottom" ss:LineStyle="Continuous" ss:Weight="2"
     ss:Color="#000000"/>
    <Border ss:Position="Left" ss:LineStyle="Continuous" ss:Weight="2"
     ss:Color="#000000"/>
    <Border ss:Position="Right" ss:LineStyle="Continuous" ss:Weight="2"
     ss:Color="#000000"/>
    <Border ss:Position="Top" ss:LineStyle="Continuous" ss:Weight="2"
     ss:Color="#000000"/>
   </Borders>
   <Font ss:FontName="Times New Roman" x:Family="Roman" ss:Size="12"
    ss:Color="#000000"/>
   <Interior ss:Color="#BFBFBF" ss:Pattern="Solid"/>
  </Style>
  <Style ss:ID="m46688812">
   <Alignment ss:Horizontal="Center" ss:Vertical="Center"/>
   <Borders>
    <Border ss:Position="Bottom" ss:LineStyle="Continuous" ss:Weight="2"
     ss:Color="#000000"/>
    <Border ss:Position="Left" ss:LineStyle="Continuous" ss:Weight="2"
     ss:Color="#000000"/>
    <Border ss:Position="Right" ss:LineStyle="Continuous" ss:Weight="2"
     ss:Color="#000000"/>
    <Border ss:Position="Top" ss:LineStyle="Continuous" ss:Weight="2"
     ss:Color="#000000"/>
   </Borders>
   <Font ss:FontName="Times New Roman" x:Family="Roman" ss:Size="12"
    ss:Color="#000000"/>
   <Interior ss:Color="#BFBFBF" ss:Pattern="Solid"/>
  </Style>
  <Style ss:ID="m46688832">
   <Alignment ss:Horizontal="Center" ss:Vertical="Center" ss:WrapText="1"/>
   <Borders>
    <Border ss:Position="Bottom" ss:LineStyle="Continuous" ss:Weight="2"
     ss:Color="#000000"/>
    <Border ss:Position="Left" ss:LineStyle="Continuous" ss:Weight="2"
     ss:Color="#000000"/>
    <Border ss:Position="Right" ss:LineStyle="Continuous" ss:Weight="2"
     ss:Color="#000000"/>
    <Border ss:Position="Top" ss:LineStyle="Continuous" ss:Weight="2"
     ss:Color="#000000"/>
   </Borders>
   <Font ss:FontName="Times New Roman" x:Family="Roman" ss:Size="12"
    ss:Color="#000000"/>
   <Interior ss:Color="#BFBFBF" ss:Pattern="Solid"/>
  </Style>
  <Style ss:ID="s84">
   <Alignment ss:Horizontal="Center" ss:Vertical="Center"/>
   <Borders>
    <Border ss:Position="Right" ss:LineStyle="Continuous" ss:Weight="2"
     ss:Color="#000000"/>
   </Borders>
   <Font ss:FontName="Times New Roman" x:Family="Roman" ss:Size="12"
    ss:Color="#000000"/>
   <Interior ss:Color="#BFBFBF" ss:Pattern="Solid"/>
  </Style>
  <Style ss:ID="s85">
   <Alignment ss:Horizontal="Center" ss:Vertical="Center" ss:WrapText="1"/>
   <Borders>
    <Border ss:Position="Right" ss:LineStyle="Continuous" ss:Weight="2"
     ss:Color="#000000"/>
   </Borders>
   <Font ss:FontName="Times New Roman" x:Family="Roman" ss:Size="12"
    ss:Color="#000000"/>
   <Interior ss:Color="#BFBFBF" ss:Pattern="Solid"/>
  </Style>
  <Style ss:ID="s87">
   <Alignment ss:Horizontal="Center" ss:Vertical="Center"/>
   <Borders>
    <Border ss:Position="Bottom" ss:LineStyle="Continuous" ss:Weight="2"
     ss:Color="#000000"/>
    <Border ss:Position="Right" ss:LineStyle="Continuous" ss:Weight="2"
     ss:Color="#000000"/>
   </Borders>
   <Font ss:FontName="Times New Roman" x:Family="Roman" ss:Size="12"
    ss:Color="#000000"/>
   <Interior ss:Color="#BFBFBF" ss:Pattern="Solid"/>
  </Style>
  <Style ss:ID="s88">
   <Alignment ss:Horizontal="Center" ss:Vertical="Center" ss:WrapText="1"/>
   <Borders>
    <Border ss:Position="Bottom" ss:LineStyle="Continuous" ss:Weight="2"
     ss:Color="#000000"/>
    <Border ss:Position="Right" ss:LineStyle="Continuous" ss:Weight="2"
     ss:Color="#000000"/>
   </Borders>
   <Font ss:FontName="Times New Roman" x:Family="Roman" ss:Size="12"
    ss:Color="#000000"/>
   <Interior ss:Color="#BFBFBF" ss:Pattern="Solid"/>
  </Style>
  <Style ss:ID="s89">
   <Alignment ss:Horizontal="Justify" ss:Vertical="Center"/>
   <Borders>
    <Border ss:Position="Bottom" ss:LineStyle="Continuous" ss:Weight="2"
     ss:Color="#000000"/>
    <Border ss:Position="Left" ss:LineStyle="Continuous" ss:Weight="2"
     ss:Color="#000000"/>
    <Border ss:Position="Right" ss:LineStyle="Continuous" ss:Weight="2"
     ss:Color="#000000"/>
   </Borders>
   <Font ss:FontName="Times New Roman" x:Family="Roman" ss:Size="12"
    ss:Color="#000000"/>
  </Style>
  <Style ss:ID="s90">
   <Alignment ss:Horizontal="Right" ss:Vertical="Center"/>
   <Borders>
    <Border ss:Position="Bottom" ss:LineStyle="Continuous" ss:Weight="2"
     ss:Color="#000000"/>
    <Border ss:Position="Right" ss:LineStyle="Continuous" ss:Weight="2"
     ss:Color="#000000"/>
   </Borders>
   <Font ss:FontName="Times New Roman" x:Family="Roman" ss:Size="12"
    ss:Color="#000000"/>
  </Style>
  <Style ss:ID="s91">
   <Alignment ss:Horizontal="Right" ss:Vertical="Center" ss:WrapText="1"/>
   <Borders>
    <Border ss:Position="Bottom" ss:LineStyle="Continuous" ss:Weight="2"
     ss:Color="#000000"/>
    <Border ss:Position="Right" ss:LineStyle="Continuous" ss:Weight="2"
     ss:Color="#000000"/>
   </Borders>
   <Font ss:FontName="Times New Roman" x:Family="Roman" ss:Size="12"
    ss:Color="#000000"/>
  </Style>
  <Style ss:ID="s92">
   <Alignment ss:Horizontal="Right" ss:Vertical="Center"/>
   <Borders>
    <Border ss:Position="Bottom" ss:LineStyle="Continuous" ss:Weight="2"
     ss:Color="#000000"/>
    <Border ss:Position="Left" ss:LineStyle="Continuous" ss:Weight="2"
     ss:Color="#000000"/>
    <Border ss:Position="Right" ss:LineStyle="Continuous" ss:Weight="2"
     ss:Color="#000000"/>
    <Border ss:Position="Top" ss:LineStyle="Continuous" ss:Weight="2"
     ss:Color="#000000"/>
   </Borders>
   <Font ss:FontName="Times New Roman" x:Family="Roman" ss:Size="12"
    ss:Color="#000000"/>
  </Style>
  <Style ss:ID="s93">
   <Alignment ss:Horizontal="Right" ss:Vertical="Center" ss:WrapText="1"/>
   <Borders>
    <Border ss:Position="Bottom" ss:LineStyle="Continuous" ss:Weight="2"
     ss:Color="#000000"/>
    <Border ss:Position="Right" ss:LineStyle="Continuous" ss:Weight="2"
     ss:Color="#000000"/>
    <Border ss:Position="Top" ss:LineStyle="Continuous" ss:Weight="2"
     ss:Color="#000000"/>
   </Borders>
   <Font ss:FontName="Times New Roman" x:Family="Roman" ss:Size="12"
    ss:Color="#000000"/>
  </Style>
  <Style ss:ID="s94">
   <Alignment ss:Horizontal="Center" ss:Vertical="Top"/>
   <Borders>
    <Border ss:Position="Bottom" ss:LineStyle="Continuous" ss:Weight="2"
     ss:Color="#000000"/>
    <Border ss:Position="Right" ss:LineStyle="Continuous" ss:Weight="2"
     ss:Color="#000000"/>
   </Borders>
   <Font ss:FontName="Times New Roman" x:Family="Roman" ss:Size="12"
    ss:Color="#000000"/>
  </Style>
  <Style ss:ID="s95">
   <Alignment ss:Horizontal="Center" ss:Vertical="Center" ss:WrapText="1"/>
   <Borders>
    <Border ss:Position="Bottom" ss:LineStyle="Continuous" ss:Weight="2"
     ss:Color="#000000"/>
    <Border ss:Position="Right" ss:LineStyle="Continuous" ss:Weight="2"
     ss:Color="#000000"/>
   </Borders>
   <Font ss:FontName="Times New Roman" x:Family="Roman" ss:Size="12"
    ss:Color="#000000"/>
  </Style>
  <Style ss:ID="s96">
   <Alignment ss:Horizontal="Center" ss:Vertical="Top" ss:WrapText="1"/>
   <Borders>
    <Border ss:Position="Bottom" ss:LineStyle="Continuous" ss:Weight="2"
     ss:Color="#000000"/>
    <Border ss:Position="Right" ss:LineStyle="Continuous" ss:Weight="2"
     ss:Color="#000000"/>
   </Borders>
   <Font ss:FontName="Times New Roman" x:Family="Roman" ss:Size="12"
    ss:Color="#000000"/>
  </Style>
  <Style ss:ID="s97">
   <Alignment ss:Horizontal="Justify" ss:Vertical="Center"/>
   <Font ss:FontName="Times New Roman" x:Family="Roman" ss:Size="12"
    ss:Color="#000000"/>
  </Style>
  <Style ss:ID="s98">
   <Font ss:FontName="Times New Roman" x:Family="Roman" ss:Size="11"
    ss:Color="#000000"/>
  </Style>
  <Style ss:ID="s99">
   <Font ss:FontName="Times New Roman" x:Family="Roman" ss:Size="14"
    ss:Color="#000000" ss:Bold="1"/>
  </Style>
 </Styles>
 <Worksheet ss:Name="Sheet1">
  <Table ss:ExpandedColumnCount="12" ss:ExpandedRowCount="83" x:FullColumns="1"
   x:FullRows="1" ss:DefaultRowHeight="14.55">
   <Column ss:AutoFitWidth="0" ss:Width="64.2" ss:Span="8"/>
   <Row ss:AutoFitHeight="0">
    <Cell ss:StyleID="s99"><Data ss:Type="String">Table S3 Marker numbers and recombination rates of shared markers in female and male maps </Data></Cell>
   </Row>
   <Row ss:AutoFitHeight="0"/>
   <Row ss:AutoFitHeight="0" ss:Height="25.049999999999997">
    <Cell ss:MergeDown="2" ss:StyleID="m46688672"><Data ss:Type="String">LG ID</Data></Cell>
    <Cell ss:MergeAcross="4" ss:StyleID="m46688692"><Data ss:Type="String">Marker numbers</Data></Cell>
    <Cell ss:MergeAcross="2" ss:StyleID="m46688712"><Data ss:Type="String">Recombination rates </Data></Cell>
   </Row>
   <Row ss:AutoFitHeight="0" ss:Height="25.049999999999997">
    <Cell ss:Index="2" ss:MergeDown="1" ss:StyleID="m46688732"><Data
      ss:Type="String">Female</Data></Cell>
    <Cell ss:MergeDown="1" ss:StyleID="m46688752"><Data ss:Type="String">Male</Data></Cell>
    <Cell ss:MergeDown="1" ss:StyleID="m46688772"><Data ss:Type="String">Female only</Data></Cell>
    <Cell ss:MergeDown="1" ss:StyleID="m46688792"><Data ss:Type="String">Male only</Data></Cell>
    <Cell ss:MergeDown="1" ss:StyleID="m46688812"><Data ss:Type="String">Shared</Data></Cell>
    <Cell ss:StyleID="s84"><Data ss:Type="String">Female</Data></Cell>
    <Cell ss:StyleID="s85"><Data ss:Type="String">Male</Data></Cell>
    <Cell ss:MergeDown="1" ss:StyleID="m46688832"><Data ss:Type="String">Female and male ratio</Data></Cell>
   </Row>
   <Row ss:AutoFitHeight="0" ss:Height="25.049999999999997">
    <Cell ss:Index="7" ss:StyleID="s87"><Data ss:Type="String">(cM)</Data></Cell>
    <Cell ss:StyleID="s88"><Data ss:Type="String">(cM)</Data></Cell>
   </Row>
   <Row ss:AutoFitHeight="0" ss:Height="25.049999999999997">
    <Cell ss:StyleID="s89"><Data ss:Type="String">LG01</Data></Cell>
    <Cell ss:StyleID="s90"><Data ss:Type="Number">120</Data></Cell>
    <Cell ss:StyleID="s90"><Data ss:Type="Number">159</Data></Cell>
    <Cell ss:StyleID="s91"><Data ss:Type="Number">52</Data></Cell>
    <Cell ss:StyleID="s91"><Data ss:Type="Number">91</Data></Cell>
    <Cell ss:StyleID="s90"><Data ss:Type="Number">68</Data></Cell>
    <Cell ss:StyleID="s90"><Data ss:Type="Number">161.53</Data></Cell>
    <Cell ss:StyleID="s91"><Data ss:Type="Number">122.61</Data></Cell>
    <Cell ss:StyleID="s91"><Data ss:Type="Number">1.32</Data></Cell>
   </Row>
   <Row ss:AutoFitHeight="0" ss:Height="25.049999999999997">
    <Cell ss:StyleID="s89"><Data ss:Type="String">LG02</Data></Cell>
    <Cell ss:StyleID="s90"><Data ss:Type="Number">266</Data></Cell>
    <Cell ss:StyleID="s90"><Data ss:Type="Number">274</Data></Cell>
    <Cell ss:StyleID="s91"><Data ss:Type="Number">129</Data></Cell>
    <Cell ss:StyleID="s91"><Data ss:Type="Number">137</Data></Cell>
    <Cell ss:StyleID="s90"><Data ss:Type="Number">137</Data></Cell>
    <Cell ss:StyleID="s90"><Data ss:Type="Number">310.86</Data></Cell>
    <Cell ss:StyleID="s91"><Data ss:Type="Number">244.06</Data></Cell>
    <Cell ss:StyleID="s91"><Data ss:Type="Number">1.27</Data></Cell>
   </Row>
   <Row ss:AutoFitHeight="0" ss:Height="25.049999999999997">
    <Cell ss:StyleID="s89"><Data ss:Type="String">LG03</Data></Cell>
    <Cell ss:StyleID="s90"><Data ss:Type="Number">186</Data></Cell>
    <Cell ss:StyleID="s90"><Data ss:Type="Number">210</Data></Cell>
    <Cell ss:StyleID="s91"><Data ss:Type="Number">79</Data></Cell>
    <Cell ss:StyleID="s91"><Data ss:Type="Number">103</Data></Cell>
    <Cell ss:StyleID="s90"><Data ss:Type="Number">107</Data></Cell>
    <Cell ss:StyleID="s90"><Data ss:Type="Number">238.75</Data></Cell>
    <Cell ss:StyleID="s91"><Data ss:Type="Number">288.58999999999997</Data></Cell>
    <Cell ss:StyleID="s91"><Data ss:Type="Number">0.83</Data></Cell>
   </Row>
   <Row ss:AutoFitHeight="0" ss:Height="25.049999999999997">
    <Cell ss:StyleID="s89"><Data ss:Type="String">LG04</Data></Cell>
    <Cell ss:StyleID="s90"><Data ss:Type="Number">103</Data></Cell>
    <Cell ss:StyleID="s90"><Data ss:Type="Number">116</Data></Cell>
    <Cell ss:StyleID="s91"><Data ss:Type="Number">32</Data></Cell>
    <Cell ss:StyleID="s91"><Data ss:Type="Number">45</Data></Cell>
    <Cell ss:StyleID="s90"><Data ss:Type="Number">71</Data></Cell>
    <Cell ss:StyleID="s90"><Data ss:Type="Number">118.75</Data></Cell>
    <Cell ss:StyleID="s91"><Data ss:Type="Number">152.58000000000001</Data></Cell>
    <Cell ss:StyleID="s91"><Data ss:Type="Number">0.78</Data></Cell>
   </Row>
   <Row ss:AutoFitHeight="0" ss:Height="25.049999999999997">
    <Cell ss:StyleID="s89"><Data ss:Type="String">LG05</Data></Cell>
    <Cell ss:StyleID="s90"><Data ss:Type="Number">191</Data></Cell>
    <Cell ss:StyleID="s90"><Data ss:Type="Number">231</Data></Cell>
    <Cell ss:StyleID="s91"><Data ss:Type="Number">81</Data></Cell>
    <Cell ss:StyleID="s91"><Data ss:Type="Number">121</Data></Cell>
    <Cell ss:StyleID="s90"><Data ss:Type="Number">110</Data></Cell>
    <Cell ss:StyleID="s90"><Data ss:Type="Number">232.4</Data></Cell>
    <Cell ss:StyleID="s91"><Data ss:Type="Number">242.9</Data></Cell>
    <Cell ss:StyleID="s91"><Data ss:Type="Number">0.96</Data></Cell>
   </Row>
   <Row ss:AutoFitHeight="0" ss:Height="25.049999999999997">
    <Cell ss:StyleID="s89"><Data ss:Type="String">LG06</Data></Cell>
    <Cell ss:StyleID="s90"><Data ss:Type="Number">96</Data></Cell>
    <Cell ss:StyleID="s90"><Data ss:Type="Number">75</Data></Cell>
    <Cell ss:StyleID="s91"><Data ss:Type="Number">53</Data></Cell>
    <Cell ss:StyleID="s91"><Data ss:Type="Number">32</Data></Cell>
    <Cell ss:StyleID="s90"><Data ss:Type="Number">43</Data></Cell>
    <Cell ss:StyleID="s90"><Data ss:Type="Number">252.83</Data></Cell>
    <Cell ss:StyleID="s91"><Data ss:Type="Number">193.61</Data></Cell>
    <Cell ss:StyleID="s91"><Data ss:Type="Number">1.31</Data></Cell>
   </Row>
   <Row ss:AutoFitHeight="0" ss:Height="25.049999999999997">
    <Cell ss:StyleID="s89"><Data ss:Type="String">LG07</Data></Cell>
    <Cell ss:StyleID="s90"><Data ss:Type="Number">156</Data></Cell>
    <Cell ss:StyleID="s90"><Data ss:Type="Number">147</Data></Cell>
    <Cell ss:StyleID="s91"><Data ss:Type="Number">74</Data></Cell>
    <Cell ss:StyleID="s91"><Data ss:Type="Number">65</Data></Cell>
    <Cell ss:StyleID="s90"><Data ss:Type="Number">82</Data></Cell>
    <Cell ss:StyleID="s90"><Data ss:Type="Number">171.6</Data></Cell>
    <Cell ss:StyleID="s91"><Data ss:Type="Number">148.93</Data></Cell>
    <Cell ss:StyleID="s91"><Data ss:Type="Number">1.1499999999999999</Data></Cell>
   </Row>
   <Row ss:AutoFitHeight="0" ss:Height="25.049999999999997">
    <Cell ss:StyleID="s89"><Data ss:Type="String">LG08</Data></Cell>
    <Cell ss:StyleID="s90"><Data ss:Type="Number">291</Data></Cell>
    <Cell ss:StyleID="s90"><Data ss:Type="Number">284</Data></Cell>
    <Cell ss:StyleID="s91"><Data ss:Type="Number">144</Data></Cell>
    <Cell ss:StyleID="s91"><Data ss:Type="Number">137</Data></Cell>
    <Cell ss:StyleID="s90"><Data ss:Type="Number">147</Data></Cell>
    <Cell ss:StyleID="s90"><Data ss:Type="Number">266.52999999999997</Data></Cell>
    <Cell ss:StyleID="s91"><Data ss:Type="Number">347.27</Data></Cell>
    <Cell ss:StyleID="s91"><Data ss:Type="Number">0.77</Data></Cell>
   </Row>
   <Row ss:AutoFitHeight="0" ss:Height="25.049999999999997">
    <Cell ss:StyleID="s89"><Data ss:Type="String">LG09</Data></Cell>
    <Cell ss:StyleID="s90"><Data ss:Type="Number">35</Data></Cell>
    <Cell ss:StyleID="s90"><Data ss:Type="Number">34</Data></Cell>
    <Cell ss:StyleID="s91"><Data ss:Type="Number">16</Data></Cell>
    <Cell ss:StyleID="s91"><Data ss:Type="Number">15</Data></Cell>
    <Cell ss:StyleID="s90"><Data ss:Type="Number">19</Data></Cell>
    <Cell ss:StyleID="s90"><Data ss:Type="Number">56.35</Data></Cell>
    <Cell ss:StyleID="s91"><Data ss:Type="Number">44.52</Data></Cell>
    <Cell ss:StyleID="s91"><Data ss:Type="Number">1.27</Data></Cell>
   </Row>
   <Row ss:AutoFitHeight="0" ss:Height="25.049999999999997">
    <Cell ss:StyleID="s89"><Data ss:Type="String">LG10</Data></Cell>
    <Cell ss:StyleID="s90"><Data ss:Type="Number">119</Data></Cell>
    <Cell ss:StyleID="s90"><Data ss:Type="Number">121</Data></Cell>
    <Cell ss:StyleID="s91"><Data ss:Type="Number">43</Data></Cell>
    <Cell ss:StyleID="s91"><Data ss:Type="Number">45</Data></Cell>
    <Cell ss:StyleID="s90"><Data ss:Type="Number">76</Data></Cell>
    <Cell ss:StyleID="s90"><Data ss:Type="Number">161.02000000000001</Data></Cell>
    <Cell ss:StyleID="s91"><Data ss:Type="Number">197.9</Data></Cell>
    <Cell ss:StyleID="s91"><Data ss:Type="Number">0.81</Data></Cell>
   </Row>
   <Row ss:AutoFitHeight="0" ss:Height="25.049999999999997">
    <Cell ss:StyleID="s89"><Data ss:Type="String">LG11</Data></Cell>
    <Cell ss:StyleID="s90"><Data ss:Type="Number">41</Data></Cell>
    <Cell ss:StyleID="s90"><Data ss:Type="Number">41</Data></Cell>
    <Cell ss:StyleID="s91"><Data ss:Type="Number">12</Data></Cell>
    <Cell ss:StyleID="s91"><Data ss:Type="Number">12</Data></Cell>
    <Cell ss:StyleID="s90"><Data ss:Type="Number">29</Data></Cell>
    <Cell ss:StyleID="s90"><Data ss:Type="Number">39.299999999999997</Data></Cell>
    <Cell ss:StyleID="s91"><Data ss:Type="Number">43.23</Data></Cell>
    <Cell ss:StyleID="s91"><Data ss:Type="Number">0.91</Data></Cell>
   </Row>
   <Row ss:AutoFitHeight="0" ss:Height="25.049999999999997">
    <Cell ss:StyleID="s89"><Data ss:Type="String">LG12</Data></Cell>
    <Cell ss:StyleID="s90"><Data ss:Type="Number">42</Data></Cell>
    <Cell ss:StyleID="s90"><Data ss:Type="Number">45</Data></Cell>
    <Cell ss:StyleID="s91"><Data ss:Type="Number">18</Data></Cell>
    <Cell ss:StyleID="s91"><Data ss:Type="Number">21</Data></Cell>
    <Cell ss:StyleID="s90"><Data ss:Type="Number">24</Data></Cell>
    <Cell ss:StyleID="s90"><Data ss:Type="Number">32.18</Data></Cell>
    <Cell ss:StyleID="s91"><Data ss:Type="Number">64.28</Data></Cell>
    <Cell ss:StyleID="s91"><Data ss:Type="Number">0.5</Data></Cell>
   </Row>
   <Row ss:AutoFitHeight="0" ss:Height="25.049999999999997">
    <Cell ss:StyleID="s89"><Data ss:Type="String">LG13</Data></Cell>
    <Cell ss:StyleID="s90"><Data ss:Type="Number">108</Data></Cell>
    <Cell ss:StyleID="s90"><Data ss:Type="Number">101</Data></Cell>
    <Cell ss:StyleID="s91"><Data ss:Type="Number">38</Data></Cell>
    <Cell ss:StyleID="s91"><Data ss:Type="Number">31</Data></Cell>
    <Cell ss:StyleID="s90"><Data ss:Type="Number">70</Data></Cell>
    <Cell ss:StyleID="s90"><Data ss:Type="Number">158.74</Data></Cell>
    <Cell ss:StyleID="s91"><Data ss:Type="Number">121.03</Data></Cell>
    <Cell ss:StyleID="s91"><Data ss:Type="Number">1.31</Data></Cell>
   </Row>
   <Row ss:AutoFitHeight="0" ss:Height="25.049999999999997">
    <Cell ss:StyleID="s89"><Data ss:Type="String">LG14</Data></Cell>
    <Cell ss:StyleID="s90"><Data ss:Type="Number">179</Data></Cell>
    <Cell ss:StyleID="s90"><Data ss:Type="Number">183</Data></Cell>
    <Cell ss:StyleID="s91"><Data ss:Type="Number">79</Data></Cell>
    <Cell ss:StyleID="s91"><Data ss:Type="Number">83</Data></Cell>
    <Cell ss:StyleID="s90"><Data ss:Type="Number">100</Data></Cell>
    <Cell ss:StyleID="s90"><Data ss:Type="Number">202.93</Data></Cell>
    <Cell ss:StyleID="s91"><Data ss:Type="Number">149.72999999999999</Data></Cell>
    <Cell ss:StyleID="s91"><Data ss:Type="Number">1.36</Data></Cell>
   </Row>
   <Row ss:AutoFitHeight="0" ss:Height="25.049999999999997">
    <Cell ss:StyleID="s89"><Data ss:Type="String">LG15</Data></Cell>
    <Cell ss:StyleID="s90"><Data ss:Type="Number">194</Data></Cell>
    <Cell ss:StyleID="s90"><Data ss:Type="Number">205</Data></Cell>
    <Cell ss:StyleID="s91"><Data ss:Type="Number">87</Data></Cell>
    <Cell ss:StyleID="s91"><Data ss:Type="Number">98</Data></Cell>
    <Cell ss:StyleID="s90"><Data ss:Type="Number">107</Data></Cell>
    <Cell ss:StyleID="s90"><Data ss:Type="Number">241.62</Data></Cell>
    <Cell ss:StyleID="s91"><Data ss:Type="Number">250.77</Data></Cell>
    <Cell ss:StyleID="s91"><Data ss:Type="Number">0.96</Data></Cell>
   </Row>
   <Row ss:AutoFitHeight="0" ss:Height="25.049999999999997">
    <Cell ss:StyleID="s89"><Data ss:Type="String">LG16</Data></Cell>
    <Cell ss:StyleID="s90"><Data ss:Type="Number">109</Data></Cell>
    <Cell ss:StyleID="s90"><Data ss:Type="Number">126</Data></Cell>
    <Cell ss:StyleID="s91"><Data ss:Type="Number">43</Data></Cell>
    <Cell ss:StyleID="s91"><Data ss:Type="Number">60</Data></Cell>
    <Cell ss:StyleID="s90"><Data ss:Type="Number">66</Data></Cell>
    <Cell ss:StyleID="s90"><Data ss:Type="Number">135.31</Data></Cell>
    <Cell ss:StyleID="s91"><Data ss:Type="Number">169.83</Data></Cell>
    <Cell ss:StyleID="s91"><Data ss:Type="Number">0.8</Data></Cell>
   </Row>
   <Row ss:AutoFitHeight="0" ss:Height="25.049999999999997">
    <Cell ss:StyleID="s89"><Data ss:Type="String">LG17</Data></Cell>
    <Cell ss:StyleID="s90"><Data ss:Type="Number">61</Data></Cell>
    <Cell ss:StyleID="s90"><Data ss:Type="Number">54</Data></Cell>
    <Cell ss:StyleID="s91"><Data ss:Type="Number">25</Data></Cell>
    <Cell ss:StyleID="s91"><Data ss:Type="Number">18</Data></Cell>
    <Cell ss:StyleID="s90"><Data ss:Type="Number">36</Data></Cell>
    <Cell ss:StyleID="s90"><Data ss:Type="Number">70.75</Data></Cell>
    <Cell ss:StyleID="s91"><Data ss:Type="Number">83.99</Data></Cell>
    <Cell ss:StyleID="s91"><Data ss:Type="Number">0.84</Data></Cell>
   </Row>
   <Row ss:AutoFitHeight="0" ss:Height="25.049999999999997">
    <Cell ss:StyleID="s89"><Data ss:Type="String">LG18</Data></Cell>
    <Cell ss:StyleID="s90"><Data ss:Type="Number">171</Data></Cell>
    <Cell ss:StyleID="s90"><Data ss:Type="Number">135</Data></Cell>
    <Cell ss:StyleID="s91"><Data ss:Type="Number">100</Data></Cell>
    <Cell ss:StyleID="s91"><Data ss:Type="Number">64</Data></Cell>
    <Cell ss:StyleID="s90"><Data ss:Type="Number">71</Data></Cell>
    <Cell ss:StyleID="s90"><Data ss:Type="Number">194.45</Data></Cell>
    <Cell ss:StyleID="s91"><Data ss:Type="Number">195.66</Data></Cell>
    <Cell ss:StyleID="s91"><Data ss:Type="Number">0.99</Data></Cell>
   </Row>
   <Row ss:AutoFitHeight="0" ss:Height="25.049999999999997">
    <Cell ss:StyleID="s89"><Data ss:Type="String">LG19</Data></Cell>
    <Cell ss:StyleID="s90"><Data ss:Type="Number">181</Data></Cell>
    <Cell ss:StyleID="s90"><Data ss:Type="Number">148</Data></Cell>
    <Cell ss:StyleID="s91"><Data ss:Type="Number">100</Data></Cell>
    <Cell ss:StyleID="s91"><Data ss:Type="Number">67</Data></Cell>
    <Cell ss:StyleID="s90"><Data ss:Type="Number">81</Data></Cell>
    <Cell ss:StyleID="s90"><Data ss:Type="Number">339.5</Data></Cell>
    <Cell ss:StyleID="s91"><Data ss:Type="Number">248.87</Data></Cell>
    <Cell ss:StyleID="s91"><Data ss:Type="Number">1.36</Data></Cell>
   </Row>
   <Row ss:AutoFitHeight="0" ss:Height="25.049999999999997">
    <Cell ss:StyleID="s89"><Data ss:Type="String">LG20</Data></Cell>
    <Cell ss:StyleID="s90"><Data ss:Type="Number">360</Data></Cell>
    <Cell ss:StyleID="s90"><Data ss:Type="Number">361</Data></Cell>
    <Cell ss:StyleID="s91"><Data ss:Type="Number">171</Data></Cell>
    <Cell ss:StyleID="s91"><Data ss:Type="Number">172</Data></Cell>
    <Cell ss:StyleID="s90"><Data ss:Type="Number">189</Data></Cell>
    <Cell ss:StyleID="s90"><Data ss:Type="Number">224.88</Data></Cell>
    <Cell ss:StyleID="s91"><Data ss:Type="Number">237.32</Data></Cell>
    <Cell ss:StyleID="s91"><Data ss:Type="Number">0.95</Data></Cell>
   </Row>
   <Row ss:AutoFitHeight="0" ss:Height="25.049999999999997">
    <Cell ss:StyleID="s89"><Data ss:Type="String">LG21</Data></Cell>
    <Cell ss:StyleID="s90"><Data ss:Type="Number">205</Data></Cell>
    <Cell ss:StyleID="s90"><Data ss:Type="Number">220</Data></Cell>
    <Cell ss:StyleID="s91"><Data ss:Type="Number">79</Data></Cell>
    <Cell ss:StyleID="s91"><Data ss:Type="Number">94</Data></Cell>
    <Cell ss:StyleID="s90"><Data ss:Type="Number">126</Data></Cell>
    <Cell ss:StyleID="s90"><Data ss:Type="Number">246.13</Data></Cell>
    <Cell ss:StyleID="s91"><Data ss:Type="Number">242.07</Data></Cell>
    <Cell ss:StyleID="s91"><Data ss:Type="Number">1.02</Data></Cell>
   </Row>
   <Row ss:AutoFitHeight="0" ss:Height="25.049999999999997">
    <Cell ss:StyleID="s89"><Data ss:Type="String">LG22</Data></Cell>
    <Cell ss:StyleID="s90"><Data ss:Type="Number">91</Data></Cell>
    <Cell ss:StyleID="s90"><Data ss:Type="Number">85</Data></Cell>
    <Cell ss:StyleID="s91"><Data ss:Type="Number">46</Data></Cell>
    <Cell ss:StyleID="s91"><Data ss:Type="Number">40</Data></Cell>
    <Cell ss:StyleID="s90"><Data ss:Type="Number">45</Data></Cell>
    <Cell ss:StyleID="s90"><Data ss:Type="Number">106.17</Data></Cell>
    <Cell ss:StyleID="s91"><Data ss:Type="Number">95.96</Data></Cell>
    <Cell ss:StyleID="s91"><Data ss:Type="Number">1.1100000000000001</Data></Cell>
   </Row>
   <Row ss:AutoFitHeight="0" ss:Height="25.049999999999997">
    <Cell ss:StyleID="s89"><Data ss:Type="String">LG23</Data></Cell>
    <Cell ss:StyleID="s90"><Data ss:Type="Number">106</Data></Cell>
    <Cell ss:StyleID="s90"><Data ss:Type="Number">98</Data></Cell>
    <Cell ss:StyleID="s91"><Data ss:Type="Number">47</Data></Cell>
    <Cell ss:StyleID="s91"><Data ss:Type="Number">39</Data></Cell>
    <Cell ss:StyleID="s90"><Data ss:Type="Number">59</Data></Cell>
    <Cell ss:StyleID="s90"><Data ss:Type="Number">178.24</Data></Cell>
    <Cell ss:StyleID="s91"><Data ss:Type="Number">95.02</Data></Cell>
    <Cell ss:StyleID="s91"><Data ss:Type="Number">1.88</Data></Cell>
   </Row>
   <Row ss:AutoFitHeight="0" ss:Height="25.049999999999997">
    <Cell ss:StyleID="s89"><Data ss:Type="String">LG24</Data></Cell>
    <Cell ss:StyleID="s90"><Data ss:Type="Number">290</Data></Cell>
    <Cell ss:StyleID="s90"><Data ss:Type="Number">305</Data></Cell>
    <Cell ss:StyleID="s91"><Data ss:Type="Number">129</Data></Cell>
    <Cell ss:StyleID="s91"><Data ss:Type="Number">144</Data></Cell>
    <Cell ss:StyleID="s90"><Data ss:Type="Number">161</Data></Cell>
    <Cell ss:StyleID="s90"><Data ss:Type="Number">271.2</Data></Cell>
    <Cell ss:StyleID="s91"><Data ss:Type="Number">159.94999999999999</Data></Cell>
    <Cell ss:StyleID="s91"><Data ss:Type="Number">1.7</Data></Cell>
   </Row>
   <Row ss:AutoFitHeight="0" ss:Height="25.049999999999997">
    <Cell ss:StyleID="s89"><Data ss:Type="String">LG25</Data></Cell>
    <Cell ss:StyleID="s90"><Data ss:Type="Number">111</Data></Cell>
    <Cell ss:StyleID="s90"><Data ss:Type="Number">120</Data></Cell>
    <Cell ss:StyleID="s91"><Data ss:Type="Number">54</Data></Cell>
    <Cell ss:StyleID="s91"><Data ss:Type="Number">63</Data></Cell>
    <Cell ss:StyleID="s90"><Data ss:Type="Number">57</Data></Cell>
    <Cell ss:StyleID="s90"><Data ss:Type="Number">188.4</Data></Cell>
    <Cell ss:StyleID="s91"><Data ss:Type="Number">249.89</Data></Cell>
    <Cell ss:StyleID="s91"><Data ss:Type="Number">0.75</Data></Cell>
   </Row>
   <Row ss:AutoFitHeight="0" ss:Height="25.049999999999997">
    <Cell ss:StyleID="s89"><Data ss:Type="String">LG26</Data></Cell>
    <Cell ss:StyleID="s90"><Data ss:Type="Number">301</Data></Cell>
    <Cell ss:StyleID="s90"><Data ss:Type="Number">311</Data></Cell>
    <Cell ss:StyleID="s91"><Data ss:Type="Number">156</Data></Cell>
    <Cell ss:StyleID="s91"><Data ss:Type="Number">166</Data></Cell>
    <Cell ss:StyleID="s90"><Data ss:Type="Number">145</Data></Cell>
    <Cell ss:StyleID="s90"><Data ss:Type="Number">286.06</Data></Cell>
    <Cell ss:StyleID="s91"><Data ss:Type="Number">250.04</Data></Cell>
    <Cell ss:StyleID="s91"><Data ss:Type="Number">1.1399999999999999</Data></Cell>
   </Row>
   <Row ss:AutoFitHeight="0" ss:Height="25.049999999999997">
    <Cell ss:StyleID="s89"><Data ss:Type="String">LG27</Data></Cell>
    <Cell ss:StyleID="s90"><Data ss:Type="Number">202</Data></Cell>
    <Cell ss:StyleID="s90"><Data ss:Type="Number">206</Data></Cell>
    <Cell ss:StyleID="s91"><Data ss:Type="Number">92</Data></Cell>
    <Cell ss:StyleID="s91"><Data ss:Type="Number">96</Data></Cell>
    <Cell ss:StyleID="s90"><Data ss:Type="Number">110</Data></Cell>
    <Cell ss:StyleID="s90"><Data ss:Type="Number">253.06</Data></Cell>
    <Cell ss:StyleID="s91"><Data ss:Type="Number">203.47</Data></Cell>
    <Cell ss:StyleID="s91"><Data ss:Type="Number">1.24</Data></Cell>
   </Row>
   <Row ss:AutoFitHeight="0" ss:Height="25.049999999999997">
    <Cell ss:StyleID="s89"><Data ss:Type="String">LG28</Data></Cell>
    <Cell ss:StyleID="s90"><Data ss:Type="Number">150</Data></Cell>
    <Cell ss:StyleID="s90"><Data ss:Type="Number">167</Data></Cell>
    <Cell ss:StyleID="s91"><Data ss:Type="Number">67</Data></Cell>
    <Cell ss:StyleID="s91"><Data ss:Type="Number">84</Data></Cell>
    <Cell ss:StyleID="s90"><Data ss:Type="Number">83</Data></Cell>
    <Cell ss:StyleID="s90"><Data ss:Type="Number">208.78</Data></Cell>
    <Cell ss:StyleID="s91"><Data ss:Type="Number">158.44999999999999</Data></Cell>
    <Cell ss:StyleID="s91"><Data ss:Type="Number">1.32</Data></Cell>
   </Row>
   <Row ss:AutoFitHeight="0" ss:Height="25.049999999999997">
    <Cell ss:StyleID="s89"><Data ss:Type="String">LG29</Data></Cell>
    <Cell ss:StyleID="s90"><Data ss:Type="Number">491</Data></Cell>
    <Cell ss:StyleID="s90"><Data ss:Type="Number">496</Data></Cell>
    <Cell ss:StyleID="s91"><Data ss:Type="Number">233</Data></Cell>
    <Cell ss:StyleID="s91"><Data ss:Type="Number">238</Data></Cell>
    <Cell ss:StyleID="s90"><Data ss:Type="Number">258</Data></Cell>
    <Cell ss:StyleID="s90"><Data ss:Type="Number">410.73</Data></Cell>
    <Cell ss:StyleID="s91"><Data ss:Type="Number">373.68</Data></Cell>
    <Cell ss:StyleID="s91"><Data ss:Type="Number">1.1000000000000001</Data></Cell>
   </Row>
   <Row ss:AutoFitHeight="0" ss:Height="25.049999999999997">
    <Cell ss:StyleID="s89"><Data ss:Type="String">LG30</Data></Cell>
    <Cell ss:StyleID="s90"><Data ss:Type="Number">253</Data></Cell>
    <Cell ss:StyleID="s90"><Data ss:Type="Number">251</Data></Cell>
    <Cell ss:StyleID="s91"><Data ss:Type="Number">120</Data></Cell>
    <Cell ss:StyleID="s91"><Data ss:Type="Number">118</Data></Cell>
    <Cell ss:StyleID="s90"><Data ss:Type="Number">133</Data></Cell>
    <Cell ss:StyleID="s90"><Data ss:Type="Number">198.71</Data></Cell>
    <Cell ss:StyleID="s91"><Data ss:Type="Number">244.4</Data></Cell>
    <Cell ss:StyleID="s91"><Data ss:Type="Number">0.81</Data></Cell>
   </Row>
   <Row ss:AutoFitHeight="0" ss:Height="25.049999999999997">
    <Cell ss:StyleID="s89"><Data ss:Type="String">LG31</Data></Cell>
    <Cell ss:StyleID="s90"><Data ss:Type="Number">239</Data></Cell>
    <Cell ss:StyleID="s90"><Data ss:Type="Number">264</Data></Cell>
    <Cell ss:StyleID="s91"><Data ss:Type="Number">105</Data></Cell>
    <Cell ss:StyleID="s91"><Data ss:Type="Number">130</Data></Cell>
    <Cell ss:StyleID="s90"><Data ss:Type="Number">134</Data></Cell>
    <Cell ss:StyleID="s90"><Data ss:Type="Number">262.95999999999998</Data></Cell>
    <Cell ss:StyleID="s91"><Data ss:Type="Number">245.98</Data></Cell>
    <Cell ss:StyleID="s91"><Data ss:Type="Number">1.07</Data></Cell>
   </Row>
   <Row ss:AutoFitHeight="0" ss:Height="25.049999999999997">
    <Cell ss:StyleID="s89"><Data ss:Type="String">LG32</Data></Cell>
    <Cell ss:StyleID="s90"><Data ss:Type="Number">218</Data></Cell>
    <Cell ss:StyleID="s90"><Data ss:Type="Number">235</Data></Cell>
    <Cell ss:StyleID="s91"><Data ss:Type="Number">93</Data></Cell>
    <Cell ss:StyleID="s91"><Data ss:Type="Number">110</Data></Cell>
    <Cell ss:StyleID="s90"><Data ss:Type="Number">125</Data></Cell>
    <Cell ss:StyleID="s90"><Data ss:Type="Number">179.1</Data></Cell>
    <Cell ss:StyleID="s91"><Data ss:Type="Number">162.49</Data></Cell>
    <Cell ss:StyleID="s91"><Data ss:Type="Number">1.1000000000000001</Data></Cell>
   </Row>
   <Row ss:AutoFitHeight="0" ss:Height="25.049999999999997">
    <Cell ss:StyleID="s89"><Data ss:Type="String">LG33</Data></Cell>
    <Cell ss:StyleID="s90"><Data ss:Type="Number">34</Data></Cell>
    <Cell ss:StyleID="s90"><Data ss:Type="Number">30</Data></Cell>
    <Cell ss:StyleID="s91"><Data ss:Type="Number">18</Data></Cell>
    <Cell ss:StyleID="s91"><Data ss:Type="Number">14</Data></Cell>
    <Cell ss:StyleID="s90"><Data ss:Type="Number">16</Data></Cell>
    <Cell ss:StyleID="s90"><Data ss:Type="Number">25.65</Data></Cell>
    <Cell ss:StyleID="s91"><Data ss:Type="Number">29.77</Data></Cell>
    <Cell ss:StyleID="s91"><Data ss:Type="Number">0.86</Data></Cell>
   </Row>
   <Row ss:AutoFitHeight="0" ss:Height="25.049999999999997">
    <Cell ss:StyleID="s89"><Data ss:Type="String">LG34</Data></Cell>
    <Cell ss:StyleID="s90"><Data ss:Type="Number">157</Data></Cell>
    <Cell ss:StyleID="s90"><Data ss:Type="Number">187</Data></Cell>
    <Cell ss:StyleID="s91"><Data ss:Type="Number">86</Data></Cell>
    <Cell ss:StyleID="s91"><Data ss:Type="Number">116</Data></Cell>
    <Cell ss:StyleID="s90"><Data ss:Type="Number">71</Data></Cell>
    <Cell ss:StyleID="s90"><Data ss:Type="Number">165.49</Data></Cell>
    <Cell ss:StyleID="s91"><Data ss:Type="Number">305.73</Data></Cell>
    <Cell ss:StyleID="s91"><Data ss:Type="Number">0.54</Data></Cell>
   </Row>
   <Row ss:AutoFitHeight="0" ss:Height="25.049999999999997">
    <Cell ss:StyleID="s89"><Data ss:Type="String">LG35</Data></Cell>
    <Cell ss:StyleID="s90"><Data ss:Type="Number">286</Data></Cell>
    <Cell ss:StyleID="s90"><Data ss:Type="Number">257</Data></Cell>
    <Cell ss:StyleID="s91"><Data ss:Type="Number">155</Data></Cell>
    <Cell ss:StyleID="s91"><Data ss:Type="Number">126</Data></Cell>
    <Cell ss:StyleID="s90"><Data ss:Type="Number">131</Data></Cell>
    <Cell ss:StyleID="s90"><Data ss:Type="Number">307.72000000000003</Data></Cell>
    <Cell ss:StyleID="s91"><Data ss:Type="Number">214.36</Data></Cell>
    <Cell ss:StyleID="s91"><Data ss:Type="Number">1.44</Data></Cell>
   </Row>
   <Row ss:AutoFitHeight="0" ss:Height="25.049999999999997">
    <Cell ss:StyleID="s89"><Data ss:Type="String">LG36</Data></Cell>
    <Cell ss:StyleID="s90"><Data ss:Type="Number">244</Data></Cell>
    <Cell ss:StyleID="s90"><Data ss:Type="Number">249</Data></Cell>
    <Cell ss:StyleID="s91"><Data ss:Type="Number">112</Data></Cell>
    <Cell ss:StyleID="s91"><Data ss:Type="Number">117</Data></Cell>
    <Cell ss:StyleID="s90"><Data ss:Type="Number">132</Data></Cell>
    <Cell ss:StyleID="s90"><Data ss:Type="Number">392.66</Data></Cell>
    <Cell ss:StyleID="s91"><Data ss:Type="Number">211.93</Data></Cell>
    <Cell ss:StyleID="s91"><Data ss:Type="Number">1.85</Data></Cell>
   </Row>
   <Row ss:AutoFitHeight="0" ss:Height="25.049999999999997">
    <Cell ss:StyleID="s89"><Data ss:Type="String">LG37</Data></Cell>
    <Cell ss:StyleID="s90"><Data ss:Type="Number">206</Data></Cell>
    <Cell ss:StyleID="s90"><Data ss:Type="Number">227</Data></Cell>
    <Cell ss:StyleID="s91"><Data ss:Type="Number">97</Data></Cell>
    <Cell ss:StyleID="s91"><Data ss:Type="Number">118</Data></Cell>
    <Cell ss:StyleID="s90"><Data ss:Type="Number">109</Data></Cell>
    <Cell ss:StyleID="s90"><Data ss:Type="Number">309.25</Data></Cell>
    <Cell ss:StyleID="s91"><Data ss:Type="Number">185.85</Data></Cell>
    <Cell ss:StyleID="s91"><Data ss:Type="Number">1.66</Data></Cell>
   </Row>
   <Row ss:AutoFitHeight="0" ss:Height="25.049999999999997">
    <Cell ss:StyleID="s89"><Data ss:Type="String">LG38</Data></Cell>
    <Cell ss:StyleID="s90"><Data ss:Type="Number">293</Data></Cell>
    <Cell ss:StyleID="s90"><Data ss:Type="Number">309</Data></Cell>
    <Cell ss:StyleID="s91"><Data ss:Type="Number">147</Data></Cell>
    <Cell ss:StyleID="s91"><Data ss:Type="Number">163</Data></Cell>
    <Cell ss:StyleID="s90"><Data ss:Type="Number">146</Data></Cell>
    <Cell ss:StyleID="s90"><Data ss:Type="Number">396.68</Data></Cell>
    <Cell ss:StyleID="s91"><Data ss:Type="Number">245.36</Data></Cell>
    <Cell ss:StyleID="s91"><Data ss:Type="Number">1.62</Data></Cell>
   </Row>
   <Row ss:AutoFitHeight="0" ss:Height="25.049999999999997">
    <Cell ss:StyleID="s89"><Data ss:Type="String">LG39</Data></Cell>
    <Cell ss:StyleID="s90"><Data ss:Type="Number">157</Data></Cell>
    <Cell ss:StyleID="s90"><Data ss:Type="Number">150</Data></Cell>
    <Cell ss:StyleID="s91"><Data ss:Type="Number">67</Data></Cell>
    <Cell ss:StyleID="s91"><Data ss:Type="Number">60</Data></Cell>
    <Cell ss:StyleID="s90"><Data ss:Type="Number">90</Data></Cell>
    <Cell ss:StyleID="s90"><Data ss:Type="Number">259.18</Data></Cell>
    <Cell ss:StyleID="s91"><Data ss:Type="Number">225.05</Data></Cell>
    <Cell ss:StyleID="s91"><Data ss:Type="Number">1.1499999999999999</Data></Cell>
   </Row>
   <Row ss:AutoFitHeight="0" ss:Height="25.049999999999997">
    <Cell ss:StyleID="s89"><Data ss:Type="String">LG40</Data></Cell>
    <Cell ss:StyleID="s90"><Data ss:Type="Number">169</Data></Cell>
    <Cell ss:StyleID="s90"><Data ss:Type="Number">179</Data></Cell>
    <Cell ss:StyleID="s91"><Data ss:Type="Number">76</Data></Cell>
    <Cell ss:StyleID="s91"><Data ss:Type="Number">86</Data></Cell>
    <Cell ss:StyleID="s90"><Data ss:Type="Number">93</Data></Cell>
    <Cell ss:StyleID="s90"><Data ss:Type="Number">282.05</Data></Cell>
    <Cell ss:StyleID="s91"><Data ss:Type="Number">206.67</Data></Cell>
    <Cell ss:StyleID="s91"><Data ss:Type="Number">1.36</Data></Cell>
   </Row>
   <Row ss:AutoFitHeight="0" ss:Height="25.049999999999997">
    <Cell ss:StyleID="s89"><Data ss:Type="String">LG41</Data></Cell>
    <Cell ss:StyleID="s90"><Data ss:Type="Number">131</Data></Cell>
    <Cell ss:StyleID="s90"><Data ss:Type="Number">118</Data></Cell>
    <Cell ss:StyleID="s91"><Data ss:Type="Number">54</Data></Cell>
    <Cell ss:StyleID="s91"><Data ss:Type="Number">41</Data></Cell>
    <Cell ss:StyleID="s90"><Data ss:Type="Number">77</Data></Cell>
    <Cell ss:StyleID="s90"><Data ss:Type="Number">154.24</Data></Cell>
    <Cell ss:StyleID="s91"><Data ss:Type="Number">63.97</Data></Cell>
    <Cell ss:StyleID="s91"><Data ss:Type="Number">2.41</Data></Cell>
   </Row>
   <Row ss:AutoFitHeight="0" ss:Height="25.049999999999997">
    <Cell ss:StyleID="s89"><Data ss:Type="String">LG42</Data></Cell>
    <Cell ss:StyleID="s90"><Data ss:Type="Number">90</Data></Cell>
    <Cell ss:StyleID="s90"><Data ss:Type="Number">86</Data></Cell>
    <Cell ss:StyleID="s91"><Data ss:Type="Number">30</Data></Cell>
    <Cell ss:StyleID="s91"><Data ss:Type="Number">26</Data></Cell>
    <Cell ss:StyleID="s90"><Data ss:Type="Number">60</Data></Cell>
    <Cell ss:StyleID="s90"><Data ss:Type="Number">102.55</Data></Cell>
    <Cell ss:StyleID="s91"><Data ss:Type="Number">145.41999999999999</Data></Cell>
    <Cell ss:StyleID="s91"><Data ss:Type="Number">0.71</Data></Cell>
   </Row>
   <Row ss:AutoFitHeight="0" ss:Height="25.049999999999997">
    <Cell ss:StyleID="s89"><Data ss:Type="String">LG43</Data></Cell>
    <Cell ss:StyleID="s90"><Data ss:Type="Number">95</Data></Cell>
    <Cell ss:StyleID="s90"><Data ss:Type="Number">100</Data></Cell>
    <Cell ss:StyleID="s91"><Data ss:Type="Number">34</Data></Cell>
    <Cell ss:StyleID="s91"><Data ss:Type="Number">39</Data></Cell>
    <Cell ss:StyleID="s90"><Data ss:Type="Number">61</Data></Cell>
    <Cell ss:StyleID="s90"><Data ss:Type="Number">124.05</Data></Cell>
    <Cell ss:StyleID="s91"><Data ss:Type="Number">133.24</Data></Cell>
    <Cell ss:StyleID="s91"><Data ss:Type="Number">0.93</Data></Cell>
   </Row>
   <Row ss:AutoFitHeight="0" ss:Height="25.049999999999997">
    <Cell ss:StyleID="s89"><Data ss:Type="String">LG44</Data></Cell>
    <Cell ss:StyleID="s90"><Data ss:Type="Number">165</Data></Cell>
    <Cell ss:StyleID="s90"><Data ss:Type="Number">164</Data></Cell>
    <Cell ss:StyleID="s91"><Data ss:Type="Number">56</Data></Cell>
    <Cell ss:StyleID="s91"><Data ss:Type="Number">55</Data></Cell>
    <Cell ss:StyleID="s90"><Data ss:Type="Number">109</Data></Cell>
    <Cell ss:StyleID="s90"><Data ss:Type="Number">293.92</Data></Cell>
    <Cell ss:StyleID="s91"><Data ss:Type="Number">217.59</Data></Cell>
    <Cell ss:StyleID="s91"><Data ss:Type="Number">1.35</Data></Cell>
   </Row>
   <Row ss:AutoFitHeight="0" ss:Height="25.049999999999997">
    <Cell ss:StyleID="s89"><Data ss:Type="String">LG45</Data></Cell>
    <Cell ss:StyleID="s90"><Data ss:Type="Number">83</Data></Cell>
    <Cell ss:StyleID="s90"><Data ss:Type="Number">87</Data></Cell>
    <Cell ss:StyleID="s91"><Data ss:Type="Number">33</Data></Cell>
    <Cell ss:StyleID="s91"><Data ss:Type="Number">37</Data></Cell>
    <Cell ss:StyleID="s90"><Data ss:Type="Number">50</Data></Cell>
    <Cell ss:StyleID="s90"><Data ss:Type="Number">177.21</Data></Cell>
    <Cell ss:StyleID="s91"><Data ss:Type="Number">134</Data></Cell>
    <Cell ss:StyleID="s91"><Data ss:Type="Number">1.32</Data></Cell>
   </Row>
   <Row ss:AutoFitHeight="0" ss:Height="25.049999999999997">
    <Cell ss:StyleID="s89"><Data ss:Type="String">LG46</Data></Cell>
    <Cell ss:StyleID="s90"><Data ss:Type="Number">268</Data></Cell>
    <Cell ss:StyleID="s90"><Data ss:Type="Number">325</Data></Cell>
    <Cell ss:StyleID="s91"><Data ss:Type="Number">99</Data></Cell>
    <Cell ss:StyleID="s91"><Data ss:Type="Number">156</Data></Cell>
    <Cell ss:StyleID="s90"><Data ss:Type="Number">169</Data></Cell>
    <Cell ss:StyleID="s90"><Data ss:Type="Number">281.52999999999997</Data></Cell>
    <Cell ss:StyleID="s91"><Data ss:Type="Number">247.04</Data></Cell>
    <Cell ss:StyleID="s91"><Data ss:Type="Number">1.1399999999999999</Data></Cell>
   </Row>
   <Row ss:AutoFitHeight="0" ss:Height="25.049999999999997">
    <Cell ss:StyleID="s89"><Data ss:Type="String">LG47</Data></Cell>
    <Cell ss:StyleID="s90"><Data ss:Type="Number">218</Data></Cell>
    <Cell ss:StyleID="s90"><Data ss:Type="Number">203</Data></Cell>
    <Cell ss:StyleID="s91"><Data ss:Type="Number">102</Data></Cell>
    <Cell ss:StyleID="s91"><Data ss:Type="Number">87</Data></Cell>
    <Cell ss:StyleID="s90"><Data ss:Type="Number">116</Data></Cell>
    <Cell ss:StyleID="s90"><Data ss:Type="Number">246.83</Data></Cell>
    <Cell ss:StyleID="s91"><Data ss:Type="Number">325.2</Data></Cell>
    <Cell ss:StyleID="s91"><Data ss:Type="Number">0.76</Data></Cell>
   </Row>
   <Row ss:AutoFitHeight="0" ss:Height="25.049999999999997">
    <Cell ss:StyleID="s89"><Data ss:Type="String">LG48</Data></Cell>
    <Cell ss:StyleID="s90"><Data ss:Type="Number">137</Data></Cell>
    <Cell ss:StyleID="s90"><Data ss:Type="Number">130</Data></Cell>
    <Cell ss:StyleID="s91"><Data ss:Type="Number">74</Data></Cell>
    <Cell ss:StyleID="s91"><Data ss:Type="Number">67</Data></Cell>
    <Cell ss:StyleID="s90"><Data ss:Type="Number">63</Data></Cell>
    <Cell ss:StyleID="s90"><Data ss:Type="Number">234.28</Data></Cell>
    <Cell ss:StyleID="s91"><Data ss:Type="Number">114.96</Data></Cell>
    <Cell ss:StyleID="s91"><Data ss:Type="Number">2.04</Data></Cell>
   </Row>
   <Row ss:AutoFitHeight="0" ss:Height="25.049999999999997">
    <Cell ss:StyleID="s89"><Data ss:Type="String">LG49</Data></Cell>
    <Cell ss:StyleID="s90"><Data ss:Type="Number">205</Data></Cell>
    <Cell ss:StyleID="s90"><Data ss:Type="Number">201</Data></Cell>
    <Cell ss:StyleID="s91"><Data ss:Type="Number">99</Data></Cell>
    <Cell ss:StyleID="s91"><Data ss:Type="Number">95</Data></Cell>
    <Cell ss:StyleID="s90"><Data ss:Type="Number">106</Data></Cell>
    <Cell ss:StyleID="s90"><Data ss:Type="Number">261.02</Data></Cell>
    <Cell ss:StyleID="s91"><Data ss:Type="Number">212.44</Data></Cell>
    <Cell ss:StyleID="s91"><Data ss:Type="Number">1.23</Data></Cell>
   </Row>
   <Row ss:AutoFitHeight="0" ss:Height="25.049999999999997">
    <Cell ss:StyleID="s89"><Data ss:Type="String">LG50</Data></Cell>
    <Cell ss:StyleID="s90"><Data ss:Type="Number">160</Data></Cell>
    <Cell ss:StyleID="s90"><Data ss:Type="Number">153</Data></Cell>
    <Cell ss:StyleID="s91"><Data ss:Type="Number">62</Data></Cell>
    <Cell ss:StyleID="s91"><Data ss:Type="Number">55</Data></Cell>
    <Cell ss:StyleID="s90"><Data ss:Type="Number">98</Data></Cell>
    <Cell ss:StyleID="s90"><Data ss:Type="Number">233.24</Data></Cell>
    <Cell ss:StyleID="s91"><Data ss:Type="Number">134.69999999999999</Data></Cell>
    <Cell ss:StyleID="s91"><Data ss:Type="Number">1.73</Data></Cell>
   </Row>
   <Row ss:AutoFitHeight="0" ss:Height="25.049999999999997">
    <Cell ss:StyleID="s89"><Data ss:Type="String">LG51</Data></Cell>
    <Cell ss:StyleID="s90"><Data ss:Type="Number">77</Data></Cell>
    <Cell ss:StyleID="s90"><Data ss:Type="Number">87</Data></Cell>
    <Cell ss:StyleID="s91"><Data ss:Type="Number">29</Data></Cell>
    <Cell ss:StyleID="s91"><Data ss:Type="Number">39</Data></Cell>
    <Cell ss:StyleID="s90"><Data ss:Type="Number">48</Data></Cell>
    <Cell ss:StyleID="s90"><Data ss:Type="Number">88.28</Data></Cell>
    <Cell ss:StyleID="s91"><Data ss:Type="Number">138.83000000000001</Data></Cell>
    <Cell ss:StyleID="s91"><Data ss:Type="Number">0.64</Data></Cell>
   </Row>
   <Row ss:AutoFitHeight="0" ss:Height="25.049999999999997">
    <Cell ss:StyleID="s89"><Data ss:Type="String">LG52</Data></Cell>
    <Cell ss:StyleID="s90"><Data ss:Type="Number">61</Data></Cell>
    <Cell ss:StyleID="s90"><Data ss:Type="Number">57</Data></Cell>
    <Cell ss:StyleID="s91"><Data ss:Type="Number">22</Data></Cell>
    <Cell ss:StyleID="s91"><Data ss:Type="Number">18</Data></Cell>
    <Cell ss:StyleID="s90"><Data ss:Type="Number">39</Data></Cell>
    <Cell ss:StyleID="s90"><Data ss:Type="Number">61.66</Data></Cell>
    <Cell ss:StyleID="s91"><Data ss:Type="Number">77.510000000000005</Data></Cell>
    <Cell ss:StyleID="s91"><Data ss:Type="Number">0.8</Data></Cell>
   </Row>
   <Row ss:AutoFitHeight="0" ss:Height="25.049999999999997">
    <Cell ss:StyleID="s89"><Data ss:Type="String">LG53</Data></Cell>
    <Cell ss:StyleID="s90"><Data ss:Type="Number">256</Data></Cell>
    <Cell ss:StyleID="s90"><Data ss:Type="Number">269</Data></Cell>
    <Cell ss:StyleID="s91"><Data ss:Type="Number">110</Data></Cell>
    <Cell ss:StyleID="s91"><Data ss:Type="Number">123</Data></Cell>
    <Cell ss:StyleID="s90"><Data ss:Type="Number">146</Data></Cell>
    <Cell ss:StyleID="s90"><Data ss:Type="Number">258.43</Data></Cell>
    <Cell ss:StyleID="s91"><Data ss:Type="Number">160.65</Data></Cell>
    <Cell ss:StyleID="s91"><Data ss:Type="Number">1.61</Data></Cell>
   </Row>
   <Row ss:AutoFitHeight="0" ss:Height="25.049999999999997">
    <Cell ss:StyleID="s89"><Data ss:Type="String">LG54</Data></Cell>
    <Cell ss:StyleID="s90"><Data ss:Type="Number">135</Data></Cell>
    <Cell ss:StyleID="s90"><Data ss:Type="Number">148</Data></Cell>
    <Cell ss:StyleID="s91"><Data ss:Type="Number">47</Data></Cell>
    <Cell ss:StyleID="s91"><Data ss:Type="Number">60</Data></Cell>
    <Cell ss:StyleID="s90"><Data ss:Type="Number">88</Data></Cell>
    <Cell ss:StyleID="s90"><Data ss:Type="Number">215.34</Data></Cell>
    <Cell ss:StyleID="s91"><Data ss:Type="Number">141.31</Data></Cell>
    <Cell ss:StyleID="s91"><Data ss:Type="Number">1.52</Data></Cell>
   </Row>
   <Row ss:AutoFitHeight="0" ss:Height="25.049999999999997">
    <Cell ss:StyleID="s89"><Data ss:Type="String">LG55</Data></Cell>
    <Cell ss:StyleID="s90"><Data ss:Type="Number">156</Data></Cell>
    <Cell ss:StyleID="s90"><Data ss:Type="Number">166</Data></Cell>
    <Cell ss:StyleID="s91"><Data ss:Type="Number">57</Data></Cell>
    <Cell ss:StyleID="s91"><Data ss:Type="Number">67</Data></Cell>
    <Cell ss:StyleID="s90"><Data ss:Type="Number">99</Data></Cell>
    <Cell ss:StyleID="s90"><Data ss:Type="Number">388.57</Data></Cell>
    <Cell ss:StyleID="s91"><Data ss:Type="Number">290.49</Data></Cell>
    <Cell ss:StyleID="s91"><Data ss:Type="Number">1.34</Data></Cell>
   </Row>
   <Row ss:AutoFitHeight="0" ss:Height="25.049999999999997">
    <Cell ss:StyleID="s89"><Data ss:Type="String">LG56</Data></Cell>
    <Cell ss:StyleID="s90"><Data ss:Type="Number">153</Data></Cell>
    <Cell ss:StyleID="s90"><Data ss:Type="Number">151</Data></Cell>
    <Cell ss:StyleID="s91"><Data ss:Type="Number">68</Data></Cell>
    <Cell ss:StyleID="s91"><Data ss:Type="Number">66</Data></Cell>
    <Cell ss:StyleID="s90"><Data ss:Type="Number">85</Data></Cell>
    <Cell ss:StyleID="s90"><Data ss:Type="Number">308.06</Data></Cell>
    <Cell ss:StyleID="s91"><Data ss:Type="Number">239.53</Data></Cell>
    <Cell ss:StyleID="s91"><Data ss:Type="Number">1.29</Data></Cell>
   </Row>
   <Row ss:AutoFitHeight="0" ss:Height="25.049999999999997">
    <Cell ss:StyleID="s89"><Data ss:Type="String">LG57</Data></Cell>
    <Cell ss:StyleID="s90"><Data ss:Type="Number">182</Data></Cell>
    <Cell ss:StyleID="s90"><Data ss:Type="Number">199</Data></Cell>
    <Cell ss:StyleID="s91"><Data ss:Type="Number">86</Data></Cell>
    <Cell ss:StyleID="s91"><Data ss:Type="Number">103</Data></Cell>
    <Cell ss:StyleID="s90"><Data ss:Type="Number">96</Data></Cell>
    <Cell ss:StyleID="s90"><Data ss:Type="Number">322.27999999999997</Data></Cell>
    <Cell ss:StyleID="s91"><Data ss:Type="Number">251.95</Data></Cell>
    <Cell ss:StyleID="s91"><Data ss:Type="Number">1.28</Data></Cell>
   </Row>
   <Row ss:AutoFitHeight="0" ss:Height="25.049999999999997">
    <Cell ss:StyleID="s89"><Data ss:Type="String">LG58</Data></Cell>
    <Cell ss:StyleID="s90"><Data ss:Type="Number">46</Data></Cell>
    <Cell ss:StyleID="s90"><Data ss:Type="Number">53</Data></Cell>
    <Cell ss:StyleID="s91"><Data ss:Type="Number">15</Data></Cell>
    <Cell ss:StyleID="s91"><Data ss:Type="Number">22</Data></Cell>
    <Cell ss:StyleID="s90"><Data ss:Type="Number">31</Data></Cell>
    <Cell ss:StyleID="s90"><Data ss:Type="Number">55.95</Data></Cell>
    <Cell ss:StyleID="s91"><Data ss:Type="Number">49.85</Data></Cell>
    <Cell ss:StyleID="s91"><Data ss:Type="Number">1.1200000000000001</Data></Cell>
   </Row>
   <Row ss:AutoFitHeight="0" ss:Height="25.049999999999997">
    <Cell ss:StyleID="s89"><Data ss:Type="String">LG59</Data></Cell>
    <Cell ss:StyleID="s90"><Data ss:Type="Number">107</Data></Cell>
    <Cell ss:StyleID="s90"><Data ss:Type="Number">117</Data></Cell>
    <Cell ss:StyleID="s91"><Data ss:Type="Number">43</Data></Cell>
    <Cell ss:StyleID="s91"><Data ss:Type="Number">53</Data></Cell>
    <Cell ss:StyleID="s90"><Data ss:Type="Number">64</Data></Cell>
    <Cell ss:StyleID="s90"><Data ss:Type="Number">159.25</Data></Cell>
    <Cell ss:StyleID="s91"><Data ss:Type="Number">191.34</Data></Cell>
    <Cell ss:StyleID="s91"><Data ss:Type="Number">0.83</Data></Cell>
   </Row>
   <Row ss:AutoFitHeight="0" ss:Height="25.049999999999997">
    <Cell ss:StyleID="s89"><Data ss:Type="String">LG60</Data></Cell>
    <Cell ss:StyleID="s90"><Data ss:Type="Number">173</Data></Cell>
    <Cell ss:StyleID="s90"><Data ss:Type="Number">171</Data></Cell>
    <Cell ss:StyleID="s91"><Data ss:Type="Number">70</Data></Cell>
    <Cell ss:StyleID="s91"><Data ss:Type="Number">68</Data></Cell>
    <Cell ss:StyleID="s90"><Data ss:Type="Number">103</Data></Cell>
    <Cell ss:StyleID="s90"><Data ss:Type="Number">224.14</Data></Cell>
    <Cell ss:StyleID="s91"><Data ss:Type="Number">246.09</Data></Cell>
    <Cell ss:StyleID="s91"><Data ss:Type="Number">0.91</Data></Cell>
   </Row>
   <Row ss:AutoFitHeight="0" ss:Height="25.049999999999997">
    <Cell ss:StyleID="s89"><Data ss:Type="String">LG61</Data></Cell>
    <Cell ss:StyleID="s90"><Data ss:Type="Number">45</Data></Cell>
    <Cell ss:StyleID="s90"><Data ss:Type="Number">52</Data></Cell>
    <Cell ss:StyleID="s91"><Data ss:Type="Number">16</Data></Cell>
    <Cell ss:StyleID="s91"><Data ss:Type="Number">23</Data></Cell>
    <Cell ss:StyleID="s90"><Data ss:Type="Number">29</Data></Cell>
    <Cell ss:StyleID="s90"><Data ss:Type="Number">75.34</Data></Cell>
    <Cell ss:StyleID="s91"><Data ss:Type="Number">90.21</Data></Cell>
    <Cell ss:StyleID="s91"><Data ss:Type="Number">0.84</Data></Cell>
   </Row>
   <Row ss:AutoFitHeight="0" ss:Height="25.049999999999997">
    <Cell ss:StyleID="s89"><Data ss:Type="String">LG62</Data></Cell>
    <Cell ss:StyleID="s90"><Data ss:Type="Number">120</Data></Cell>
    <Cell ss:StyleID="s90"><Data ss:Type="Number">80</Data></Cell>
    <Cell ss:StyleID="s91"><Data ss:Type="Number">84</Data></Cell>
    <Cell ss:StyleID="s91"><Data ss:Type="Number">44</Data></Cell>
    <Cell ss:StyleID="s90"><Data ss:Type="Number">36</Data></Cell>
    <Cell ss:StyleID="s90"><Data ss:Type="Number">68.69</Data></Cell>
    <Cell ss:StyleID="s91"><Data ss:Type="Number">38.31</Data></Cell>
    <Cell ss:StyleID="s91"><Data ss:Type="Number">1.79</Data></Cell>
   </Row>
   <Row ss:AutoFitHeight="0" ss:Height="25.049999999999997">
    <Cell ss:StyleID="s89"><Data ss:Type="String">LG63</Data></Cell>
    <Cell ss:StyleID="s90"><Data ss:Type="Number">248</Data></Cell>
    <Cell ss:StyleID="s90"><Data ss:Type="Number">247</Data></Cell>
    <Cell ss:StyleID="s91"><Data ss:Type="Number">105</Data></Cell>
    <Cell ss:StyleID="s91"><Data ss:Type="Number">104</Data></Cell>
    <Cell ss:StyleID="s90"><Data ss:Type="Number">143</Data></Cell>
    <Cell ss:StyleID="s90"><Data ss:Type="Number">299.51</Data></Cell>
    <Cell ss:StyleID="s91"><Data ss:Type="Number">294.14</Data></Cell>
    <Cell ss:StyleID="s91"><Data ss:Type="Number">1.02</Data></Cell>
   </Row>
   <Row ss:AutoFitHeight="0" ss:Height="25.049999999999997">
    <Cell ss:StyleID="s89"><Data ss:Type="String">LG64</Data></Cell>
    <Cell ss:StyleID="s90"><Data ss:Type="Number">39</Data></Cell>
    <Cell ss:StyleID="s90"><Data ss:Type="Number">51</Data></Cell>
    <Cell ss:StyleID="s91"><Data ss:Type="Number">8</Data></Cell>
    <Cell ss:StyleID="s91"><Data ss:Type="Number">20</Data></Cell>
    <Cell ss:StyleID="s90"><Data ss:Type="Number">31</Data></Cell>
    <Cell ss:StyleID="s90"><Data ss:Type="Number">33.479999999999997</Data></Cell>
    <Cell ss:StyleID="s91"><Data ss:Type="Number">27.53</Data></Cell>
    <Cell ss:StyleID="s91"><Data ss:Type="Number">1.22</Data></Cell>
   </Row>
   <Row ss:AutoFitHeight="0" ss:Height="25.049999999999997">
    <Cell ss:StyleID="s89"><Data ss:Type="String">LG65</Data></Cell>
    <Cell ss:StyleID="s90"><Data ss:Type="Number">210</Data></Cell>
    <Cell ss:StyleID="s90"><Data ss:Type="Number">213</Data></Cell>
    <Cell ss:StyleID="s91"><Data ss:Type="Number">113</Data></Cell>
    <Cell ss:StyleID="s91"><Data ss:Type="Number">116</Data></Cell>
    <Cell ss:StyleID="s90"><Data ss:Type="Number">97</Data></Cell>
    <Cell ss:StyleID="s90"><Data ss:Type="Number">285.22000000000003</Data></Cell>
    <Cell ss:StyleID="s91"><Data ss:Type="Number">304.61</Data></Cell>
    <Cell ss:StyleID="s91"><Data ss:Type="Number">0.94</Data></Cell>
   </Row>
   <Row ss:AutoFitHeight="0" ss:Height="25.049999999999997">
    <Cell ss:StyleID="s89"><Data ss:Type="String">LG66</Data></Cell>
    <Cell ss:StyleID="s90"><Data ss:Type="Number">230</Data></Cell>
    <Cell ss:StyleID="s90"><Data ss:Type="Number">241</Data></Cell>
    <Cell ss:StyleID="s91"><Data ss:Type="Number">117</Data></Cell>
    <Cell ss:StyleID="s91"><Data ss:Type="Number">128</Data></Cell>
    <Cell ss:StyleID="s90"><Data ss:Type="Number">113</Data></Cell>
    <Cell ss:StyleID="s90"><Data ss:Type="Number">236.37</Data></Cell>
    <Cell ss:StyleID="s91"><Data ss:Type="Number">309.52</Data></Cell>
    <Cell ss:StyleID="s91"><Data ss:Type="Number">0.76</Data></Cell>
   </Row>
   <Row ss:AutoFitHeight="0" ss:Height="25.049999999999997">
    <Cell ss:StyleID="s89"><Data ss:Type="String">LG67</Data></Cell>
    <Cell ss:StyleID="s90"><Data ss:Type="Number">268</Data></Cell>
    <Cell ss:StyleID="s90"><Data ss:Type="Number">334</Data></Cell>
    <Cell ss:StyleID="s91"><Data ss:Type="Number">125</Data></Cell>
    <Cell ss:StyleID="s91"><Data ss:Type="Number">191</Data></Cell>
    <Cell ss:StyleID="s90"><Data ss:Type="Number">143</Data></Cell>
    <Cell ss:StyleID="s90"><Data ss:Type="Number">365.1</Data></Cell>
    <Cell ss:StyleID="s91"><Data ss:Type="Number">202.27</Data></Cell>
    <Cell ss:StyleID="s91"><Data ss:Type="Number">1.81</Data></Cell>
   </Row>
   <Row ss:AutoFitHeight="0" ss:Height="25.049999999999997">
    <Cell ss:StyleID="s89"><Data ss:Type="String">LG68</Data></Cell>
    <Cell ss:StyleID="s90"><Data ss:Type="Number">43</Data></Cell>
    <Cell ss:StyleID="s90"><Data ss:Type="Number">36</Data></Cell>
    <Cell ss:StyleID="s91"><Data ss:Type="Number">25</Data></Cell>
    <Cell ss:StyleID="s91"><Data ss:Type="Number">18</Data></Cell>
    <Cell ss:StyleID="s90"><Data ss:Type="Number">18</Data></Cell>
    <Cell ss:StyleID="s90"><Data ss:Type="Number">24.81</Data></Cell>
    <Cell ss:StyleID="s91"><Data ss:Type="Number">34.270000000000003</Data></Cell>
    <Cell ss:StyleID="s91"><Data ss:Type="Number">0.72</Data></Cell>
   </Row>
   <Row ss:AutoFitHeight="0" ss:Height="25.049999999999997">
    <Cell ss:StyleID="s89"><Data ss:Type="String">LG69</Data></Cell>
    <Cell ss:StyleID="s90"><Data ss:Type="Number">483</Data></Cell>
    <Cell ss:StyleID="s90"><Data ss:Type="Number">488</Data></Cell>
    <Cell ss:StyleID="s91"><Data ss:Type="Number">216</Data></Cell>
    <Cell ss:StyleID="s91"><Data ss:Type="Number">221</Data></Cell>
    <Cell ss:StyleID="s90"><Data ss:Type="Number">267</Data></Cell>
    <Cell ss:StyleID="s90"><Data ss:Type="Number">447.27</Data></Cell>
    <Cell ss:StyleID="s91"><Data ss:Type="Number">463.8</Data></Cell>
    <Cell ss:StyleID="s91"><Data ss:Type="Number">0.96</Data></Cell>
   </Row>
   <Row ss:AutoFitHeight="0" ss:Height="25.049999999999997">
    <Cell ss:StyleID="s89"><Data ss:Type="String">LG70</Data></Cell>
    <Cell ss:StyleID="s90"><Data ss:Type="Number">128</Data></Cell>
    <Cell ss:StyleID="s90"><Data ss:Type="Number">145</Data></Cell>
    <Cell ss:StyleID="s91"><Data ss:Type="Number">51</Data></Cell>
    <Cell ss:StyleID="s91"><Data ss:Type="Number">68</Data></Cell>
    <Cell ss:StyleID="s90"><Data ss:Type="Number">77</Data></Cell>
    <Cell ss:StyleID="s90"><Data ss:Type="Number">338.8</Data></Cell>
    <Cell ss:StyleID="s91"><Data ss:Type="Number">202.88</Data></Cell>
    <Cell ss:StyleID="s91"><Data ss:Type="Number">1.67</Data></Cell>
   </Row>
   <Row ss:AutoFitHeight="0" ss:Height="25.049999999999997">
    <Cell ss:StyleID="s89"><Data ss:Type="String">LG71</Data></Cell>
    <Cell ss:StyleID="s90"><Data ss:Type="Number">211</Data></Cell>
    <Cell ss:StyleID="s90"><Data ss:Type="Number">204</Data></Cell>
    <Cell ss:StyleID="s91"><Data ss:Type="Number">111</Data></Cell>
    <Cell ss:StyleID="s91"><Data ss:Type="Number">104</Data></Cell>
    <Cell ss:StyleID="s90"><Data ss:Type="Number">100</Data></Cell>
    <Cell ss:StyleID="s90"><Data ss:Type="Number">209.77</Data></Cell>
    <Cell ss:StyleID="s91"><Data ss:Type="Number">229.31</Data></Cell>
    <Cell ss:StyleID="s91"><Data ss:Type="Number">0.91</Data></Cell>
   </Row>
   <Row ss:AutoFitHeight="0" ss:Height="25.049999999999997">
    <Cell ss:StyleID="s89"><Data ss:Type="String">LG72</Data></Cell>
    <Cell ss:StyleID="s90"><Data ss:Type="Number">92</Data></Cell>
    <Cell ss:StyleID="s90"><Data ss:Type="Number">113</Data></Cell>
    <Cell ss:StyleID="s91"><Data ss:Type="Number">43</Data></Cell>
    <Cell ss:StyleID="s91"><Data ss:Type="Number">64</Data></Cell>
    <Cell ss:StyleID="s90"><Data ss:Type="Number">49</Data></Cell>
    <Cell ss:StyleID="s90"><Data ss:Type="Number">94.22</Data></Cell>
    <Cell ss:StyleID="s91"><Data ss:Type="Number">110.17</Data></Cell>
    <Cell ss:StyleID="s91"><Data ss:Type="Number">0.86</Data></Cell>
   </Row>
   <Row ss:AutoFitHeight="0" ss:Height="25.049999999999997">
    <Cell ss:StyleID="s89"><Data ss:Type="String">LG73</Data></Cell>
    <Cell ss:StyleID="s90"><Data ss:Type="Number">109</Data></Cell>
    <Cell ss:StyleID="s90"><Data ss:Type="Number">114</Data></Cell>
    <Cell ss:StyleID="s91"><Data ss:Type="Number">51</Data></Cell>
    <Cell ss:StyleID="s91"><Data ss:Type="Number">56</Data></Cell>
    <Cell ss:StyleID="s90"><Data ss:Type="Number">58</Data></Cell>
    <Cell ss:StyleID="s90"><Data ss:Type="Number">159.69</Data></Cell>
    <Cell ss:StyleID="s91"><Data ss:Type="Number">165.08</Data></Cell>
    <Cell ss:StyleID="s91"><Data ss:Type="Number">0.97</Data></Cell>
   </Row>
   <Row ss:AutoFitHeight="0" ss:Height="25.049999999999997">
    <Cell ss:StyleID="s89"><Data ss:Type="String">Total</Data></Cell>
    <Cell ss:StyleID="s90"><Data ss:Type="Number">12336</Data></Cell>
    <Cell ss:StyleID="s90"><Data ss:Type="Number">12699</Data></Cell>
    <Cell ss:StyleID="s91"><Data ss:Type="Number">5610</Data></Cell>
    <Cell ss:StyleID="s91"><Data ss:Type="Number">5973</Data></Cell>
    <Cell ss:StyleID="s90"><Data ss:Type="Number">6726</Data></Cell>
    <Cell ss:StyleID="s92"><Data ss:Type="Number">15367.58</Data></Cell>
    <Cell ss:StyleID="s93"><Data ss:Type="Number">13641.96</Data></Cell>
    <Cell ss:StyleID="s91"><Data ss:Type="String">/ </Data></Cell>
   </Row>
   <Row ss:AutoFitHeight="0" ss:Height="25.049999999999997">
    <Cell ss:StyleID="s89"><Data ss:Type="String">Average</Data></Cell>
    <Cell ss:StyleID="s94"><Data ss:Type="String">/</Data></Cell>
    <Cell ss:StyleID="s94"><Data ss:Type="String">/</Data></Cell>
    <Cell ss:StyleID="s95"><Data ss:Type="String">/</Data></Cell>
    <Cell ss:StyleID="s96"><Data ss:Type="String">/</Data></Cell>
    <Cell ss:StyleID="s94"><Data ss:Type="String">/</Data></Cell>
    <Cell ss:StyleID="s90"><Data ss:Type="Number">210.51</Data></Cell>
    <Cell ss:StyleID="s91"><Data ss:Type="Number">186.88</Data></Cell>
    <Cell ss:StyleID="s91"><Data ss:Type="Number">1.1299999999999999</Data></Cell>
   </Row>
   <Row ss:Index="83" ss:AutoFitHeight="0">
    <Cell ss:StyleID="s97"/>
    <Cell ss:StyleID="s98"/>
    <Cell ss:StyleID="s98"/>
    <Cell ss:StyleID="s98"/>
    <Cell ss:StyleID="s98"/>
    <Cell ss:StyleID="s98"/>
    <Cell ss:StyleID="s98"/>
    <Cell ss:StyleID="s98"/>
    <Cell ss:StyleID="s98"/>
    <Cell ss:StyleID="s98"/>
    <Cell ss:StyleID="s98"/>
    <Cell ss:StyleID="s98"/>
   </Row>
  </Table>
  <WorksheetOptions xmlns="urn:schemas-microsoft-com:office:excel">
   <PageSetup>
    <Header x:Margin="0.3"/>
    <Footer x:Margin="0.3"/>
    <PageMargins x:Bottom="0.75" x:Left="0.7" x:Right="0.7" x:Top="0.75"/>
   </PageSetup>
   <Unsynced/>
   <Print>
    <ValidPrinterInfo/>
    <PaperSizeIndex>9</PaperSizeIndex>
    <HorizontalResolution>300</HorizontalResolution>
    <VerticalResolution>300</VerticalResolution>
   </Print>
   <Selected/>
   <TopRowVisible>65</TopRowVisible>
   <Panes>
    <Pane>
     <Number>3</Number>
     <ActiveRow>7</ActiveRow>
     <ActiveCol>12</ActiveCol>
    </Pane>
   </Panes>
   <ProtectObjects>False</ProtectObjects>
   <ProtectScenarios>False</ProtectScenarios>
  </WorksheetOptions>
 </Worksheet>
 <Worksheet ss:Name="Sheet2">
  <Table ss:ExpandedColumnCount="1" ss:ExpandedRowCount="1" x:FullColumns="1"
   x:FullRows="1" ss:DefaultRowHeight="14.55">
   <Row ss:AutoFitHeight="0"/>
  </Table>
  <WorksheetOptions xmlns="urn:schemas-microsoft-com:office:excel">
   <PageSetup>
    <Header x:Margin="0.3"/>
    <Footer x:Margin="0.3"/>
    <PageMargins x:Bottom="0.75" x:Left="0.7" x:Right="0.7" x:Top="0.75"/>
   </PageSetup>
   <Unsynced/>
   <ProtectObjects>False</ProtectObjects>
   <ProtectScenarios>False</ProtectScenarios>
  </WorksheetOptions>
 </Worksheet>
 <Worksheet ss:Name="Sheet3">
  <Table ss:ExpandedColumnCount="1" ss:ExpandedRowCount="1" x:FullColumns="1"
   x:FullRows="1" ss:DefaultRowHeight="14.55">
   <Row ss:AutoFitHeight="0"/>
  </Table>
  <WorksheetOptions xmlns="urn:schemas-microsoft-com:office:excel">
   <PageSetup>
    <Header x:Margin="0.3"/>
    <Footer x:Margin="0.3"/>
    <PageMargins x:Bottom="0.75" x:Left="0.7" x:Right="0.7" x:Top="0.75"/>
   </PageSetup>
   <Unsynced/>
   <ProtectObjects>False</ProtectObjects>
   <ProtectScenarios>False</ProtectScenarios>
  </WorksheetOptions>
 </Worksheet>
</Workbook>
