# Supplementary material for: A second generation SNP and SSR integrated linkage map and QTL mapping for the Chinese mitten crab Eriocheir sinensis
Source: Sci Rep. 2017 Jan 3;7:39826. doi: 10.1038/srep39826 (PMC5206627; doi:10.1038/srep39826)
Supplement: Supplementary Dataset 4 [file srep39826-s5.xml]

<?xml version="1.0"?>
<?mso-application progid="Excel.Sheet"?>
<Workbook xmlns="urn:schemas-microsoft-com:office:spreadsheet"
 xmlns:o="urn:schemas-microsoft-com:office:office"
 xmlns:x="urn:schemas-microsoft-com:office:excel"
 xmlns:ss="urn:schemas-microsoft-com:office:spreadsheet"
 xmlns:html="http://www.w3.org/TR/REC-html40">
 <DocumentProperties xmlns="urn:schemas-microsoft-com:office:office">
  <Author>201603110916</Author>
  <LastAuthor>Qiu Gao-Feng</LastAuthor>
  <Created>2016-03-30T15:07:49Z</Created>
  <LastSaved>2016-03-30T15:18:59Z</LastSaved>
  <Company>Microsoft</Company>
  <Version>12.00</Version>
 </DocumentProperties>
 <ExcelWorkbook xmlns="urn:schemas-microsoft-com:office:excel">
  <WindowHeight>9408</WindowHeight>
  <WindowWidth>16608</WindowWidth>
  <WindowTopX>96</WindowTopX>
  <WindowTopY>48</WindowTopY>
  <ProtectStructure>False</ProtectStructure>
  <ProtectWindows>False</ProtectWindows>
 </ExcelWorkbook>
 <Styles>
  <Style ss:ID="Default" ss:Name="Normal">
   <Alignment ss:Vertical="Center"/>
   <Borders/>
   <Font ss:FontName="宋体" x:CharSet="134" ss:Size="11" ss:Color="#000000"/>
   <Interior/>
   <NumberFormat/>
   <Protection/>
  </Style>
  <Style ss:ID="s62">
   <Font ss:FontName="Times New Roman" x:Family="Roman" ss:Size="14"
    ss:Color="#000000"/>
  </Style>
  <Style ss:ID="s64">
   <Alignment ss:Horizontal="Center" ss:Vertical="Center"/>
   <Font ss:FontName="Times New Roman" x:Family="Roman" ss:Size="14"
    ss:Color="#000000"/>
  </Style>
  <Style ss:ID="s65">
   <Alignment ss:Horizontal="Center" ss:Vertical="Center"/>
   <Borders>
    <Border ss:Position="Bottom" ss:LineStyle="Continuous" ss:Weight="3"
     ss:Color="#000000"/>
   </Borders>
   <Font ss:FontName="Times New Roman" x:Family="Roman" ss:Size="14"
    ss:Color="#000000"/>
  </Style>
  <Style ss:ID="s66">
   <Font ss:FontName="Arial Narrow" x:Family="Swiss" ss:Size="12"
    ss:Color="#000000" ss:Bold="1"/>
  </Style>
  <Style ss:ID="s70">
   <Alignment ss:Horizontal="Center" ss:Vertical="Center" ss:WrapText="1"/>
   <Borders>
    <Border ss:Position="Bottom" ss:LineStyle="Continuous" ss:Weight="2"
     ss:Color="#000000"/>
    <Border ss:Position="Top" ss:LineStyle="Continuous" ss:Weight="3"
     ss:Color="#000000"/>
   </Borders>
   <Font ss:FontName="Times New Roman" x:Family="Roman" ss:Size="12"
    ss:Color="#000000" ss:Bold="1"/>
  </Style>
  <Style ss:ID="s71">
   <Font ss:FontName="Times New Roman" x:Family="Roman" ss:Size="12"
    ss:Color="#000000"/>
  </Style>
 </Styles>
 <Worksheet ss:Name="Sheet1">
  <Table ss:ExpandedColumnCount="11" ss:ExpandedRowCount="15" x:FullColumns="1"
   x:FullRows="1" ss:DefaultRowHeight="14.55">
   <Column ss:AutoFitWidth="0" ss:Width="87.6"/>
   <Column ss:AutoFitWidth="0" ss:Width="106.2"/>
   <Column ss:AutoFitWidth="0" ss:Width="89.4"/>
   <Column ss:AutoFitWidth="0" ss:Width="114"/>
   <Column ss:AutoFitWidth="0" ss:Width="112.8"/>
   <Column ss:AutoFitWidth="0" ss:Width="98.4"/>
   <Row ss:AutoFitHeight="0" ss:StyleID="s66">
    <Cell ss:MergeAcross="9"><Data ss:Type="String">Table S4 Observed segregation patterns for sex-linked markers under the assumption of either a ZW-ZZ or a XX-XY sex-determination system</Data></Cell>
   </Row>
   <Row ss:AutoFitHeight="0"/>
   <Row ss:AutoFitHeight="0" ss:Height="36" ss:StyleID="s71">
    <Cell ss:StyleID="s70"><Data ss:Type="String">Pattern</Data></Cell>
    <Cell ss:StyleID="s70"><Data ss:Type="String">Dam genotype</Data></Cell>
    <Cell ss:StyleID="s70"><Data ss:Type="String">sire genotype</Data></Cell>
    <Cell ss:StyleID="s70"><Data ss:Type="String">Female offspring genotype</Data></Cell>
    <Cell ss:StyleID="s70"><Data ss:Type="String">Male offspring genotype</Data></Cell>
    <Cell ss:StyleID="s70"><Data ss:Type="String">No. of observations</Data></Cell>
   </Row>
   <Row ss:AutoFitHeight="0" ss:Height="18">
    <Cell ss:StyleID="s62"><Data ss:Type="String">ZW-ZZ</Data></Cell>
   </Row>
   <Row ss:AutoFitHeight="0" ss:Height="18">
    <Cell ss:StyleID="s64"><Data ss:Type="Number">1</Data></Cell>
    <Cell ss:StyleID="s64"><Data ss:Type="String">Aa</Data></Cell>
    <Cell ss:StyleID="s64"><Data ss:Type="String">AA</Data></Cell>
    <Cell ss:StyleID="s64"><Data ss:Type="String">Aa</Data></Cell>
    <Cell ss:StyleID="s64"><Data ss:Type="String">AA</Data></Cell>
    <Cell ss:StyleID="s64"><Data ss:Type="Number">0</Data></Cell>
   </Row>
   <Row ss:AutoFitHeight="0" ss:Height="18">
    <Cell ss:StyleID="s64"><Data ss:Type="Number">2</Data></Cell>
    <Cell ss:StyleID="s64"><Data ss:Type="String">Aa</Data></Cell>
    <Cell ss:StyleID="s64"><Data ss:Type="String">aa</Data></Cell>
    <Cell ss:StyleID="s64"><Data ss:Type="String">aa</Data></Cell>
    <Cell ss:StyleID="s64"><Data ss:Type="String">Aa</Data></Cell>
    <Cell ss:StyleID="s64"><Data ss:Type="Number">0</Data></Cell>
   </Row>
   <Row ss:AutoFitHeight="0" ss:Height="18">
    <Cell ss:StyleID="s64"><Data ss:Type="Number">3</Data></Cell>
    <Cell ss:StyleID="s64"><Data ss:Type="String">Aa</Data></Cell>
    <Cell ss:StyleID="s64"><Data ss:Type="String">Aa</Data></Cell>
    <Cell ss:StyleID="s64"><Data ss:Type="String">Aa or aa</Data></Cell>
    <Cell ss:StyleID="s64"><Data ss:Type="String">AA or aA</Data></Cell>
    <Cell ss:StyleID="s64"><Data ss:Type="Number">4</Data></Cell>
   </Row>
   <Row ss:AutoFitHeight="0" ss:Height="18.45">
    <Cell ss:StyleID="s65"><Data ss:Type="Number">4</Data></Cell>
    <Cell ss:StyleID="s65"><Data ss:Type="String">AA</Data></Cell>
    <Cell ss:StyleID="s65"><Data ss:Type="String">Aa</Data></Cell>
    <Cell ss:StyleID="s65"><Data ss:Type="String">AA or aA</Data></Cell>
    <Cell ss:StyleID="s65"><Data ss:Type="String">AA or aA</Data></Cell>
    <Cell ss:StyleID="s65"><Data ss:Type="String">&#45;-</Data></Cell>
   </Row>
   <Row ss:AutoFitHeight="0" ss:Height="18.45">
    <Cell ss:StyleID="s62"><Data ss:Type="String">XX-XY</Data></Cell>
   </Row>
   <Row ss:AutoFitHeight="0" ss:Height="18">
    <Cell ss:StyleID="s64"><Data ss:Type="Number">5</Data></Cell>
    <Cell ss:StyleID="s64"><Data ss:Type="String">AA</Data></Cell>
    <Cell ss:StyleID="s64"><Data ss:Type="String">Aa</Data></Cell>
    <Cell ss:StyleID="s64"><Data ss:Type="String">AA</Data></Cell>
    <Cell ss:StyleID="s64"><Data ss:Type="String">Aa</Data></Cell>
    <Cell ss:StyleID="s64"><Data ss:Type="Number">0</Data></Cell>
   </Row>
   <Row ss:AutoFitHeight="0" ss:Height="18">
    <Cell ss:StyleID="s64"><Data ss:Type="Number">6</Data></Cell>
    <Cell ss:StyleID="s64"><Data ss:Type="String">aa</Data></Cell>
    <Cell ss:StyleID="s64"><Data ss:Type="String">Aa</Data></Cell>
    <Cell ss:StyleID="s64"><Data ss:Type="String">aA</Data></Cell>
    <Cell ss:StyleID="s64"><Data ss:Type="String">aa</Data></Cell>
    <Cell ss:StyleID="s64"><Data ss:Type="Number">0</Data></Cell>
   </Row>
   <Row ss:AutoFitHeight="0" ss:Height="18">
    <Cell ss:StyleID="s64"><Data ss:Type="Number">7</Data></Cell>
    <Cell ss:StyleID="s64"><Data ss:Type="String">Aa</Data></Cell>
    <Cell ss:StyleID="s64"><Data ss:Type="String">Aa</Data></Cell>
    <Cell ss:StyleID="s64"><Data ss:Type="String">Aa or aa</Data></Cell>
    <Cell ss:StyleID="s64"><Data ss:Type="String">AA or aA</Data></Cell>
    <Cell ss:StyleID="s64"><Data ss:Type="Number">4</Data></Cell>
   </Row>
   <Row ss:AutoFitHeight="0" ss:Height="18.45">
    <Cell ss:StyleID="s65"><Data ss:Type="Number">8</Data></Cell>
    <Cell ss:StyleID="s65"><Data ss:Type="String">Aa</Data></Cell>
    <Cell ss:StyleID="s65"><Data ss:Type="String">AA</Data></Cell>
    <Cell ss:StyleID="s65"><Data ss:Type="String">AA or aA</Data></Cell>
    <Cell ss:StyleID="s65"><Data ss:Type="String">AA or aA</Data></Cell>
    <Cell ss:StyleID="s65"><Data ss:Type="String">&#45;-</Data></Cell>
   </Row>
   <Row ss:AutoFitHeight="0" ss:Height="15"/>
   <Row ss:AutoFitHeight="0">
    <Cell ss:Index="11"><Data ss:Type="String">Supple</Data></Cell>
   </Row>
  </Table>
  <WorksheetOptions xmlns="urn:schemas-microsoft-com:office:excel">
   <PageSetup>
    <Header x:Margin="0.3"/>
    <Footer x:Margin="0.3"/>
    <PageMargins x:Bottom="0.75" x:Left="0.7" x:Right="0.7" x:Top="0.75"/>
   </PageSetup>
   <Unsynced/>
   <Print>
    <ValidPrinterInfo/>
    <PaperSizeIndex>9</PaperSizeIndex>
    <HorizontalResolution>300</HorizontalResolution>
    <VerticalResolution>300</VerticalResolution>
   </Print>
   <Selected/>
   <Panes>
    <Pane>
     <Number>3</Number>
     <ActiveRow>12</ActiveRow>
     <ActiveCol>9</ActiveCol>
    </Pane>
   </Panes>
   <ProtectObjects>False</ProtectObjects>
   <ProtectScenarios>False</ProtectScenarios>
  </WorksheetOptions>
 </Worksheet>
 <Worksheet ss:Name="Sheet2">
  <Table ss:ExpandedColumnCount="1" ss:ExpandedRowCount="1" x:FullColumns="1"
   x:FullRows="1" ss:DefaultRowHeight="14.55">
   <Row ss:AutoFitHeight="0"/>
  </Table>
  <WorksheetOptions xmlns="urn:schemas-microsoft-com:office:excel">
   <PageSetup>
    <Header x:Margin="0.3"/>
    <Footer x:Margin="0.3"/>
    <PageMargins x:Bottom="0.75" x:Left="0.7" x:Right="0.7" x:Top="0.75"/>
   </PageSetup>
   <Unsynced/>
   <ProtectObjects>False</ProtectObjects>
   <ProtectScenarios>False</ProtectScenarios>
  </WorksheetOptions>
 </Worksheet>
 <Worksheet ss:Name="Sheet3">
  <Table ss:ExpandedColumnCount="1" ss:ExpandedRowCount="1" x:FullColumns="1"
   x:FullRows="1" ss:DefaultRowHeight="14.55">
   <Row ss:AutoFitHeight="0"/>
  </Table>
  <WorksheetOptions xmlns="urn:schemas-microsoft-com:office:excel">
   <PageSetup>
    <Header x:Margin="0.3"/>
    <Footer x:Margin="0.3"/>
    <PageMargins x:Bottom="0.75" x:Left="0.7" x:Right="0.7" x:Top="0.75"/>
   </PageSetup>
   <Unsynced/>
   <ProtectObjects>False</ProtectObjects>
   <ProtectScenarios>False</ProtectScenarios>
  </WorksheetOptions>
 </Worksheet>
</Workbook>
