# Supplementary material for: A second generation SNP and SSR integrated linkage map and QTL mapping for the Chinese mitten crab Eriocheir sinensis
Source: Sci Rep. 2017 Jan 3;7:39826. doi: 10.1038/srep39826 (PMC5206627; doi:10.1038/srep39826)
Supplement: Supplementary Dataset 5 [file srep39826-s6.xml]

<?xml version="1.0"?>
<?mso-application progid="Excel.Sheet"?>
<Workbook xmlns="urn:schemas-microsoft-com:office:spreadsheet"
 xmlns:o="urn:schemas-microsoft-com:office:office"
 xmlns:x="urn:schemas-microsoft-com:office:excel"
 xmlns:ss="urn:schemas-microsoft-com:office:spreadsheet"
 xmlns:html="http://www.w3.org/TR/REC-html40">
 <DocumentProperties xmlns="urn:schemas-microsoft-com:office:office">
  <Author>201603110916</Author>
  <LastAuthor>201603110916</LastAuthor>
  <Created>2016-09-21T12:54:33Z</Created>
  <LastSaved>2016-09-22T00:29:30Z</LastSaved>
  <Company>Microsoft</Company>
  <Version>12.00</Version>
 </DocumentProperties>
 <ExcelWorkbook xmlns="urn:schemas-microsoft-com:office:excel">
  <WindowHeight>9408</WindowHeight>
  <WindowWidth>22968</WindowWidth>
  <WindowTopX>96</WindowTopX>
  <WindowTopY>48</WindowTopY>
  <ProtectStructure>False</ProtectStructure>
  <ProtectWindows>False</ProtectWindows>
 </ExcelWorkbook>
 <Styles>
  <Style ss:ID="Default" ss:Name="Normal">
   <Alignment ss:Vertical="Center"/>
   <Borders/>
   <Font ss:FontName="宋体" x:CharSet="134" ss:Size="11" ss:Color="#000000"/>
   <Interior/>
   <NumberFormat/>
   <Protection/>
  </Style>
  <Style ss:ID="s16">
   <Font ss:FontName="Times New Roman" x:Family="Roman" ss:Size="11"
    ss:Color="#000000"/>
  </Style>
  <Style ss:ID="s17">
   <Font ss:FontName="Times New Roman" x:Family="Roman" ss:Size="11"
    ss:Color="#000000" ss:Bold="1"/>
  </Style>
  <Style ss:ID="s18">
   <Font ss:FontName="Times New Roman" x:Family="Roman" ss:Size="11"
    ss:Color="#000000" ss:Bold="1"/>
   <NumberFormat ss:Format="0.00_ "/>
  </Style>
  <Style ss:ID="s19">
   <Font ss:FontName="Times New Roman" x:Family="Roman" ss:Size="11"
    ss:Color="#000000"/>
   <NumberFormat ss:Format="0.00_ "/>
  </Style>
  <Style ss:ID="s20">
   <NumberFormat ss:Format="0.00_ "/>
  </Style>
  <Style ss:ID="s23">
   <Font ss:FontName="Times New Roman" x:Family="Roman" ss:Size="12"
    ss:Color="#000000" ss:Bold="1"/>
  </Style>
 </Styles>
 <Worksheet ss:Name="Sheet1">
  <Table ss:ExpandedColumnCount="5" ss:ExpandedRowCount="150" x:FullColumns="1"
   x:FullRows="1" ss:DefaultRowHeight="14.4">
   <Column ss:AutoFitWidth="0" ss:Width="69"/>
   <Column ss:StyleID="s20" ss:AutoFitWidth="0" ss:Width="93"/>
   <Column ss:StyleID="s20" ss:AutoFitWidth="0" ss:Width="96"/>
   <Column ss:StyleID="s20" ss:AutoFitWidth="0" ss:Width="87"/>
   <Row>
    <Cell ss:MergeAcross="4" ss:MergeDown="1" ss:StyleID="s23"><Data
      ss:Type="String">Table S5  Phenotype data of sequenced individuals</Data></Cell>
   </Row>
   <Row ss:Index="3">
    <Cell ss:StyleID="s17"><Data ss:Type="String">Sample name</Data></Cell>
    <Cell ss:StyleID="s18"><ss:Data ss:Type="String"
      xmlns="http://www.w3.org/TR/REC-html40"><B><Font html:Color="#000000">Body length</Font><Font
        html:Face="宋体" x:CharSet="134" html:Color="#000000">（</Font><Font
        html:Color="#000000">cm</Font><Font html:Face="宋体" x:CharSet="134"
        html:Color="#000000">）</Font></B></ss:Data></Cell>
    <Cell ss:StyleID="s18"><ss:Data ss:Type="String"
      xmlns="http://www.w3.org/TR/REC-html40"><B><Font html:Color="#000000">Body wideth</Font><Font
        html:Face="宋体" x:CharSet="134" html:Color="#000000">（</Font><Font
        html:Color="#000000">cm</Font><Font html:Face="宋体" x:CharSet="134"
        html:Color="#000000">）</Font></B></ss:Data></Cell>
    <Cell ss:StyleID="s18"><ss:Data ss:Type="String"
      xmlns="http://www.w3.org/TR/REC-html40"><B><Font html:Color="#000000">Body weigth</Font><Font
        html:Face="宋体" x:CharSet="134" html:Color="#000000">（</Font><Font
        html:Color="#000000">g</Font><Font html:Face="宋体" x:CharSet="134"
        html:Color="#000000">）</Font></B></ss:Data></Cell>
    <Cell ss:StyleID="s17"/>
   </Row>
   <Row>
    <Cell ss:StyleID="s16"><Data ss:Type="String">Es-1</Data></Cell>
    <Cell ss:StyleID="s19"><Data ss:Type="Number">3.9</Data></Cell>
    <Cell ss:StyleID="s19"><Data ss:Type="Number">4.0999999999999996</Data></Cell>
    <Cell ss:StyleID="s19"><Data ss:Type="Number">32.340000000000003</Data></Cell>
   </Row>
   <Row>
    <Cell ss:StyleID="s16"><Data ss:Type="String">Es-2</Data></Cell>
    <Cell ss:StyleID="s19"><Data ss:Type="Number">3.7</Data></Cell>
    <Cell ss:StyleID="s19"><Data ss:Type="Number">3.8</Data></Cell>
    <Cell ss:StyleID="s19"><Data ss:Type="Number">32.200000000000003</Data></Cell>
   </Row>
   <Row>
    <Cell ss:StyleID="s16"><Data ss:Type="String">Es-3</Data></Cell>
    <Cell ss:StyleID="s19"><Data ss:Type="Number">3.5</Data></Cell>
    <Cell ss:StyleID="s19"><Data ss:Type="Number">3.51</Data></Cell>
    <Cell ss:StyleID="s19"><Data ss:Type="Number">26.72</Data></Cell>
   </Row>
   <Row>
    <Cell ss:StyleID="s16"><Data ss:Type="String">Es-4</Data></Cell>
    <Cell ss:StyleID="s19"><Data ss:Type="Number">3.9</Data></Cell>
    <Cell ss:StyleID="s19"><Data ss:Type="Number">4</Data></Cell>
    <Cell ss:StyleID="s19"><Data ss:Type="Number">33.340000000000003</Data></Cell>
   </Row>
   <Row>
    <Cell ss:StyleID="s16"><Data ss:Type="String">Es-5</Data></Cell>
    <Cell ss:StyleID="s19"><Data ss:Type="Number">3.5</Data></Cell>
    <Cell ss:StyleID="s19"><Data ss:Type="Number">3.52</Data></Cell>
    <Cell ss:StyleID="s19"><Data ss:Type="Number">25.09</Data></Cell>
   </Row>
   <Row>
    <Cell ss:StyleID="s16"><Data ss:Type="String">Es-6</Data></Cell>
    <Cell ss:StyleID="s19"><Data ss:Type="Number">3.81</Data></Cell>
    <Cell ss:StyleID="s19"><Data ss:Type="Number">3.86</Data></Cell>
    <Cell ss:StyleID="s19"><Data ss:Type="Number">32.17</Data></Cell>
   </Row>
   <Row>
    <Cell ss:StyleID="s16"><Data ss:Type="String">Es-7</Data></Cell>
    <Cell ss:StyleID="s19"><Data ss:Type="Number">3.4</Data></Cell>
    <Cell ss:StyleID="s19"><Data ss:Type="Number">3.52</Data></Cell>
    <Cell ss:StyleID="s19"><Data ss:Type="Number">23.38</Data></Cell>
   </Row>
   <Row>
    <Cell ss:StyleID="s16"><Data ss:Type="String">Es-8</Data></Cell>
    <Cell ss:StyleID="s19"><Data ss:Type="Number">4.18</Data></Cell>
    <Cell ss:StyleID="s19"><Data ss:Type="Number">4.18</Data></Cell>
    <Cell ss:StyleID="s19"><Data ss:Type="Number">40.049999999999997</Data></Cell>
   </Row>
   <Row>
    <Cell ss:StyleID="s16"><Data ss:Type="String">Es-9</Data></Cell>
    <Cell ss:StyleID="s19"><Data ss:Type="Number">3.36</Data></Cell>
    <Cell ss:StyleID="s19"><Data ss:Type="Number">3.31</Data></Cell>
    <Cell ss:StyleID="s19"><Data ss:Type="Number">23.92</Data></Cell>
   </Row>
   <Row>
    <Cell ss:StyleID="s16"><Data ss:Type="String">Es-10</Data></Cell>
    <Cell ss:StyleID="s19"><Data ss:Type="Number">3.78</Data></Cell>
    <Cell ss:StyleID="s19"><Data ss:Type="Number">3.81</Data></Cell>
    <Cell ss:StyleID="s19"><Data ss:Type="Number">31.14</Data></Cell>
   </Row>
   <Row>
    <Cell ss:StyleID="s16"><Data ss:Type="String">Es-11</Data></Cell>
    <Cell ss:StyleID="s19"><Data ss:Type="Number">3.61</Data></Cell>
    <Cell ss:StyleID="s19"><Data ss:Type="Number">3.7</Data></Cell>
    <Cell ss:StyleID="s19"><Data ss:Type="Number">25.7</Data></Cell>
   </Row>
   <Row>
    <Cell ss:StyleID="s16"><Data ss:Type="String">Es-12</Data></Cell>
    <Cell ss:StyleID="s19"><Data ss:Type="Number">3.67</Data></Cell>
    <Cell ss:StyleID="s19"><Data ss:Type="Number">3.8</Data></Cell>
    <Cell ss:StyleID="s19"><Data ss:Type="Number">29.92</Data></Cell>
   </Row>
   <Row>
    <Cell ss:StyleID="s16"><Data ss:Type="String">Es-13</Data></Cell>
    <Cell ss:StyleID="s19"><Data ss:Type="Number">4.12</Data></Cell>
    <Cell ss:StyleID="s19"><Data ss:Type="Number">4.24</Data></Cell>
    <Cell ss:StyleID="s19"><Data ss:Type="Number">41.08</Data></Cell>
   </Row>
   <Row>
    <Cell ss:StyleID="s16"><Data ss:Type="String">Es-14</Data></Cell>
    <Cell ss:StyleID="s19"><Data ss:Type="Number">3.6</Data></Cell>
    <Cell ss:StyleID="s19"><Data ss:Type="Number">3.7</Data></Cell>
    <Cell ss:StyleID="s19"><Data ss:Type="Number">24.99</Data></Cell>
   </Row>
   <Row>
    <Cell ss:StyleID="s16"><Data ss:Type="String">Es-15</Data></Cell>
    <Cell ss:StyleID="s19"><Data ss:Type="Number">3.8</Data></Cell>
    <Cell ss:StyleID="s19"><Data ss:Type="Number">3.92</Data></Cell>
    <Cell ss:StyleID="s19"><Data ss:Type="Number">28.6</Data></Cell>
   </Row>
   <Row>
    <Cell ss:StyleID="s16"><Data ss:Type="String">Es-16</Data></Cell>
    <Cell ss:StyleID="s19"><Data ss:Type="Number">3.69</Data></Cell>
    <Cell ss:StyleID="s19"><Data ss:Type="Number">3.71</Data></Cell>
    <Cell ss:StyleID="s19"><Data ss:Type="Number">26.89</Data></Cell>
   </Row>
   <Row>
    <Cell ss:StyleID="s16"><Data ss:Type="String">Es-17</Data></Cell>
    <Cell ss:StyleID="s19"><Data ss:Type="Number">3.7</Data></Cell>
    <Cell ss:StyleID="s19"><Data ss:Type="Number">3.74</Data></Cell>
    <Cell ss:StyleID="s19"><Data ss:Type="Number">28.39</Data></Cell>
   </Row>
   <Row>
    <Cell ss:StyleID="s16"><Data ss:Type="String">Es-18</Data></Cell>
    <Cell ss:StyleID="s19"><Data ss:Type="Number">3.62</Data></Cell>
    <Cell ss:StyleID="s19"><Data ss:Type="Number">3.73</Data></Cell>
    <Cell ss:StyleID="s19"><Data ss:Type="Number">27.29</Data></Cell>
   </Row>
   <Row>
    <Cell ss:StyleID="s16"><Data ss:Type="String">Es-19</Data></Cell>
    <Cell ss:StyleID="s19"><Data ss:Type="Number">3.78</Data></Cell>
    <Cell ss:StyleID="s19"><Data ss:Type="Number">3.85</Data></Cell>
    <Cell ss:StyleID="s19"><Data ss:Type="Number">33.74</Data></Cell>
   </Row>
   <Row>
    <Cell ss:StyleID="s16"><Data ss:Type="String">Es-20</Data></Cell>
    <Cell ss:StyleID="s19"><Data ss:Type="Number">3.9</Data></Cell>
    <Cell ss:StyleID="s19"><Data ss:Type="Number">3.9</Data></Cell>
    <Cell ss:StyleID="s19"><Data ss:Type="Number">32.04</Data></Cell>
   </Row>
   <Row>
    <Cell ss:StyleID="s16"><Data ss:Type="String">Es-21</Data></Cell>
    <Cell ss:StyleID="s19"><Data ss:Type="Number">3.78</Data></Cell>
    <Cell ss:StyleID="s19"><Data ss:Type="Number">3.73</Data></Cell>
    <Cell ss:StyleID="s19"><Data ss:Type="Number">30.77</Data></Cell>
   </Row>
   <Row>
    <Cell ss:StyleID="s16"><Data ss:Type="String">Es-22</Data></Cell>
    <Cell ss:StyleID="s19"><Data ss:Type="Number">2.8</Data></Cell>
    <Cell ss:StyleID="s19"><Data ss:Type="Number">3</Data></Cell>
    <Cell ss:StyleID="s19"><Data ss:Type="Number">13.56</Data></Cell>
   </Row>
   <Row>
    <Cell ss:StyleID="s16"><Data ss:Type="String">Es-23</Data></Cell>
    <Cell ss:StyleID="s19"><Data ss:Type="Number">2.2000000000000002</Data></Cell>
    <Cell ss:StyleID="s19"><Data ss:Type="Number">2.34</Data></Cell>
    <Cell ss:StyleID="s19"><Data ss:Type="Number">5.46</Data></Cell>
   </Row>
   <Row>
    <Cell ss:StyleID="s16"><Data ss:Type="String">Es-24</Data></Cell>
    <Cell ss:StyleID="s19"><Data ss:Type="Number">2.1800000000000002</Data></Cell>
    <Cell ss:StyleID="s19"><Data ss:Type="Number">2.8</Data></Cell>
    <Cell ss:StyleID="s19"><Data ss:Type="Number">6.9</Data></Cell>
   </Row>
   <Row>
    <Cell ss:StyleID="s16"><Data ss:Type="String">Es-25</Data></Cell>
    <Cell ss:StyleID="s19"><Data ss:Type="Number">2.2000000000000002</Data></Cell>
    <Cell ss:StyleID="s19"><Data ss:Type="Number">2.2999999999999998</Data></Cell>
    <Cell ss:StyleID="s19"><Data ss:Type="Number">5.9</Data></Cell>
   </Row>
   <Row>
    <Cell ss:StyleID="s16"><Data ss:Type="String">Es-26</Data></Cell>
    <Cell ss:StyleID="s19"><Data ss:Type="Number">1.89</Data></Cell>
    <Cell ss:StyleID="s19"><Data ss:Type="Number">2.0099999999999998</Data></Cell>
    <Cell ss:StyleID="s19"><Data ss:Type="Number">3.86</Data></Cell>
   </Row>
   <Row>
    <Cell ss:StyleID="s16"><Data ss:Type="String">Es-27</Data></Cell>
    <Cell ss:StyleID="s19"><Data ss:Type="Number">2.02</Data></Cell>
    <Cell ss:StyleID="s19"><Data ss:Type="Number">2.08</Data></Cell>
    <Cell ss:StyleID="s19"><Data ss:Type="Number">4.63</Data></Cell>
   </Row>
   <Row>
    <Cell ss:StyleID="s16"><Data ss:Type="String">Es-28</Data></Cell>
    <Cell ss:StyleID="s19"><Data ss:Type="Number">2.99</Data></Cell>
    <Cell ss:StyleID="s19"><Data ss:Type="Number">3.18</Data></Cell>
    <Cell ss:StyleID="s19"><Data ss:Type="Number">14.83</Data></Cell>
   </Row>
   <Row>
    <Cell ss:StyleID="s16"><Data ss:Type="String">Es-29</Data></Cell>
    <Cell ss:StyleID="s19"><Data ss:Type="Number">2.2999999999999998</Data></Cell>
    <Cell ss:StyleID="s19"><Data ss:Type="Number">2.39</Data></Cell>
    <Cell ss:StyleID="s19"><Data ss:Type="Number">7.2</Data></Cell>
   </Row>
   <Row>
    <Cell ss:StyleID="s16"><Data ss:Type="String">Es-30</Data></Cell>
    <Cell ss:StyleID="s19"><Data ss:Type="Number">2.68</Data></Cell>
    <Cell ss:StyleID="s19"><Data ss:Type="Number">2.6</Data></Cell>
    <Cell ss:StyleID="s19"><Data ss:Type="Number">10.09</Data></Cell>
   </Row>
   <Row>
    <Cell ss:StyleID="s16"><Data ss:Type="String">Es-31</Data></Cell>
    <Cell ss:StyleID="s19"><Data ss:Type="Number">2.7</Data></Cell>
    <Cell ss:StyleID="s19"><Data ss:Type="Number">2.79</Data></Cell>
    <Cell ss:StyleID="s19"><Data ss:Type="Number">11.85</Data></Cell>
   </Row>
   <Row>
    <Cell ss:StyleID="s16"><Data ss:Type="String">Es-32</Data></Cell>
    <Cell ss:StyleID="s19"><Data ss:Type="Number">2.2999999999999998</Data></Cell>
    <Cell ss:StyleID="s19"><Data ss:Type="Number">2.41</Data></Cell>
    <Cell ss:StyleID="s19"><Data ss:Type="Number">6.81</Data></Cell>
   </Row>
   <Row>
    <Cell ss:StyleID="s16"><Data ss:Type="String">Es-33</Data></Cell>
    <Cell ss:StyleID="s19"><Data ss:Type="Number">1.52</Data></Cell>
    <Cell ss:StyleID="s19"><Data ss:Type="Number">1.53</Data></Cell>
    <Cell ss:StyleID="s19"><Data ss:Type="Number">1.53</Data></Cell>
   </Row>
   <Row>
    <Cell ss:StyleID="s16"><Data ss:Type="String">Es-34</Data></Cell>
    <Cell ss:StyleID="s19"><Data ss:Type="Number">1.57</Data></Cell>
    <Cell ss:StyleID="s19"><Data ss:Type="Number">1.6</Data></Cell>
    <Cell ss:StyleID="s19"><Data ss:Type="Number">1.67</Data></Cell>
   </Row>
   <Row>
    <Cell ss:StyleID="s16"><Data ss:Type="String">Es-35</Data></Cell>
    <Cell ss:StyleID="s19"><Data ss:Type="Number">2.7</Data></Cell>
    <Cell ss:StyleID="s19"><Data ss:Type="Number">2.84</Data></Cell>
    <Cell ss:StyleID="s19"><Data ss:Type="Number">9.75</Data></Cell>
   </Row>
   <Row>
    <Cell ss:StyleID="s16"><Data ss:Type="String">Es-36</Data></Cell>
    <Cell ss:StyleID="s19"><Data ss:Type="Number">2.12</Data></Cell>
    <Cell ss:StyleID="s19"><Data ss:Type="Number">2.19</Data></Cell>
    <Cell ss:StyleID="s19"><Data ss:Type="Number">4.54</Data></Cell>
   </Row>
   <Row>
    <Cell ss:StyleID="s16"><Data ss:Type="String">Es-37</Data></Cell>
    <Cell ss:StyleID="s19"><Data ss:Type="Number">1.63</Data></Cell>
    <Cell ss:StyleID="s19"><Data ss:Type="Number">1.72</Data></Cell>
    <Cell ss:StyleID="s19"><Data ss:Type="Number">2.0699999999999998</Data></Cell>
   </Row>
   <Row>
    <Cell ss:StyleID="s16"><Data ss:Type="String">Es-38</Data></Cell>
    <Cell ss:StyleID="s19"><Data ss:Type="Number">2.6</Data></Cell>
    <Cell ss:StyleID="s19"><Data ss:Type="Number">2.69</Data></Cell>
    <Cell ss:StyleID="s19"><Data ss:Type="Number">9.4700000000000006</Data></Cell>
   </Row>
   <Row>
    <Cell ss:StyleID="s16"><Data ss:Type="String">Es-39</Data></Cell>
    <Cell ss:StyleID="s19"><Data ss:Type="Number">2.14</Data></Cell>
    <Cell ss:StyleID="s19"><Data ss:Type="Number">2.2599999999999998</Data></Cell>
    <Cell ss:StyleID="s19"><Data ss:Type="Number">5.33</Data></Cell>
   </Row>
   <Row>
    <Cell ss:StyleID="s16"><Data ss:Type="String">Es-40</Data></Cell>
    <Cell ss:StyleID="s19"><Data ss:Type="Number">1.78</Data></Cell>
    <Cell ss:StyleID="s19"><Data ss:Type="Number">1.89</Data></Cell>
    <Cell ss:StyleID="s19"><Data ss:Type="Number">3.01</Data></Cell>
   </Row>
   <Row>
    <Cell ss:StyleID="s16"><Data ss:Type="String">Es-41</Data></Cell>
    <Cell ss:StyleID="s19"><Data ss:Type="Number">2.62</Data></Cell>
    <Cell ss:StyleID="s19"><Data ss:Type="Number">2.78</Data></Cell>
    <Cell ss:StyleID="s19"><Data ss:Type="Number">10.48</Data></Cell>
   </Row>
   <Row>
    <Cell ss:StyleID="s16"><Data ss:Type="String">Es-42</Data></Cell>
    <Cell ss:StyleID="s19"><Data ss:Type="Number">1.58</Data></Cell>
    <Cell ss:StyleID="s19"><Data ss:Type="Number">1.6</Data></Cell>
    <Cell ss:StyleID="s19"><Data ss:Type="Number">1.69</Data></Cell>
   </Row>
   <Row>
    <Cell ss:StyleID="s16"><Data ss:Type="String">Es-43</Data></Cell>
    <Cell ss:StyleID="s19"><Data ss:Type="Number">2.11</Data></Cell>
    <Cell ss:StyleID="s19"><Data ss:Type="Number">2.23</Data></Cell>
    <Cell ss:StyleID="s19"><Data ss:Type="Number">4.9000000000000004</Data></Cell>
   </Row>
   <Row>
    <Cell ss:StyleID="s16"><Data ss:Type="String">Es-44</Data></Cell>
    <Cell ss:StyleID="s19"><Data ss:Type="Number">2.4700000000000002</Data></Cell>
    <Cell ss:StyleID="s19"><Data ss:Type="Number">2.59</Data></Cell>
    <Cell ss:StyleID="s19"><Data ss:Type="Number">7.56</Data></Cell>
   </Row>
   <Row>
    <Cell ss:StyleID="s16"><Data ss:Type="String">Es-45</Data></Cell>
    <Cell ss:StyleID="s19"><Data ss:Type="Number">2.08</Data></Cell>
    <Cell ss:StyleID="s19"><Data ss:Type="Number">2.17</Data></Cell>
    <Cell ss:StyleID="s19"><Data ss:Type="Number">4.3600000000000003</Data></Cell>
   </Row>
   <Row>
    <Cell ss:StyleID="s16"><Data ss:Type="String">Es-46</Data></Cell>
    <Cell ss:StyleID="s19"><Data ss:Type="Number">2.56</Data></Cell>
    <Cell ss:StyleID="s19"><Data ss:Type="Number">2.7</Data></Cell>
    <Cell ss:StyleID="s19"><Data ss:Type="Number">9.3000000000000007</Data></Cell>
   </Row>
   <Row>
    <Cell ss:StyleID="s16"><Data ss:Type="String">Es-47</Data></Cell>
    <Cell ss:StyleID="s19"><Data ss:Type="Number">2.06</Data></Cell>
    <Cell ss:StyleID="s19"><Data ss:Type="Number">2.12</Data></Cell>
    <Cell ss:StyleID="s19"><Data ss:Type="Number">4.5599999999999996</Data></Cell>
   </Row>
   <Row>
    <Cell ss:StyleID="s16"><Data ss:Type="String">Es-48</Data></Cell>
    <Cell ss:StyleID="s19"><Data ss:Type="Number">2.21</Data></Cell>
    <Cell ss:StyleID="s19"><Data ss:Type="Number">2.2999999999999998</Data></Cell>
    <Cell ss:StyleID="s19"><Data ss:Type="Number">5.73</Data></Cell>
   </Row>
   <Row>
    <Cell ss:StyleID="s16"><Data ss:Type="String">Es-49</Data></Cell>
    <Cell ss:StyleID="s19"><Data ss:Type="Number">2.13</Data></Cell>
    <Cell ss:StyleID="s19"><Data ss:Type="Number">2.2400000000000002</Data></Cell>
    <Cell ss:StyleID="s19"><Data ss:Type="Number">5.53</Data></Cell>
   </Row>
   <Row>
    <Cell ss:StyleID="s16"><Data ss:Type="String">Es-50</Data></Cell>
    <Cell ss:StyleID="s19"><Data ss:Type="Number">2.1</Data></Cell>
    <Cell ss:StyleID="s19"><Data ss:Type="Number">2.12</Data></Cell>
    <Cell ss:StyleID="s19"><Data ss:Type="Number">5.1100000000000003</Data></Cell>
   </Row>
   <Row>
    <Cell ss:StyleID="s16"><Data ss:Type="String">Es-51</Data></Cell>
    <Cell ss:StyleID="s19"><Data ss:Type="Number">2.0099999999999998</Data></Cell>
    <Cell ss:StyleID="s19"><Data ss:Type="Number">2.12</Data></Cell>
    <Cell ss:StyleID="s19"><Data ss:Type="Number">4.63</Data></Cell>
   </Row>
   <Row>
    <Cell ss:StyleID="s16"><Data ss:Type="String">Es-52</Data></Cell>
    <Cell ss:StyleID="s19"><Data ss:Type="Number">2.1800000000000002</Data></Cell>
    <Cell ss:StyleID="s19"><Data ss:Type="Number">2.27</Data></Cell>
    <Cell ss:StyleID="s19"><Data ss:Type="Number">5.39</Data></Cell>
   </Row>
   <Row>
    <Cell ss:StyleID="s16"><Data ss:Type="String">Es-53</Data></Cell>
    <Cell ss:StyleID="s19"><Data ss:Type="Number">1.6</Data></Cell>
    <Cell ss:StyleID="s19"><Data ss:Type="Number">1.73</Data></Cell>
    <Cell ss:StyleID="s19"><Data ss:Type="Number">2.13</Data></Cell>
   </Row>
   <Row>
    <Cell ss:StyleID="s16"><Data ss:Type="String">Es-54</Data></Cell>
    <Cell ss:StyleID="s19"><Data ss:Type="Number">2.4</Data></Cell>
    <Cell ss:StyleID="s19"><Data ss:Type="Number">2.5299999999999998</Data></Cell>
    <Cell ss:StyleID="s19"><Data ss:Type="Number">8.01</Data></Cell>
   </Row>
   <Row>
    <Cell ss:StyleID="s16"><Data ss:Type="String">Es-55</Data></Cell>
    <Cell ss:StyleID="s19"><Data ss:Type="Number">5.71</Data></Cell>
    <Cell ss:StyleID="s19"><Data ss:Type="Number">5.93</Data></Cell>
    <Cell ss:StyleID="s19"><Data ss:Type="Number">101.17</Data></Cell>
   </Row>
   <Row>
    <Cell ss:StyleID="s16"><Data ss:Type="String">Es-56</Data></Cell>
    <Cell ss:StyleID="s19"><Data ss:Type="Number">5.56</Data></Cell>
    <Cell ss:StyleID="s19"><Data ss:Type="Number">5.72</Data></Cell>
    <Cell ss:StyleID="s19"><Data ss:Type="Number">97.25</Data></Cell>
   </Row>
   <Row>
    <Cell ss:StyleID="s16"><Data ss:Type="String">Es-57</Data></Cell>
    <Cell ss:StyleID="s19"><Data ss:Type="Number">5.91</Data></Cell>
    <Cell ss:StyleID="s19"><Data ss:Type="Number">6.12</Data></Cell>
    <Cell ss:StyleID="s19"><Data ss:Type="Number">108.9</Data></Cell>
   </Row>
   <Row>
    <Cell ss:StyleID="s16"><Data ss:Type="String">Es-58</Data></Cell>
    <Cell ss:StyleID="s19"><Data ss:Type="Number">5.9</Data></Cell>
    <Cell ss:StyleID="s19"><Data ss:Type="Number">6.14</Data></Cell>
    <Cell ss:StyleID="s19"><Data ss:Type="Number">114.45</Data></Cell>
   </Row>
   <Row>
    <Cell ss:StyleID="s16"><Data ss:Type="String">Es-59</Data></Cell>
    <Cell ss:StyleID="s19"><Data ss:Type="Number">5.6</Data></Cell>
    <Cell ss:StyleID="s19"><Data ss:Type="Number">5.76</Data></Cell>
    <Cell ss:StyleID="s19"><Data ss:Type="Number">94.04</Data></Cell>
   </Row>
   <Row>
    <Cell ss:StyleID="s16"><Data ss:Type="String">Es-60</Data></Cell>
    <Cell ss:StyleID="s19"><Data ss:Type="Number">5.48</Data></Cell>
    <Cell ss:StyleID="s19"><Data ss:Type="Number">5.54</Data></Cell>
    <Cell ss:StyleID="s19"><Data ss:Type="Number">78.28</Data></Cell>
   </Row>
   <Row>
    <Cell ss:StyleID="s16"><Data ss:Type="String">Es-61</Data></Cell>
    <Cell ss:StyleID="s19"><Data ss:Type="Number">5.26</Data></Cell>
    <Cell ss:StyleID="s19"><Data ss:Type="Number">5.44</Data></Cell>
    <Cell ss:StyleID="s19"><Data ss:Type="Number">78.2</Data></Cell>
   </Row>
   <Row>
    <Cell ss:StyleID="s16"><Data ss:Type="String">Es-62</Data></Cell>
    <Cell ss:StyleID="s19"><Data ss:Type="Number">5.87</Data></Cell>
    <Cell ss:StyleID="s19"><Data ss:Type="Number">6.29</Data></Cell>
    <Cell ss:StyleID="s19"><Data ss:Type="Number">99.55</Data></Cell>
   </Row>
   <Row>
    <Cell ss:StyleID="s16"><Data ss:Type="String">Es-63</Data></Cell>
    <Cell ss:StyleID="s19"><Data ss:Type="Number">5.44</Data></Cell>
    <Cell ss:StyleID="s19"><Data ss:Type="Number">5.7</Data></Cell>
    <Cell ss:StyleID="s19"><Data ss:Type="Number">79.930000000000007</Data></Cell>
   </Row>
   <Row>
    <Cell ss:StyleID="s16"><Data ss:Type="String">Es-64</Data></Cell>
    <Cell ss:StyleID="s19"><Data ss:Type="Number">6.34</Data></Cell>
    <Cell ss:StyleID="s19"><Data ss:Type="Number">6.68</Data></Cell>
    <Cell ss:StyleID="s19"><Data ss:Type="Number">122.94</Data></Cell>
   </Row>
   <Row>
    <Cell ss:StyleID="s16"><Data ss:Type="String">Es-65</Data></Cell>
    <Cell ss:StyleID="s19"><Data ss:Type="Number">6.53</Data></Cell>
    <Cell ss:StyleID="s19"><Data ss:Type="Number">6.98</Data></Cell>
    <Cell ss:StyleID="s19"><Data ss:Type="Number">197.42</Data></Cell>
   </Row>
   <Row>
    <Cell ss:StyleID="s16"><Data ss:Type="String">Es-66</Data></Cell>
    <Cell ss:StyleID="s19"><Data ss:Type="Number">5.6</Data></Cell>
    <Cell ss:StyleID="s19"><Data ss:Type="Number">6.35</Data></Cell>
    <Cell ss:StyleID="s19"><Data ss:Type="Number">95.62</Data></Cell>
   </Row>
   <Row>
    <Cell ss:StyleID="s16"><Data ss:Type="String">Es-67</Data></Cell>
    <Cell ss:StyleID="s19"><Data ss:Type="Number">6.27</Data></Cell>
    <Cell ss:StyleID="s19"><Data ss:Type="Number">6.62</Data></Cell>
    <Cell ss:StyleID="s19"><Data ss:Type="Number">144.97</Data></Cell>
   </Row>
   <Row>
    <Cell ss:StyleID="s16"><Data ss:Type="String">Es-68</Data></Cell>
    <Cell ss:StyleID="s19"><Data ss:Type="Number">6.22</Data></Cell>
    <Cell ss:StyleID="s19"><Data ss:Type="Number">6.61</Data></Cell>
    <Cell ss:StyleID="s19"><Data ss:Type="Number">141.68</Data></Cell>
   </Row>
   <Row>
    <Cell ss:StyleID="s16"><Data ss:Type="String">Es-69</Data></Cell>
    <Cell ss:StyleID="s19"><Data ss:Type="Number">5.67</Data></Cell>
    <Cell ss:StyleID="s19"><Data ss:Type="Number">6.05</Data></Cell>
    <Cell ss:StyleID="s19"><Data ss:Type="Number">100.96</Data></Cell>
   </Row>
   <Row>
    <Cell ss:StyleID="s16"><Data ss:Type="String">Es-70</Data></Cell>
    <Cell ss:StyleID="s19"><Data ss:Type="Number">6.79</Data></Cell>
    <Cell ss:StyleID="s19"><Data ss:Type="Number">7.3</Data></Cell>
    <Cell ss:StyleID="s19"><Data ss:Type="Number">168.32</Data></Cell>
   </Row>
   <Row>
    <Cell ss:StyleID="s16"><Data ss:Type="String">Es-71</Data></Cell>
    <Cell ss:StyleID="s19"><Data ss:Type="Number">6.51</Data></Cell>
    <Cell ss:StyleID="s19"><Data ss:Type="Number">7.11</Data></Cell>
    <Cell ss:StyleID="s19"><Data ss:Type="Number">168.35</Data></Cell>
   </Row>
   <Row>
    <Cell ss:StyleID="s16"><Data ss:Type="String">Es-72</Data></Cell>
    <Cell ss:StyleID="s19"><Data ss:Type="Number">6.09</Data></Cell>
    <Cell ss:StyleID="s19"><Data ss:Type="Number">6.4</Data></Cell>
    <Cell ss:StyleID="s19"><Data ss:Type="Number">92.79</Data></Cell>
   </Row>
   <Row>
    <Cell ss:StyleID="s16"><Data ss:Type="String">Es-73</Data></Cell>
    <Cell ss:StyleID="s19"><Data ss:Type="Number">6.47</Data></Cell>
    <Cell ss:StyleID="s19"><Data ss:Type="Number">6.87</Data></Cell>
    <Cell ss:StyleID="s19"><Data ss:Type="Number">160.97999999999999</Data></Cell>
   </Row>
   <Row>
    <Cell ss:StyleID="s16"><Data ss:Type="String">Es-74</Data></Cell>
    <Cell ss:StyleID="s19"><Data ss:Type="Number">5.71</Data></Cell>
    <Cell ss:StyleID="s19"><Data ss:Type="Number">6.08</Data></Cell>
    <Cell ss:StyleID="s19"><Data ss:Type="Number">98.61</Data></Cell>
   </Row>
   <Row>
    <Cell ss:StyleID="s16"><Data ss:Type="String">Es-75</Data></Cell>
    <Cell ss:StyleID="s19"><Data ss:Type="Number">5.93</Data></Cell>
    <Cell ss:StyleID="s19"><Data ss:Type="Number">6.28</Data></Cell>
    <Cell ss:StyleID="s19"><Data ss:Type="Number">109.28</Data></Cell>
   </Row>
   <Row>
    <Cell ss:StyleID="s16"><Data ss:Type="String">Es-76</Data></Cell>
    <Cell ss:StyleID="s19"><Data ss:Type="Number">6.31</Data></Cell>
    <Cell ss:StyleID="s19"><Data ss:Type="Number">6.63</Data></Cell>
    <Cell ss:StyleID="s19"><Data ss:Type="Number">134.91</Data></Cell>
   </Row>
   <Row>
    <Cell ss:StyleID="s16"><Data ss:Type="String">Es-77</Data></Cell>
    <Cell ss:StyleID="s19"><Data ss:Type="Number">6.38</Data></Cell>
    <Cell ss:StyleID="s19"><Data ss:Type="Number">6.83</Data></Cell>
    <Cell ss:StyleID="s19"><Data ss:Type="Number">161.05000000000001</Data></Cell>
   </Row>
   <Row>
    <Cell ss:StyleID="s16"><Data ss:Type="String">Es-78</Data></Cell>
    <Cell ss:StyleID="s19"><Data ss:Type="Number">6.53</Data></Cell>
    <Cell ss:StyleID="s19"><Data ss:Type="Number">6.91</Data></Cell>
    <Cell ss:StyleID="s19"><Data ss:Type="Number">158.02000000000001</Data></Cell>
   </Row>
   <Row>
    <Cell ss:StyleID="s16"><Data ss:Type="String">Es-79</Data></Cell>
    <Cell ss:StyleID="s19"><Data ss:Type="Number">5.89</Data></Cell>
    <Cell ss:StyleID="s19"><Data ss:Type="Number">6.5</Data></Cell>
    <Cell ss:StyleID="s19"><Data ss:Type="Number">126.31</Data></Cell>
   </Row>
   <Row>
    <Cell ss:StyleID="s16"><Data ss:Type="String">Es-80</Data></Cell>
    <Cell ss:StyleID="s19"><Data ss:Type="Number">6.04</Data></Cell>
    <Cell ss:StyleID="s19"><Data ss:Type="Number">6.62</Data></Cell>
    <Cell ss:StyleID="s19"><Data ss:Type="Number">153.1</Data></Cell>
   </Row>
   <Row>
    <Cell ss:StyleID="s16"><Data ss:Type="String">Es-81</Data></Cell>
    <Cell ss:StyleID="s19"><Data ss:Type="Number">5.68</Data></Cell>
    <Cell ss:StyleID="s19"><Data ss:Type="Number">6.16</Data></Cell>
    <Cell ss:StyleID="s19"><Data ss:Type="Number">100.75</Data></Cell>
   </Row>
   <Row>
    <Cell ss:StyleID="s16"><Data ss:Type="String">Es-82</Data></Cell>
    <Cell ss:StyleID="s19"><Data ss:Type="Number">6.46</Data></Cell>
    <Cell ss:StyleID="s19"><Data ss:Type="Number">7.01</Data></Cell>
    <Cell ss:StyleID="s19"><Data ss:Type="Number">161.11000000000001</Data></Cell>
   </Row>
   <Row>
    <Cell ss:StyleID="s16"><Data ss:Type="String">Es-83</Data></Cell>
    <Cell ss:StyleID="s19"><Data ss:Type="Number">5.99</Data></Cell>
    <Cell ss:StyleID="s19"><Data ss:Type="Number">6.41</Data></Cell>
    <Cell ss:StyleID="s19"><Data ss:Type="Number">119.79</Data></Cell>
   </Row>
   <Row>
    <Cell ss:StyleID="s16"><Data ss:Type="String">Es-84</Data></Cell>
    <Cell ss:StyleID="s19"><Data ss:Type="Number">5.78</Data></Cell>
    <Cell ss:StyleID="s19"><Data ss:Type="Number">6.15</Data></Cell>
    <Cell ss:StyleID="s19"><Data ss:Type="Number">112.53</Data></Cell>
   </Row>
   <Row>
    <Cell ss:StyleID="s16"><Data ss:Type="String">Es-85</Data></Cell>
    <Cell ss:StyleID="s19"><Data ss:Type="Number">6.48</Data></Cell>
    <Cell ss:StyleID="s19"><Data ss:Type="Number">6.79</Data></Cell>
    <Cell ss:StyleID="s19"><Data ss:Type="Number">142.68</Data></Cell>
   </Row>
   <Row>
    <Cell ss:StyleID="s16"><Data ss:Type="String">Es-86</Data></Cell>
    <Cell ss:StyleID="s19"><Data ss:Type="Number">6.18</Data></Cell>
    <Cell ss:StyleID="s19"><Data ss:Type="Number">6.63</Data></Cell>
    <Cell ss:StyleID="s19"><Data ss:Type="Number">142.04</Data></Cell>
   </Row>
   <Row>
    <Cell ss:StyleID="s16"><Data ss:Type="String">Es-87</Data></Cell>
    <Cell ss:StyleID="s19"><Data ss:Type="Number">6.03</Data></Cell>
    <Cell ss:StyleID="s19"><Data ss:Type="Number">6.41</Data></Cell>
    <Cell ss:StyleID="s19"><Data ss:Type="Number">124.75</Data></Cell>
   </Row>
   <Row>
    <Cell ss:StyleID="s16"><Data ss:Type="String">Es-88</Data></Cell>
    <Cell ss:StyleID="s19"><Data ss:Type="Number">6.28</Data></Cell>
    <Cell ss:StyleID="s19"><Data ss:Type="Number">6.81</Data></Cell>
    <Cell ss:StyleID="s19"><Data ss:Type="Number">169.37</Data></Cell>
   </Row>
   <Row>
    <Cell ss:StyleID="s16"><Data ss:Type="String">Es-89</Data></Cell>
    <Cell ss:StyleID="s19"><Data ss:Type="Number">6.48</Data></Cell>
    <Cell ss:StyleID="s19"><Data ss:Type="Number">6.94</Data></Cell>
    <Cell ss:StyleID="s19"><Data ss:Type="Number">183.48</Data></Cell>
   </Row>
   <Row>
    <Cell ss:StyleID="s16"><Data ss:Type="String">Es-90</Data></Cell>
    <Cell ss:StyleID="s19"><Data ss:Type="Number">5.97</Data></Cell>
    <Cell ss:StyleID="s19"><Data ss:Type="Number">6.12</Data></Cell>
    <Cell ss:StyleID="s19"><Data ss:Type="Number">117.79</Data></Cell>
   </Row>
   <Row>
    <Cell ss:StyleID="s16"><Data ss:Type="String">Es-91</Data></Cell>
    <Cell ss:StyleID="s19"><Data ss:Type="Number">6.77</Data></Cell>
    <Cell ss:StyleID="s19"><Data ss:Type="Number">7.37</Data></Cell>
    <Cell ss:StyleID="s19"><Data ss:Type="Number">217.3</Data></Cell>
   </Row>
   <Row>
    <Cell ss:StyleID="s16"><Data ss:Type="String">Es-92</Data></Cell>
    <Cell ss:StyleID="s19"><Data ss:Type="Number">6.66</Data></Cell>
    <Cell ss:StyleID="s19"><Data ss:Type="Number">6.93</Data></Cell>
    <Cell ss:StyleID="s19"><Data ss:Type="Number">162.88</Data></Cell>
   </Row>
   <Row>
    <Cell ss:StyleID="s16"><Data ss:Type="String">Es-93</Data></Cell>
    <Cell ss:StyleID="s19"><Data ss:Type="Number">6.06</Data></Cell>
    <Cell ss:StyleID="s19"><Data ss:Type="Number">6.19</Data></Cell>
    <Cell ss:StyleID="s19"><Data ss:Type="Number">161.51</Data></Cell>
   </Row>
   <Row>
    <Cell ss:StyleID="s16"><Data ss:Type="String">Es-94</Data></Cell>
    <Cell ss:StyleID="s19"><Data ss:Type="Number">6.08</Data></Cell>
    <Cell ss:StyleID="s19"><Data ss:Type="Number">6.29</Data></Cell>
    <Cell ss:StyleID="s19"><Data ss:Type="Number">117.94</Data></Cell>
   </Row>
   <Row>
    <Cell ss:StyleID="s16"><Data ss:Type="String">Es-95</Data></Cell>
    <Cell ss:StyleID="s19"><Data ss:Type="Number">5.66</Data></Cell>
    <Cell ss:StyleID="s19"><Data ss:Type="Number">5.83</Data></Cell>
    <Cell ss:StyleID="s19"><Data ss:Type="Number">103.45</Data></Cell>
   </Row>
   <Row>
    <Cell ss:StyleID="s16"><Data ss:Type="String">Es-96</Data></Cell>
    <Cell ss:StyleID="s19"><Data ss:Type="Number">5.82</Data></Cell>
    <Cell ss:StyleID="s19"><Data ss:Type="Number">5.97</Data></Cell>
    <Cell ss:StyleID="s19"><Data ss:Type="Number">110.29</Data></Cell>
   </Row>
   <Row>
    <Cell ss:StyleID="s16"><Data ss:Type="String">Es-97</Data></Cell>
    <Cell ss:StyleID="s19"><Data ss:Type="Number">5.78</Data></Cell>
    <Cell ss:StyleID="s19"><Data ss:Type="Number">6.15</Data></Cell>
    <Cell ss:StyleID="s19"><Data ss:Type="Number">85.16</Data></Cell>
   </Row>
   <Row>
    <Cell ss:StyleID="s16"><Data ss:Type="String">Es-98</Data></Cell>
    <Cell ss:StyleID="s19"><Data ss:Type="Number">6.1</Data></Cell>
    <Cell ss:StyleID="s19"><Data ss:Type="Number">6.37</Data></Cell>
    <Cell ss:StyleID="s19"><Data ss:Type="Number">128.85</Data></Cell>
   </Row>
   <Row>
    <Cell ss:StyleID="s16"><Data ss:Type="String">Es-99</Data></Cell>
    <Cell ss:StyleID="s19"><Data ss:Type="Number">5.91</Data></Cell>
    <Cell ss:StyleID="s19"><Data ss:Type="Number">6.17</Data></Cell>
    <Cell ss:StyleID="s19"><Data ss:Type="Number">107.8</Data></Cell>
   </Row>
   <Row>
    <Cell ss:StyleID="s16"><Data ss:Type="String">Es-100</Data></Cell>
    <Cell ss:StyleID="s19"><Data ss:Type="Number">5.96</Data></Cell>
    <Cell ss:StyleID="s19"><Data ss:Type="Number">6.4</Data></Cell>
    <Cell ss:StyleID="s19"><Data ss:Type="Number">121.78</Data></Cell>
   </Row>
   <Row>
    <Cell ss:StyleID="s16"><Data ss:Type="String">Es-101</Data></Cell>
    <Cell ss:StyleID="s19"><Data ss:Type="Number">6.08</Data></Cell>
    <Cell ss:StyleID="s19"><Data ss:Type="Number">6.6</Data></Cell>
    <Cell ss:StyleID="s19"><Data ss:Type="Number">158.13</Data></Cell>
   </Row>
   <Row>
    <Cell ss:StyleID="s16"><Data ss:Type="String">Es-102</Data></Cell>
    <Cell ss:StyleID="s19"><Data ss:Type="Number">6.03</Data></Cell>
    <Cell ss:StyleID="s19"><Data ss:Type="Number">6.64</Data></Cell>
    <Cell ss:StyleID="s19"><Data ss:Type="Number">164.89</Data></Cell>
   </Row>
   <Row>
    <Cell ss:StyleID="s16"><Data ss:Type="String">Es-103</Data></Cell>
    <Cell ss:StyleID="s19"><Data ss:Type="Number">6.22</Data></Cell>
    <Cell ss:StyleID="s19"><Data ss:Type="Number">6.94</Data></Cell>
    <Cell ss:StyleID="s19"><Data ss:Type="Number">169.05</Data></Cell>
   </Row>
   <Row>
    <Cell ss:StyleID="s16"><Data ss:Type="String">Es-104</Data></Cell>
    <Cell ss:StyleID="s19"><Data ss:Type="Number">5.78</Data></Cell>
    <Cell ss:StyleID="s19"><Data ss:Type="Number">6.39</Data></Cell>
    <Cell ss:StyleID="s19"><Data ss:Type="Number">117.15</Data></Cell>
   </Row>
   <Row>
    <Cell ss:StyleID="s16"><Data ss:Type="String">Es-105</Data></Cell>
    <Cell ss:StyleID="s19"><Data ss:Type="Number">5.93</Data></Cell>
    <Cell ss:StyleID="s19"><Data ss:Type="Number">6.24</Data></Cell>
    <Cell ss:StyleID="s19"><Data ss:Type="Number">114.32</Data></Cell>
   </Row>
   <Row>
    <Cell ss:StyleID="s16"><Data ss:Type="String">Es-106</Data></Cell>
    <Cell ss:StyleID="s19"><Data ss:Type="Number">6.58</Data></Cell>
    <Cell ss:StyleID="s19"><Data ss:Type="Number">7.11</Data></Cell>
    <Cell ss:StyleID="s19"><Data ss:Type="Number">201.72</Data></Cell>
   </Row>
   <Row>
    <Cell ss:StyleID="s16"><Data ss:Type="String">Es-107</Data></Cell>
    <Cell ss:StyleID="s19"><Data ss:Type="Number">6.73</Data></Cell>
    <Cell ss:StyleID="s19"><Data ss:Type="Number">7.45</Data></Cell>
    <Cell ss:StyleID="s19"><Data ss:Type="Number">175.86</Data></Cell>
   </Row>
   <Row>
    <Cell ss:StyleID="s16"><Data ss:Type="String">Es-108</Data></Cell>
    <Cell ss:StyleID="s19"><Data ss:Type="Number">6.67</Data></Cell>
    <Cell ss:StyleID="s19"><Data ss:Type="Number">7.29</Data></Cell>
    <Cell ss:StyleID="s19"><Data ss:Type="Number">201.15</Data></Cell>
   </Row>
   <Row>
    <Cell ss:StyleID="s16"><Data ss:Type="String">Es-109</Data></Cell>
    <Cell ss:StyleID="s19"><Data ss:Type="Number">6.13</Data></Cell>
    <Cell ss:StyleID="s19"><Data ss:Type="Number">6.51</Data></Cell>
    <Cell ss:StyleID="s19"><Data ss:Type="Number">134.63</Data></Cell>
   </Row>
   <Row>
    <Cell ss:StyleID="s16"><Data ss:Type="String">Es-110</Data></Cell>
    <Cell ss:StyleID="s19"><Data ss:Type="Number">6.33</Data></Cell>
    <Cell ss:StyleID="s19"><Data ss:Type="Number">6.92</Data></Cell>
    <Cell ss:StyleID="s19"><Data ss:Type="Number">168.98</Data></Cell>
   </Row>
   <Row>
    <Cell ss:StyleID="s16"><Data ss:Type="String">Es-111</Data></Cell>
    <Cell ss:StyleID="s19"><Data ss:Type="Number">6.16</Data></Cell>
    <Cell ss:StyleID="s19"><Data ss:Type="Number">6.5</Data></Cell>
    <Cell ss:StyleID="s19"><Data ss:Type="Number">118.8</Data></Cell>
   </Row>
   <Row>
    <Cell ss:StyleID="s16"><Data ss:Type="String">Es-112</Data></Cell>
    <Cell ss:StyleID="s19"><Data ss:Type="Number">6.61</Data></Cell>
    <Cell ss:StyleID="s19"><Data ss:Type="Number">6.94</Data></Cell>
    <Cell ss:StyleID="s19"><Data ss:Type="Number">194.89</Data></Cell>
   </Row>
   <Row>
    <Cell ss:StyleID="s16"><Data ss:Type="String">Es-113</Data></Cell>
    <Cell ss:StyleID="s19"><Data ss:Type="Number">6.83</Data></Cell>
    <Cell ss:StyleID="s19"><Data ss:Type="Number">7.37</Data></Cell>
    <Cell ss:StyleID="s19"><Data ss:Type="Number">213.11</Data></Cell>
   </Row>
   <Row>
    <Cell ss:StyleID="s16"><Data ss:Type="String">Es-114</Data></Cell>
    <Cell ss:StyleID="s19"><Data ss:Type="Number">6.27</Data></Cell>
    <Cell ss:StyleID="s19"><Data ss:Type="Number">6.8</Data></Cell>
    <Cell ss:StyleID="s19"><Data ss:Type="Number">161.03</Data></Cell>
   </Row>
   <Row>
    <Cell ss:StyleID="s16"><Data ss:Type="String">Es-115</Data></Cell>
    <Cell ss:StyleID="s19"><Data ss:Type="Number">6.85</Data></Cell>
    <Cell ss:StyleID="s19"><Data ss:Type="Number">7.33</Data></Cell>
    <Cell ss:StyleID="s19"><Data ss:Type="Number">204.33</Data></Cell>
   </Row>
   <Row>
    <Cell ss:StyleID="s16"><Data ss:Type="String">Es-116</Data></Cell>
    <Cell ss:StyleID="s19"><Data ss:Type="Number">6.09</Data></Cell>
    <Cell ss:StyleID="s19"><Data ss:Type="Number">6.5</Data></Cell>
    <Cell ss:StyleID="s19"><Data ss:Type="Number">122.23</Data></Cell>
   </Row>
   <Row>
    <Cell ss:StyleID="s16"><Data ss:Type="String">Es-117</Data></Cell>
    <Cell ss:StyleID="s19"><Data ss:Type="Number">5.5</Data></Cell>
    <Cell ss:StyleID="s19"><Data ss:Type="Number">5.73</Data></Cell>
    <Cell ss:StyleID="s19"><Data ss:Type="Number">99.91</Data></Cell>
   </Row>
   <Row>
    <Cell ss:StyleID="s16"><Data ss:Type="String">Es-118</Data></Cell>
    <Cell ss:StyleID="s19"><Data ss:Type="Number">5.75</Data></Cell>
    <Cell ss:StyleID="s19"><Data ss:Type="Number">6.07</Data></Cell>
    <Cell ss:StyleID="s19"><Data ss:Type="Number">107.96</Data></Cell>
   </Row>
   <Row>
    <Cell ss:StyleID="s16"><Data ss:Type="String">Es-119</Data></Cell>
    <Cell ss:StyleID="s19"><Data ss:Type="Number">6.24</Data></Cell>
    <Cell ss:StyleID="s19"><Data ss:Type="Number">6.52</Data></Cell>
    <Cell ss:StyleID="s19"><Data ss:Type="Number">148.69</Data></Cell>
   </Row>
   <Row>
    <Cell ss:StyleID="s16"><Data ss:Type="String">Es-120</Data></Cell>
    <Cell ss:StyleID="s19"><Data ss:Type="Number">6.55</Data></Cell>
    <Cell ss:StyleID="s19"><Data ss:Type="Number">6.92</Data></Cell>
    <Cell ss:StyleID="s19"><Data ss:Type="Number">184.46</Data></Cell>
   </Row>
   <Row>
    <Cell ss:StyleID="s16"><Data ss:Type="String">Es-121</Data></Cell>
    <Cell ss:StyleID="s19"><Data ss:Type="Number">6.14</Data></Cell>
    <Cell ss:StyleID="s19"><Data ss:Type="Number">6.52</Data></Cell>
    <Cell ss:StyleID="s19"><Data ss:Type="Number">149.94999999999999</Data></Cell>
   </Row>
   <Row>
    <Cell ss:StyleID="s16"><Data ss:Type="String">Es-122</Data></Cell>
    <Cell ss:StyleID="s19"><Data ss:Type="Number">6</Data></Cell>
    <Cell ss:StyleID="s19"><Data ss:Type="Number">6.37</Data></Cell>
    <Cell ss:StyleID="s19"><Data ss:Type="Number">109.53</Data></Cell>
   </Row>
   <Row>
    <Cell ss:StyleID="s16"><Data ss:Type="String">Es-123</Data></Cell>
    <Cell ss:StyleID="s19"><Data ss:Type="Number">5.7</Data></Cell>
    <Cell ss:StyleID="s19"><Data ss:Type="Number">6.28</Data></Cell>
    <Cell ss:StyleID="s19"><Data ss:Type="Number">129.16</Data></Cell>
   </Row>
   <Row>
    <Cell ss:StyleID="s16"><Data ss:Type="String">Es-124</Data></Cell>
    <Cell ss:StyleID="s19"><Data ss:Type="Number">6.63</Data></Cell>
    <Cell ss:StyleID="s19"><Data ss:Type="Number">7.06</Data></Cell>
    <Cell ss:StyleID="s19"><Data ss:Type="Number">174.71</Data></Cell>
   </Row>
   <Row>
    <Cell ss:StyleID="s16"><Data ss:Type="String">Es-125</Data></Cell>
    <Cell ss:StyleID="s19"><Data ss:Type="Number">6.6</Data></Cell>
    <Cell ss:StyleID="s19"><Data ss:Type="Number">7.13</Data></Cell>
    <Cell ss:StyleID="s19"><Data ss:Type="Number">160.15</Data></Cell>
   </Row>
   <Row>
    <Cell ss:StyleID="s16"><Data ss:Type="String">Es-126</Data></Cell>
    <Cell ss:StyleID="s19"><Data ss:Type="Number">6.26</Data></Cell>
    <Cell ss:StyleID="s19"><Data ss:Type="Number">6.94</Data></Cell>
    <Cell ss:StyleID="s19"><Data ss:Type="Number">117.28</Data></Cell>
   </Row>
   <Row>
    <Cell ss:StyleID="s16"><Data ss:Type="String">Es-127</Data></Cell>
    <Cell ss:StyleID="s19"><Data ss:Type="Number">6.2</Data></Cell>
    <Cell ss:StyleID="s19"><Data ss:Type="Number">6.71</Data></Cell>
    <Cell ss:StyleID="s19"><Data ss:Type="Number">148.69999999999999</Data></Cell>
   </Row>
   <Row>
    <Cell ss:StyleID="s16"><Data ss:Type="String">Es-128</Data></Cell>
    <Cell ss:StyleID="s19"><Data ss:Type="Number">6.33</Data></Cell>
    <Cell ss:StyleID="s19"><Data ss:Type="Number">6.73</Data></Cell>
    <Cell ss:StyleID="s19"><Data ss:Type="Number">167.15</Data></Cell>
   </Row>
   <Row>
    <Cell ss:StyleID="s16"><Data ss:Type="String">Es-129</Data></Cell>
    <Cell ss:StyleID="s19"><Data ss:Type="Number">6.53</Data></Cell>
    <Cell ss:StyleID="s19"><Data ss:Type="Number">6.97</Data></Cell>
    <Cell ss:StyleID="s19"><Data ss:Type="Number">194.9</Data></Cell>
   </Row>
   <Row>
    <Cell ss:StyleID="s16"><Data ss:Type="String">Es-130</Data></Cell>
    <Cell ss:StyleID="s19"><Data ss:Type="Number">6.08</Data></Cell>
    <Cell ss:StyleID="s19"><Data ss:Type="Number">6.63</Data></Cell>
    <Cell ss:StyleID="s19"><Data ss:Type="Number">149.63</Data></Cell>
   </Row>
   <Row>
    <Cell ss:StyleID="s16"><Data ss:Type="String">Es-131</Data></Cell>
    <Cell ss:StyleID="s19"><Data ss:Type="Number">5.96</Data></Cell>
    <Cell ss:StyleID="s19"><Data ss:Type="Number">6.33</Data></Cell>
    <Cell ss:StyleID="s19"><Data ss:Type="Number">112.02</Data></Cell>
   </Row>
   <Row>
    <Cell ss:StyleID="s16"><Data ss:Type="String">Es-132</Data></Cell>
    <Cell ss:StyleID="s19"><Data ss:Type="Number">6.47</Data></Cell>
    <Cell ss:StyleID="s19"><Data ss:Type="Number">7.55</Data></Cell>
    <Cell ss:StyleID="s19"><Data ss:Type="Number">181.51</Data></Cell>
   </Row>
   <Row>
    <Cell ss:StyleID="s16"><Data ss:Type="String">Es-133</Data></Cell>
    <Cell ss:StyleID="s19"><Data ss:Type="Number">6.74</Data></Cell>
    <Cell ss:StyleID="s19"><Data ss:Type="Number">7.43</Data></Cell>
    <Cell ss:StyleID="s19"><Data ss:Type="Number">180.7</Data></Cell>
   </Row>
   <Row>
    <Cell ss:StyleID="s16"><Data ss:Type="String">Es-134</Data></Cell>
    <Cell ss:StyleID="s19"><Data ss:Type="Number">6.62</Data></Cell>
    <Cell ss:StyleID="s19"><Data ss:Type="Number">7.18</Data></Cell>
    <Cell ss:StyleID="s19"><Data ss:Type="Number">190.07</Data></Cell>
   </Row>
   <Row>
    <Cell ss:StyleID="s16"><Data ss:Type="String">Es-135</Data></Cell>
    <Cell ss:StyleID="s19"><Data ss:Type="Number">5.69</Data></Cell>
    <Cell ss:StyleID="s19"><Data ss:Type="Number">5.84</Data></Cell>
    <Cell ss:StyleID="s19"><Data ss:Type="Number">105.82</Data></Cell>
   </Row>
   <Row>
    <Cell ss:StyleID="s16"><Data ss:Type="String">Es-136</Data></Cell>
    <Cell ss:StyleID="s19"><Data ss:Type="Number">5.98</Data></Cell>
    <Cell ss:StyleID="s19"><Data ss:Type="Number">6.21</Data></Cell>
    <Cell ss:StyleID="s19"><Data ss:Type="Number">124.52</Data></Cell>
   </Row>
   <Row>
    <Cell ss:StyleID="s16"><Data ss:Type="String">Es-137</Data></Cell>
    <Cell ss:StyleID="s19"><Data ss:Type="Number">5.91</Data></Cell>
    <Cell ss:StyleID="s19"><Data ss:Type="Number">6.05</Data></Cell>
    <Cell ss:StyleID="s19"><Data ss:Type="Number">111.2</Data></Cell>
   </Row>
   <Row>
    <Cell ss:StyleID="s16"><Data ss:Type="String">Es-138</Data></Cell>
    <Cell ss:StyleID="s19"><Data ss:Type="Number">5.77</Data></Cell>
    <Cell ss:StyleID="s19"><Data ss:Type="Number">6.01</Data></Cell>
    <Cell ss:StyleID="s19"><Data ss:Type="Number">112.62</Data></Cell>
   </Row>
   <Row>
    <Cell ss:StyleID="s16"><Data ss:Type="String">Es-139</Data></Cell>
    <Cell ss:StyleID="s19"><Data ss:Type="Number">6.1</Data></Cell>
    <Cell ss:StyleID="s19"><Data ss:Type="Number">6.41</Data></Cell>
    <Cell ss:StyleID="s19"><Data ss:Type="Number">145.91999999999999</Data></Cell>
   </Row>
   <Row>
    <Cell ss:StyleID="s16"><Data ss:Type="String">Es-140</Data></Cell>
    <Cell ss:StyleID="s19"><Data ss:Type="Number">6.08</Data></Cell>
    <Cell ss:StyleID="s19"><Data ss:Type="Number">6.3</Data></Cell>
    <Cell ss:StyleID="s19"><Data ss:Type="Number">141.04</Data></Cell>
   </Row>
   <Row>
    <Cell ss:StyleID="s16"><Data ss:Type="String">Es-141</Data></Cell>
    <Cell ss:StyleID="s19"><Data ss:Type="Number">5.62</Data></Cell>
    <Cell ss:StyleID="s19"><Data ss:Type="Number">5.85</Data></Cell>
    <Cell ss:StyleID="s19"><Data ss:Type="Number">103.65</Data></Cell>
   </Row>
   <Row>
    <Cell ss:StyleID="s16"><Data ss:Type="String">Es-142</Data></Cell>
    <Cell ss:StyleID="s19"><Data ss:Type="Number">5.75</Data></Cell>
    <Cell ss:StyleID="s19"><Data ss:Type="Number">5.91</Data></Cell>
    <Cell ss:StyleID="s19"><Data ss:Type="Number">105.71</Data></Cell>
   </Row>
   <Row>
    <Cell ss:StyleID="s16"><Data ss:Type="String">Es-143</Data></Cell>
    <Cell ss:StyleID="s19"><Data ss:Type="Number">5.79</Data></Cell>
    <Cell ss:StyleID="s19"><Data ss:Type="Number">5.92</Data></Cell>
    <Cell ss:StyleID="s19"><Data ss:Type="Number">106.47</Data></Cell>
   </Row>
   <Row>
    <Cell ss:StyleID="s16"><Data ss:Type="String">Es-144</Data></Cell>
    <Cell ss:StyleID="s19"><Data ss:Type="Number">5.48</Data></Cell>
    <Cell ss:StyleID="s19"><Data ss:Type="Number">5.6</Data></Cell>
    <Cell ss:StyleID="s19"><Data ss:Type="Number">92.75</Data></Cell>
   </Row>
   <Row>
    <Cell ss:StyleID="s16"><Data ss:Type="String">Es-145</Data></Cell>
    <Cell ss:StyleID="s19"><Data ss:Type="Number">5.75</Data></Cell>
    <Cell ss:StyleID="s19"><Data ss:Type="Number">6.05</Data></Cell>
    <Cell ss:StyleID="s19"><Data ss:Type="Number">92.53</Data></Cell>
   </Row>
   <Row>
    <Cell ss:StyleID="s16"><Data ss:Type="String">Es-146</Data></Cell>
    <Cell ss:StyleID="s19"><Data ss:Type="Number">5.69</Data></Cell>
    <Cell ss:StyleID="s19"><Data ss:Type="Number">5.87</Data></Cell>
    <Cell ss:StyleID="s19"><Data ss:Type="Number">113.06</Data></Cell>
   </Row>
   <Row>
    <Cell ss:StyleID="s16"><Data ss:Type="String">Es-147</Data></Cell>
    <Cell ss:StyleID="s19"><Data ss:Type="Number">5.75</Data></Cell>
    <Cell ss:StyleID="s19"><Data ss:Type="Number">5.9</Data></Cell>
    <Cell ss:StyleID="s19"><Data ss:Type="Number">109.82</Data></Cell>
   </Row>
  </Table>
  <WorksheetOptions xmlns="urn:schemas-microsoft-com:office:excel">
   <PageSetup>
    <Header x:Margin="0.3"/>
    <Footer x:Margin="0.3"/>
    <PageMargins x:Bottom="0.75" x:Left="0.7" x:Right="0.7" x:Top="0.75"/>
   </PageSetup>
   <Print>
    <ValidPrinterInfo/>
    <PaperSizeIndex>9</PaperSizeIndex>
    <HorizontalResolution>300</HorizontalResolution>
    <VerticalResolution>300</VerticalResolution>
   </Print>
   <Selected/>
   <Panes>
    <Pane>
     <Number>3</Number>
     <ActiveRow>3</ActiveRow>
     <RangeSelection>R4C1:R150C1</RangeSelection>
    </Pane>
   </Panes>
   <ProtectObjects>False</ProtectObjects>
   <ProtectScenarios>False</ProtectScenarios>
  </WorksheetOptions>
 </Worksheet>
 <Worksheet ss:Name="Sheet2">
  <Table ss:ExpandedColumnCount="1" ss:ExpandedRowCount="1" x:FullColumns="1"
   x:FullRows="1" ss:DefaultRowHeight="14.4">
  </Table>
  <WorksheetOptions xmlns="urn:schemas-microsoft-com:office:excel">
   <PageSetup>
    <Header x:Margin="0.3"/>
    <Footer x:Margin="0.3"/>
    <PageMargins x:Bottom="0.75" x:Left="0.7" x:Right="0.7" x:Top="0.75"/>
   </PageSetup>
   <ProtectObjects>False</ProtectObjects>
   <ProtectScenarios>False</ProtectScenarios>
  </WorksheetOptions>
 </Worksheet>
 <Worksheet ss:Name="Sheet3">
  <Table ss:ExpandedColumnCount="1" ss:ExpandedRowCount="1" x:FullColumns="1"
   x:FullRows="1" ss:DefaultRowHeight="14.4">
  </Table>
  <WorksheetOptions xmlns="urn:schemas-microsoft-com:office:excel">
   <PageSetup>
    <Header x:Margin="0.3"/>
    <Footer x:Margin="0.3"/>
    <PageMargins x:Bottom="0.75" x:Left="0.7" x:Right="0.7" x:Top="0.75"/>
   </PageSetup>
   <ProtectObjects>False</ProtectObjects>
   <ProtectScenarios>False</ProtectScenarios>
  </WorksheetOptions>
 </Worksheet>
</Workbook>
